# Supplementary material for: Crystal structure of (E)-4-ethyl-2-(4-meth­oxy­benzyl­idene)-3,4-di­hydro­naphthalen-1(2H)-one
Source: Acta Crystallogr E Crystallogr Commun. 2015 May 30;71(Pt 6):o432. doi: 10.1107/S205698901501004X (PMC4459325; doi:10.1107/S205698901501004X)
Supplement: Supplementary file 1 [file e-71-0o432-sup1.cif]

##############################################################################
#                                                                            #
# This CIF contains the data in a paper accepted for publication in          #
# Acta Crystallographica Section E. It conforms to the requirements of       #
# Notes for Authors for Acta Crystallographica Section E, and has been       #
# peer reviewed under the auspices of the IUCr Commission on Journals.       #
#                                                                            #
# Full details of the Crystallographic Information File format               #
# are given in the paper "The Crystallographic Information File (CIF):       #
# a New Standard Archive File for Crystallography" by S. R. Hall, F. H.      #
# Allen and I. D. Brown [Acta Cryst. (1991), A47, 655-685].                  #
#                                                                            #
# The current version of the core CIF dictionary is obtainable from          #
# ftp://ftp.iucr.org/pub/cif_core.dic.                                       #
#                                                                            #
# Software is freely available for graphical display of the structure(s)     #
# in this CIF. For information consult the CIF software page                 #
# http://www.iucr.org/resources/cif/software.                                #
#                                                                            #
# This file may be used for bona fide research purposes within the           #
# scientific community so long as proper attribution is given to the journal # 
# article from which it was obtained.                                        #
#                                                                            #
##############################################################################
data_I
_database_code_depnum_ccdc_archive 'CCDC 1402624'
_audit_creation_method     SHELXL-2013
_journal_date_recd_electronic     2015-05-22
_journal_date_accepted     2015-05-23
_journal_name_full     'Acta Crystallographica, Section E'
_journal_year     2015
_journal_volume     71
_journal_issue      6
_journal_page_first     o432
_journal_page_last     o432
_journal_paper_category     HO
_journal_paper_doi     10.1107/S205698901501004X
_journal_coeditor_code     HB7434
_publ_contact_author_name     'Mohamed El Yazidi'
_publ_contact_author_address
;
Laboratoire de Chimie Organique, Facult\'e des Sciences Dhar el Mahraz,
Universit\'e Sidi Mohammed Ben Abdellah, F\`es, Morocco
;
_publ_contact_author_email     'elyazidimohamed@hotmail.com'
_publ_contact_author_fax     '212 537 77 54 40'
_publ_contact_author_phone     '212 537 77 54 40'
_publ_section_title
;\
Crystal structure of
(<i>E</i>)-4-ethyl-2-(4-methoxybenzylidene)-3,4-dihydronaphthalen-\
1(2<i>H</i>)-one
;
loop_
    _publ_author_name
    _publ_author_address
    'Akhazzane, Mohamed'
;
Laboratoire de Chimie Organique, Facult\'e des Sciences Dhar el Mahraz,
Universit\'e Sidi Mohammed Ben Abdellah, F\`es, Morocco
;
    'Al Houari, Ghali'
;
Laboratoire de Chimie Organique, Facult\'e des Sciences Dhar el Mahraz,
Universit\'e Sidi Mohammed Ben Abdellah, F\`es, Morocco
;
    'El Yazidi, Mohamed'
;
Laboratoire de Chimie Organique, Facult\'e des Sciences Dhar el Mahraz,
Universit\'e Sidi Mohammed Ben Abdellah, F\`es, Morocco
;
    'Saadi, Mohamed'
;
Laboratoire de Chimie du Solide Appliqu\'ee,
Facult\'e des Sciences, Universit\'e Mohammed V
Avenue Ibn Battouta, BP 1014, Rabat, Morocco
;
    'El Ammari, Lahcen'
;
Laboratoire de Chimie du Solide Appliqu\'ee,
Facult\'e des Sciences, Universit\'e Mohammed V
Avenue Ibn Battouta, BP 1014, Rabat, Morocco
;
_chemical_name_systematic
;
(<i>E</i>)-4-Ethyl-2-(4-methoxybenzylidene)-3,4-dihydronaphthalen-1(2<i>H</i>)-\
one
;
_chemical_name_common     ?
_chemical_formula_moiety     'C20 H20 O2'
_chemical_formula_sum     'C20 H20 O2'
_chemical_formula_iupac     'C20 H20 O2'
_chemical_formula_weight     292.36
_chemical_melting_point     383
_shelx_space_group_comment
;
The symmetry employed for this shelxl refinement is uniquely defined
by the following loop, which should always be used as a source of
symmetry information in preference to the above space-group names.
They are only intended as comments.
;
_space_group_crystal_system     monoclinic
_space_group_name_H-M_alt     'P 21/c'
_space_group_name_Hall     '-P 2ybc'
loop_
    _space_group_symop_operation_xyz
    'x, y, z'
    '-x, y+1/2, -z+1/2'
    '-x, -y, -z'
    'x, -y-1/2, z-1/2'
_cell_length_a     12.0411(13)
_cell_length_b     8.9698(9)
_cell_length_c     15.5832(18)
_cell_angle_alpha     90
_cell_angle_beta     110.721(3)
_cell_angle_gamma     90
_cell_volume     1574.2(3)
_cell_formula_units_Z     4
_cell_measurement_reflns_used     4068
_cell_measurement_theta_min     2.666
_cell_measurement_theta_max     28.697
_cell_measurement_temperature     296(2)
_exptl_crystal_description     needles
_exptl_crystal_colour     Colourless
_exptl_crystal_size_max     0.38
_exptl_crystal_size_mid     0.16
_exptl_crystal_size_min     0.12
_exptl_crystal_density_diffrn     1.234
_exptl_crystal_F_000     624
_exptl_absorpt_coefficient_mu     0.078
_exptl_absorpt_correction_type     none
_exptl_absorpt_process_details     .
_exptl_absorpt_correction_T_min     .
_exptl_absorpt_correction_T_max     .
_exptl_special_details     ?
_diffrn_ambient_temperature     296(2)
_diffrn_radiation_type     MoK\a
_diffrn_radiation_wavelength     0.71073
_diffrn_radiation_source     'fine-focus sealed tube'
_diffrn_radiation_monochromator     graphite
_diffrn_measurement_device_type     'Bruker X8 APEX CCD'
_diffrn_measurement_method     '\f and \w scans'
_diffrn_reflns_number     25378
_diffrn_reflns_av_R_equivalents     0.0459
_diffrn_reflns_theta_min     2.666
_diffrn_reflns_theta_max     28.697
_diffrn_reflns_theta_full     25.242
_diffrn_measured_fraction_theta_max     1.000
_diffrn_measured_fraction_theta_full     1.000
_diffrn_reflns_limit_h_min     -14
_diffrn_reflns_limit_h_max     16
_diffrn_reflns_limit_k_min     -12
_diffrn_reflns_limit_k_max     12
_diffrn_reflns_limit_l_min     -20
_diffrn_reflns_limit_l_max     21
_refine_special_details     ?
_reflns_number_total     4068
_reflns_number_gt     2552
_reflns_threshold_expression     'I>2\s(I)'
_refine_ls_structure_factor_coef     Fsqd
_refine_ls_matrix_type     full
_refine_ls_R_factor_all     0.0843
_refine_ls_R_factor_gt     0.0462
_refine_ls_wR_factor_gt     0.1090
_refine_ls_wR_factor_ref     0.1292
_refine_ls_goodness_of_fit_ref     1.008
_refine_ls_restrained_S_all     1.008
_refine_ls_number_reflns     4068
_refine_ls_number_parameters     200
_refine_ls_number_restraints     0
_refine_ls_hydrogen_treatment     constr
_refine_ls_weighting_scheme     calc
_refine_ls_weighting_details
              'w=1/[\s^2^(Fo^2^)+(0.0546P)^2^+0.2497P] where P=(Fo^2^+2Fc^2^)/3'
_atom_sites_solution_hydrogens     geom
_atom_sites_solution_primary     ?
_atom_sites_solution_secondary     ?
_refine_ls_shift/su_max     0.000
_refine_ls_shift/su_mean     0.000
_refine_diff_density_max     0.160
_refine_diff_density_min     -0.150
_refine_ls_extinction_method
;
SHELXL2013 (Sheldrick, 2015)
;
_refine_ls_extinction_coef     0.0088(16)
_refine_ls_extinction_expression
                                  'Fc^*^=kFc[1+0.001xFc^2^\l^3^/sin(2\q)]^-1/4^'
loop_
    _atom_type_symbol
    _atom_type_description
    _atom_type_scat_dispersion_real
    _atom_type_scat_dispersion_imag
    _atom_type_scat_source
    'C' 'C' 0.0033 0.0016
                         'International Tables Vol C Tables 4.2.6.8 and 6.1.1.4'
    'H' 'H' 0.0000 0.0000
                         'International Tables Vol C Tables 4.2.6.8 and 6.1.1.4'
    'O' 'O' 0.0106 0.0060
                         'International Tables Vol C Tables 4.2.6.8 and 6.1.1.4'
_computing_data_collection
;
APEX2 (Bruker, 2009)
;
_computing_cell_refinement
;
SAINT (Bruker, 2009)
;
_computing_data_reduction
;
SAINT (Bruker, 2009)
;
_computing_structure_solution
;
SHELXS2013 (Sheldrick, 2008)
;
_computing_structure_refinement
;
SHELXL2013 (Sheldrick, 2015)
;
_computing_molecular_graphics
;
ORTEPIII (Burnett & Johnson, 1996) and ORTEP-3 for Windows (Farrugia,
2012)
;
_computing_publication_material
;
PLATON (Spek, 2009) and publCIF (Westrip, 2010)
;
loop_
    _atom_site_type_symbol
    _atom_site_label
    _atom_site_fract_x
    _atom_site_fract_y
    _atom_site_fract_z
    _atom_site_U_iso_or_equiv
    _atom_site_adp_type
    _atom_site_calc_flag
    _atom_site_occupancy
    _atom_site_disorder_assembly
    _atom_site_disorder_group
    C C1 0.64653(13) 0.60708(16) 0.83826(9) 0.0452(3) Uani d 1 . .
    C C2 0.52292(13) 0.64122(14) 0.83030(9) 0.0415(3) Uani d 1 . .
    C C3 0.49026(15) 0.62928(17) 0.90761(10) 0.0520(4) Uani d 1 . .
    H H3 0.5468 0.6017 0.9636 0.062 Uiso calc 1 . .
    C C4 0.37607(17) 0.65769(19) 0.90212(11) 0.0614(4) Uani d 1 . .
    H H4 0.3552 0.6486 0.9539 0.074 Uiso calc 1 . .
    C C5 0.29205(16) 0.6999(2) 0.81910(12) 0.0621(4) Uani d 1 . .
    H H5 0.2144 0.7191 0.8150 0.075 Uiso calc 1 . .
    C C6 0.32321(14) 0.71366(17) 0.74230(10) 0.0514(4) Uani d 1 . .
    H H6 0.2662 0.7429 0.6870 0.062 Uiso calc 1 . .
    C C7 0.43793(12) 0.68471(14) 0.74609(9) 0.0405(3) Uani d 1 . .
    C C8 0.47260(12) 0.69755(15) 0.66233(9) 0.0415(3) Uani d 1 . .
    H H8 0.4205 0.7717 0.6213 0.050 Uiso calc 1 . .
    C C9 0.60029(13) 0.75335(16) 0.68939(10) 0.0466(4) Uani d 1 . .
    H H9A 0.6231 0.7542 0.6356 0.056 Uiso calc 1 . .
    H H9B 0.6047 0.8549 0.7118 0.056 Uiso calc 1 . .
    C C10 0.68618(12) 0.65723(15) 0.76252(9) 0.0432(3) Uani d 1 . .
    C C11 0.79269(12) 0.60980(17) 0.76459(10) 0.0485(4) Uani d 1 . .
    H H11 0.8315 0.5479 0.8140 0.058 Uiso calc 1 . .
    C C12 0.85911(12) 0.63703(16) 0.70394(10) 0.0464(3) Uani d 1 . .
    C C13 0.84423(13) 0.75855(17) 0.64532(11) 0.0521(4) Uani d 1 . .
    H H13 0.7884 0.8310 0.6440 0.063 Uiso calc 1 . .
    C C14 0.91024(13) 0.77445(17) 0.58897(11) 0.0530(4) Uani d 1 . .
    H H14 0.8978 0.8561 0.5499 0.064 Uiso calc 1 . .
    C C15 0.99443(13) 0.66918(18) 0.59086(11) 0.0525(4) Uani d 1 . .
    C C16 1.01364(15) 0.5491(2) 0.65050(12) 0.0643(5) Uani d 1 . .
    H H16 1.0715 0.4788 0.6531 0.077 Uiso calc 1 . .
    C C17 0.94721(14) 0.53437(19) 0.70550(12) 0.0602(4) Uani d 1 . .
    H H17 0.9612 0.4534 0.7452 0.072 Uiso calc 1 . .
    C C18 0.45730(13) 0.55031(17) 0.60935(10) 0.0509(4) Uani d 1 . .
    H H18A 0.4894 0.5627 0.5608 0.061 Uiso calc 1 . .
    H H18B 0.5042 0.4744 0.6508 0.061 Uiso calc 1 . .
    C C19 0.33144(15) 0.4944(2) 0.56723(12) 0.0692(5) Uani d 1 . .
    H H19A 0.3303 0.4052 0.5329 0.104 Uiso calc 1 . .
    H H19C 0.2833 0.5692 0.5271 0.104 Uiso calc 1 . .
    H H19B 0.3006 0.4732 0.6149 0.104 Uiso calc 1 . .
    O O2 1.06414(11) 0.67254(15) 0.53835(9) 0.0708(4) Uani d 1 . .
    C C20 1.05297(19) 0.7950(2) 0.47844(14) 0.0811(6) Uani d 1 . .
    H H20A 1.1071 0.7828 0.4462 0.122 Uiso calc 1 . .
    H H20B 1.0711 0.8857 0.5134 0.122 Uiso calc 1 . .
    H H20C 0.9731 0.7995 0.4352 0.122 Uiso calc 1 . .
    O O1 0.71294(10) 0.54013(13) 0.90568(7) 0.0630(3) Uani d 1 . .
loop_
    _atom_site_aniso_label
    _atom_site_aniso_U_11
    _atom_site_aniso_U_22
    _atom_site_aniso_U_33
    _atom_site_aniso_U_12
    _atom_site_aniso_U_13
    _atom_site_aniso_U_23
    C1 0.0520(8) 0.0409(7) 0.0352(7) -0.0027(6) 0.0061(6) 0.0005(6)
    C2 0.0554(8) 0.0349(7) 0.0328(7) -0.0029(6) 0.0138(6) -0.0014(5)
    C3 0.0705(11) 0.0487(8) 0.0354(7) -0.0050(7) 0.0167(7) -0.0013(6)
    C4 0.0812(12) 0.0662(11) 0.0471(9) -0.0006(9) 0.0356(9) -0.0030(8)
    C5 0.0641(10) 0.0721(11) 0.0578(10) 0.0081(8) 0.0311(9) -0.0022(9)
    C6 0.0540(9) 0.0578(9) 0.0428(8) 0.0075(7) 0.0179(7) 0.0000(7)
    C7 0.0511(8) 0.0347(7) 0.0354(7) 0.0002(6) 0.0150(6) -0.0028(6)
    C8 0.0475(8) 0.0427(7) 0.0324(7) 0.0081(6) 0.0119(6) 0.0052(6)
    C9 0.0515(8) 0.0464(8) 0.0421(8) 0.0026(6) 0.0170(7) 0.0080(6)
    C10 0.0461(8) 0.0407(7) 0.0377(7) -0.0043(6) 0.0086(6) -0.0005(6)
    C11 0.0450(8) 0.0477(8) 0.0435(8) -0.0032(6) 0.0043(6) 0.0020(6)
    C12 0.0367(7) 0.0495(8) 0.0461(8) -0.0051(6) 0.0060(6) -0.0018(7)
    C13 0.0423(8) 0.0444(8) 0.0663(10) -0.0017(6) 0.0151(7) 0.0018(7)
    C14 0.0443(8) 0.0502(9) 0.0592(9) -0.0053(7) 0.0119(7) 0.0068(7)
    C15 0.0413(8) 0.0611(9) 0.0507(9) -0.0044(7) 0.0110(7) -0.0033(7)
    C16 0.0520(10) 0.0674(11) 0.0740(11) 0.0157(8) 0.0227(9) 0.0117(9)
    C17 0.0490(9) 0.0637(10) 0.0617(10) 0.0096(7) 0.0120(8) 0.0167(8)
    C18 0.0550(9) 0.0558(9) 0.0396(8) 0.0073(7) 0.0138(7) -0.0057(7)
    C19 0.0635(11) 0.0683(11) 0.0614(10) 0.0017(9) 0.0042(9) -0.0173(9)
    O2 0.0642(7) 0.0829(9) 0.0717(8) 0.0064(6) 0.0320(6) 0.0094(7)
    C20 0.0813(14) 0.0945(15) 0.0748(13) -0.0010(11) 0.0367(11) 0.0165(11)
    O1 0.0627(7) 0.0745(8) 0.0423(6) 0.0079(6) 0.0068(5) 0.0166(5)
_geom_special_details
;
All e.s.d.'s (except the e.s.d. in the dihedral angle between two l.s. planes)
are estimated using the full covariance matrix. The cell e.s.d.'s are taken
into account individually in the estimation of e.s.d.'s in distances, angles
and torsion angles; correlations between e.s.d.'s in cell parameters are only
used when they are defined by crystal symmetry. An approximate (isotropic)
treatment of cell e.s.d.'s is used for estimating e.s.d.'s involving l.s.
planes.
;
loop_
    _geom_bond_atom_site_label_1
    _geom_bond_atom_site_label_2
    _geom_bond_site_symmetry_2
    _geom_bond_distance
    _geom_bond_publ_flag
    C1 O1 . 1.2285(16) ?
    C1 C2 . 1.481(2) ?
    C1 C10 . 1.491(2) ?
    C2 C3 . 1.3975(19) ?
    C2 C7 . 1.4040(19) ?
    C3 C4 . 1.371(2) ?
    C3 H3 . 0.9300 ?
    C4 C5 . 1.384(2) ?
    C4 H4 . 0.9300 ?
    C5 C6 . 1.381(2) ?
    C5 H5 . 0.9300 ?
    C6 C7 . 1.386(2) ?
    C6 H6 . 0.9300 ?
    C7 C8 . 1.5089(18) ?
    C8 C9 . 1.528(2) ?
    C8 C18 . 1.5337(19) ?
    C8 H8 . 0.9800 ?
    C9 C10 . 1.5092(19) ?
    C9 H9A . 0.9700 ?
    C9 H9B . 0.9700 ?
    C10 C11 . 1.341(2) ?
    C11 C12 . 1.459(2) ?
    C11 H11 . 0.9300 ?
    C12 C13 . 1.392(2) ?
    C12 C17 . 1.398(2) ?
    C13 C14 . 1.385(2) ?
    C13 H13 . 0.9300 ?
    C14 C15 . 1.378(2) ?
    C14 H14 . 0.9300 ?
    C15 O2 . 1.3644(19) ?
    C15 C16 . 1.387(2) ?
    C16 C17 . 1.370(2) ?
    C16 H16 . 0.9300 ?
    C17 H17 . 0.9300 ?
    C18 C19 . 1.508(2) ?
    C18 H18A . 0.9700 ?
    C18 H18B . 0.9700 ?
    C19 H19A . 0.9600 ?
    C19 H19C . 0.9600 ?
    C19 H19B . 0.9600 ?
    O2 C20 . 1.417(2) ?
    C20 H20A . 0.9600 ?
    C20 H20B . 0.9600 ?
    C20 H20C . 0.9600 ?
loop_
    _geom_angle_atom_site_label_1
    _geom_angle_atom_site_label_2
    _geom_angle_atom_site_label_3
    _geom_angle_site_symmetry_1
    _geom_angle_site_symmetry_3
    _geom_angle
    _geom_angle_publ_flag
    O1 C1 C2 . . 120.23(13) ?
    O1 C1 C10 . . 122.05(14) ?
    C2 C1 C10 . . 117.72(12) ?
    C3 C2 C7 . . 119.51(14) ?
    C3 C2 C1 . . 119.53(13) ?
    C7 C2 C1 . . 120.95(12) ?
    C4 C3 C2 . . 120.93(14) ?
    C4 C3 H3 . . 119.5 ?
    C2 C3 H3 . . 119.5 ?
    C3 C4 C5 . . 119.65(15) ?
    C3 C4 H4 . . 120.2 ?
    C5 C4 H4 . . 120.2 ?
    C6 C5 C4 . . 120.12(16) ?
    C6 C5 H5 . . 119.9 ?
    C4 C5 H5 . . 119.9 ?
    C5 C6 C7 . . 121.25(15) ?
    C5 C6 H6 . . 119.4 ?
    C7 C6 H6 . . 119.4 ?
    C6 C7 C2 . . 118.54(13) ?
    C6 C7 C8 . . 121.70(12) ?
    C2 C7 C8 . . 119.76(13) ?
    C7 C8 C9 . . 110.23(11) ?
    C7 C8 C18 . . 112.49(12) ?
    C9 C8 C18 . . 110.38(11) ?
    C7 C8 H8 . . 107.9 ?
    C9 C8 H8 . . 107.9 ?
    C18 C8 H8 . . 107.9 ?
    C10 C9 C8 . . 112.04(11) ?
    C10 C9 H9A . . 109.2 ?
    C8 C9 H9A . . 109.2 ?
    C10 C9 H9B . . 109.2 ?
    C8 C9 H9B . . 109.2 ?
    H9A C9 H9B . . 107.9 ?
    C11 C10 C1 . . 117.18(13) ?
    C11 C10 C9 . . 126.41(13) ?
    C1 C10 C9 . . 116.38(12) ?
    C10 C11 C12 . . 132.10(14) ?
    C10 C11 H11 . . 114.0 ?
    C12 C11 H11 . . 114.0 ?
    C13 C12 C17 . . 116.60(14) ?
    C13 C12 C11 . . 125.69(14) ?
    C17 C12 C11 . . 117.70(14) ?
    C14 C13 C12 . . 121.82(15) ?
    C14 C13 H13 . . 119.1 ?
    C12 C13 H13 . . 119.1 ?
    C15 C14 C13 . . 119.92(15) ?
    C15 C14 H14 . . 120.0 ?
    C13 C14 H14 . . 120.0 ?
    O2 C15 C14 . . 125.17(15) ?
    O2 C15 C16 . . 115.27(15) ?
    C14 C15 C16 . . 119.56(15) ?
    C17 C16 C15 . . 119.89(15) ?
    C17 C16 H16 . . 120.1 ?
    C15 C16 H16 . . 120.1 ?
    C16 C17 C12 . . 122.17(15) ?
    C16 C17 H17 . . 118.9 ?
    C12 C17 H17 . . 118.9 ?
    C19 C18 C8 . . 115.56(13) ?
    C19 C18 H18A . . 108.4 ?
    C8 C18 H18A . . 108.4 ?
    C19 C18 H18B . . 108.4 ?
    C8 C18 H18B . . 108.4 ?
    H18A C18 H18B . . 107.5 ?
    C18 C19 H19A . . 109.5 ?
    C18 C19 H19C . . 109.5 ?
    H19A C19 H19C . . 109.5 ?
    C18 C19 H19B . . 109.5 ?
    H19A C19 H19B . . 109.5 ?
    H19C C19 H19B . . 109.5 ?
    C15 O2 C20 . . 118.51(14) ?
    O2 C20 H20A . . 109.5 ?
    O2 C20 H20B . . 109.5 ?
    H20A C20 H20B . . 109.5 ?
    O2 C20 H20C . . 109.5 ?
    H20A C20 H20C . . 109.5 ?
    H20B C20 H20C . . 109.5 ?
_shelx_hkl_file
;
   1   0   0   -3.30    0.10
   1   0   0   -3.30    0.10
   1   0   0   -3.50    0.10
   1   0   0   -3.40    0.10
  -1   0   0   -3.20    0.10
  -1   0   0   -3.40    0.10
  -1   0   0   -3.50    0.10
  -1   0   0   -3.40    0.10
   2   0   0 2236.78   73.39
  -2   0   0 2361.96   73.79
  -2   0   0 2336.87   73.89
  -2   0   0 2222.78   73.29
   2   0   0 2228.58   73.79
   2   0   0 2163.08   73.29
   2   0   0 2185.88   73.89
   3   0   0 1140.79   38.30
   3   0   0 1128.59   38.40
  -3   0   0 1183.68   38.50
   3   0   0 1176.98   38.30
  -3   0   0 1141.29   38.30
   3   0   0 1197.18   38.30
  -3   0   0 1236.48   38.30
  -4   0   0  177.88    6.30
   4   0   0  168.58    6.30
   4   0   0  168.08    6.30
   4   0   0  168.78    6.40
   4   0   0  181.48    6.30
   5   0   0  624.94   21.50
   5   0   0  640.64   21.50
   5   0   0  646.54   21.70
   5   0   0  643.94   21.50
   6   0   0  412.66   13.80
   6   0   0  388.86   13.70
   6   0   0  363.66   13.90
   6   0   0  403.06   13.80
   7   0   0    1.40    0.90
   7   0   0    1.90    1.10
  -7   0   0    1.00    0.60
   7   0   0    0.60    1.20
   7   0   0    4.80    1.40
   8   0   0   79.89    4.10
   8   0   0   78.39    4.40
  -8   0   0   79.49    3.70
   8   0   0   85.79    4.10
   8   0   0   77.69    4.00
   9   0   0    5.20    1.60
   9   0   0    5.80    1.70
   9   0   0    6.20    1.50
  -9   0   0    5.70    1.30
   9   0   0    5.30    1.90
   9   0   0    5.90    1.00
  10   0   0    0.60    0.80
  10   0   0    0.20    1.40
  10   0   0   -1.00    1.60
  10   0   0   -1.20    1.40
  11   0   0    1.80    1.90
  11   0   0    1.20    1.80
  11   0   0    2.20    1.50
  12   0   0   -0.90    2.00
  12   0   0    2.90    1.70
  12   0   0    0.50    1.50
  13   0   0   28.80    3.50
  13   0   0   28.50    3.40
  13   0   0   29.70    4.10
  14   0   0   10.30    2.60
  14   0   0    7.90    2.30
  14   0   0    4.00    2.90
  15   0   0    9.80    2.70
  15   0   0    8.30    2.70
  15   0   0   12.50    3.70
  16   0   0    1.00    2.50
  16   0   0    2.10    3.40
  16   0   0    1.30    2.20
   0  -1   0   -3.10    0.10
   0  -1   0   -3.00    0.10
   0  -1   0   -3.30    0.10
   0   1   0   -2.70    0.20
  -1  -1   0  147.29    4.70
  -1  -1   0  126.89    4.70
  -1  -1   0  117.99    4.70
  -1  -1   0  138.89    4.60
   1   1   0  139.19    4.60
   1   1   0  163.98    4.70
   1   1   0  121.49    4.70
  -2  -1   0  543.95   18.00
   2  -1   0  521.55   17.70
   2  -1   0  529.25   17.70
   2  -1   0  521.75   17.90
  -2  -1   0  525.15   17.90
  -2  -1   0  563.34   17.90
  -2  -1   0  573.04   17.80
   2  -1   0  564.24   17.80
   2  -1   0  517.45   17.80
  -2  -1   0  543.55   17.90
  -2   1   0  561.54   17.90
   2   1   0  538.95   17.90
   2   1   0  529.15   17.90
   2   1   0  543.85   18.00
  -2   1   0  543.45   17.60
   2   1   0  533.35   17.90
  -2   1   0  549.54   17.60
   2   1   0  532.95   17.80
   2   1   0  541.65   17.90
  -3  -1   0   76.29    3.20
  -3  -1   0   76.19    3.10
  -3  -1   0   81.99    3.20
   3  -1   0   74.99    3.00
  -3  -1   0   71.59    3.10
   3  -1   0   71.99    2.80
   3  -1   0   71.49    2.90
   3  -1   0   74.59    3.20
  -3   1   0   76.69    2.80
   3   1   0   75.99    3.10
  -3   1   0   82.69    3.00
   3   1   0   72.79    3.10
   3   1   0   77.39    3.20
  -3   1   0   75.79    3.10
  -3   1   0   74.49    2.80
   3   1   0   74.39    2.90
   3   1   0   75.59    3.10
  -4  -1   0  235.68    8.50
   4  -1   0  241.98    8.30
   4  -1   0  232.48    8.20
  -4  -1   0  254.77    8.50
   4  -1   0  230.68    8.60
   4  -1   0  247.28    8.40
  -4  -1   0  240.68    8.50
   4   1   0  228.78    8.60
   4   1   0  232.58    8.50
   4   1   0  243.08    8.50
   4   1   0  234.48    8.10
  -4   1   0  239.48    8.30
   4   1   0  236.78    8.50
  -4   1   0  232.38    8.10
   5  -1   0  875.51   28.10
   5  -1   0  815.82   28.20
   5  -1   0  840.72   28.10
  -5  -1   0  834.42   28.30
   5  -1   0  830.82   28.40
   5   1   0  845.52   28.50
   5   1   0  852.11   27.90
   5   1   0  839.02   28.40
   5   1   0  840.62   28.30
  -5   1   0  868.31   28.00
   5   1   0  892.61   28.40
   6  -1   0    1.50    0.90
   6  -1   0    2.40    0.80
   6  -1   0    2.10    0.80
   6  -1   0    1.70    1.10
  -6  -1   0    1.20    0.90
   6   1   0    1.80    0.70
   6   1   0    1.80    1.20
   6   1   0    1.30    1.00
   6   1   0    2.30    1.00
   6   1   0    1.10    0.90
  -6   1   0    3.40    0.80
   7  -1   0   85.49    4.10
   7  -1   0  100.89    4.10
   7  -1   0   84.39    4.00
   7  -1   0   78.09    4.30
  -7  -1   0   93.19    4.10
   7   1   0   93.19    4.30
   7   1   0   90.39    4.20
   7   1   0   89.99    3.60
   7   1   0   85.49    4.40
   7   1   0   90.29    4.20
  -7   1   0   87.99    3.70
   8  -1   0   13.30    1.70
   8  -1   0   15.60    1.70
  -8  -1   0   13.30    1.70
   8  -1   0   14.90    2.10
   8  -1   0   14.00    2.20
  -8   1   0   16.30    1.60
   8   1   0   11.00    1.80
   8   1   0   16.10    1.40
   8   1   0   18.50    2.10
   8   1   0   15.90    2.30
   8   1   0   13.90    2.00
   9  -1   0    0.00    1.00
   9  -1   0   -0.50    1.50
   9  -1   0   -0.70    1.40
  -9  -1   0   -1.70    0.90
   9  -1   0   -0.70    1.10
   9   1   0   -1.20    1.30
   9   1   0    0.30    0.80
  -9   1   0   -0.80    0.80
   9   1   0   -0.10    1.40
   9   1   0   -0.20    1.30
   9   1   0   -0.80    1.20
  10  -1   0    4.20    1.60
  10  -1   0    2.00    1.70
  10  -1   0    6.00    1.80
  10   1   0    5.70    1.70
  10   1   0    6.20    1.90
  10   1   0    5.00    1.00
  10   1   0    2.80    1.60
  11  -1   0    0.40    1.80
  11  -1   0    0.30    1.30
  11  -1   0    2.20    1.60
  11   1   0    0.60    1.50
  11   1   0   -0.80    1.80
  11   1   0    2.00    1.70
  12  -1   0    2.50    1.50
  12  -1   0    1.80    2.00
  12  -1   0    6.20    2.40
  12   1   0    3.40    2.30
  12   1   0   -1.30    1.40
  12   1   0    1.70    1.90
  13  -1   0    2.50    1.90
  13  -1   0    3.70    2.10
  13  -1   0    8.00    2.70
  13   1   0    3.60    2.00
  13   1   0    5.20    2.10
  13   1   0    9.70    2.90
  14  -1   0    1.20    1.80
  14  -1   0    0.70    1.80
  14  -1   0    1.60    2.80
  14  -1   0   -0.20    1.90
  14   1   0    2.70    2.20
  14   1   0   -0.10    1.80
  14   1   0    0.60    2.50
  15  -1   0   -0.60    3.00
  15  -1   0    9.70    2.60
  15  -1   0    4.20    2.50
  15   1   0    3.80    2.40
  15   1   0    5.30    2.70
  15   1   0    6.40    3.20
  16  -1   0    0.20    2.10
  16  -1   0    5.20    3.50
  16   1   0    1.90    2.50
  16   1   0    0.60    3.10
  16   1   0   -1.10    2.10
   0  -2   0 2081.79   66.79
   0  -2   0 2015.50   66.99
   0  -2   0 1944.71   66.89
   0  -2   0 2175.48   66.69
   0   2   0 2042.40   66.69
  -1  -2   0    0.80    0.70
  -1  -2   0    2.00    0.80
  -1  -2   0    0.80    0.40
  -1  -2   0    0.30    0.60
   1  -2   0    0.90    0.70
  -1  -2   0    0.10    0.60
  -1   2   0    0.60    0.20
   1   2   0    0.00    0.30
   1   2   0    1.30    0.50
   1   2   0    0.60    0.40
   1   2   0    0.80    0.70
  -1   2   0    0.20    0.70
   1   2   0   -0.10    0.70
  -2  -2   0  167.08    6.00
  -2  -2   0  168.88    6.20
  -2  -2   0  179.18    6.30
  -2  -2   0  178.88    6.20
  -2  -2   0  171.48    6.20
   2  -2   0  176.78    6.20
  -2  -2   0  171.78    6.20
   2   2   0  178.78    6.00
   2   2   0  176.28    6.20
   2   2   0  167.08    6.10
   2   2   0  168.98    6.10
  -2   2   0  164.38    6.10
   2   2   0  163.68    6.10
  -3  -2   0  111.29    4.00
   3  -2   0  110.89    3.60
   3  -2   0  111.49    4.00
  -3  -2   0   98.59    4.10
  -3  -2   0   96.19    4.10
  -3  -2   0  111.99    4.40
   3  -2   0   96.99    3.60
   3  -2   0   96.79    4.10
   3  -2   0  102.09    4.00
   3   2   0  103.89    4.00
   3   2   0  102.59    4.00
   3   2   0  109.69    4.20
   3   2   0  103.09    4.20
   3   2   0   95.49    4.10
   3   2   0  100.69    4.10
   4  -2   0  389.76   13.30
   4  -2   0  381.56   13.70
   4  -2   0  391.86   13.90
   4  -2   0  418.76   13.60
  -4  -2   0  418.46   13.60
  -4  -2   0  400.36   13.80
  -4  -2   0  383.46   13.80
   4  -2   0  407.16   13.30
  -4   2   0  399.66   13.00
   4   2   0  427.86   13.80
   4   2   0  384.36   13.80
   4   2   0  402.96   13.60
   4   2   0  393.76   13.80
   4   2   0  403.26   13.90
   4   2   0  390.76   13.80
   5  -2   0    0.10    0.50
   5  -2   0    0.60    0.90
   5  -2   0    1.20    0.90
  -5  -2   0    0.10    0.80
   5  -2   0    0.30    0.50
   5  -2   0   -0.10    0.60
   5   2   0    0.80    0.80
   5   2   0   -0.90    1.00
   5   2   0    0.20    1.00
  -5   2   0    0.30    0.40
   5   2   0    0.30    0.70
   5   2   0    0.60    0.80
   6  -2   0   42.10    2.50
   6  -2   0   40.00    2.70
  -6  -2   0   41.70    2.60
   6  -2   0   41.30    2.20
   6  -2   0   40.00    2.20
   6   2   0   40.20    2.70
   6   2   0   45.90    2.70
   6   2   0   42.20    2.20
   6   2   0   46.20    2.70
   6   2   0   43.90    2.90
  -7  -2   0    1.50    1.10
   7  -2   0    0.20    1.00
   7  -2   0    0.30    1.20
   7  -2   0   -0.20    0.80
   7  -2   0    0.20    0.80
   7   2   0   -0.20    0.70
   7   2   0    0.40    1.10
   7   2   0    0.50    1.20
   7   2   0    0.10    1.30
   8  -2   0   -2.10    1.30
   8  -2   0    0.00    0.90
   8  -2   0    1.00    1.30
  -8  -2   0    1.40    1.10
   8  -2   0    0.10    1.00
   8   2   0    2.40    1.50
   8   2   0    1.30    1.30
   8   2   0   -0.30    0.80
   8   2   0    0.30    1.60
  -9  -2   0    9.30    1.70
   9  -2   0    8.30    2.00
   9  -2   0    6.90    1.60
   9  -2   0    8.80    2.10
   9  -2   0    8.60    1.50
   9   2   0    7.50    1.90
   9   2   0    5.90    1.80
   9   2   0    8.70    1.30
   9   2   0    7.50    2.20
  10  -2   0    7.50    2.00
  10  -2   0    3.00    1.30
  10  -2   0    4.60    1.70
  10   2   0    2.50    1.70
  10   2   0    5.40    2.10
  10   2   0    4.10    1.00
  10   2   0    3.00    1.70
  11  -2   0   -0.50    1.20
  11  -2   0    4.20    1.90
  11  -2   0   -0.50    1.70
  11   2   0    0.30    1.60
  11   2   0    0.60    1.60
  11   2   0    3.70    1.90
  12  -2   0   16.60    2.80
  12  -2   0   14.60    3.10
  12  -2   0    9.80    2.10
  12   2   0   13.10    2.50
  12   2   0   16.50    2.70
  12   2   0    9.40    2.70
  13  -2   0   15.30    2.80
  13  -2   0   17.30    2.70
  13  -2   0   12.30    2.50
  13  -2   0   13.70    3.20
  13   2   0   20.00    3.00
  13   2   0   17.20    3.40
  13   2   0   12.50    2.70
  14  -2   0   -0.10    2.60
  14  -2   0   -1.70    1.70
  14  -2   0    1.70    1.90
  14   2   0    0.00    1.80
  14   2   0   -1.30    1.80
  14   2   0    2.60    2.70
  15  -2   0   -6.10    2.40
  15  -2   0   -1.90    1.60
  15   2   0   -2.70    1.90
  15   2   0   -3.10    2.80
  15   2   0   -3.40    2.00
  16  -2   0    1.20    2.10
  16  -2   0   -2.70    3.00
  16   2   0    3.10    3.20
  16   2   0   -0.30    2.40
  16   2   0   -0.80    3.10
   0  -3   0   -0.20    0.40
   0  -3   0    0.20    0.40
   0  -3   0    0.50    0.50
   0   3   0    0.70    0.80
  -1  -3   0  706.63   23.40
  -1  -3   0  735.13   23.60
  -1  -3   0  686.63   23.40
   1  -3   0  676.43   23.00
  -1  -3   0  702.13   23.20
   1   3   0  694.03   23.70
  -1   3   0  720.33   23.70
   1   3   0  726.43   23.40
  -1   3   0  725.43   23.10
   1   3   0  715.53   23.20
  -2  -3   0  125.39    4.70
  -2  -3   0  118.29    4.30
  -2  -3   0  114.49    4.60
   2   3   0  119.09    4.70
  -2   3   0  121.89    4.70
   2   3   0  119.59    4.30
   2   3   0  121.69    4.70
   3  -3   0  281.37    9.20
  -3  -3   0  272.47   10.00
  -3  -3   0  276.17    9.70
   3  -3   0  278.97    9.20
   3  -3   0  277.97    9.20
  -3  -3   0  283.77   10.00
   3   3   0  286.07   10.00
   3   3   0  286.67   10.00
   3   3   0  293.17    9.70
   3   3   0  287.17   10.10
  -3   3   0  287.07   10.00
  -4  -3   0  244.98    8.90
   4  -3   0  232.38    8.10
  -4  -3   0  242.28    8.80
   4  -3   0  244.48    8.80
   4  -3   0  238.28    8.90
   4  -3   0  242.68    8.10
   4   3   0  237.98    8.70
   4   3   0  247.68    8.60
   4   3   0  239.28    8.90
   4   3   0  244.58    8.80
  -5  -3   0    2.80    1.10
  -5  -3   0    3.90    1.10
   5  -3   0    4.40    0.70
   5  -3   0    3.60    1.10
   5  -3   0    3.30    1.10
   5  -3   0    4.10    0.70
   5   3   0    3.70    0.90
   5   3   0    3.10    1.30
   5   3   0    6.40    1.20
   5   3   0    3.90    1.40
  -6  -3   0    7.20    1.40
   6  -3   0    6.00    1.50
   6  -3   0    6.90    0.90
   6  -3   0    7.40    1.40
   6  -3   0    6.90    0.90
   6   3   0   10.00    1.50
   6   3   0   11.00    1.80
   6   3   0    5.40    1.10
   6   3   0    6.00    1.50
  -7  -3   0   87.19    4.30
   7  -3   0   73.69    3.60
   7  -3   0   86.79    4.10
   7  -3   0   83.79    3.70
   7  -3   0   85.69    4.50
   7   3   0   78.49    4.50
   7   3   0   91.59    4.50
   7   3   0   83.69    3.80
   7   3   0   82.19    4.30
   8  -3   0   18.90    2.50
   8  -3   0   18.10    2.20
   8  -3   0   18.60    1.80
   8  -3   0   13.00    1.60
  -8  -3   0   16.40    2.20
   8   3   0   17.30    2.60
   8   3   0   19.70    1.90
   8   3   0   17.80    2.30
   8   3   0   14.60    2.30
  -9  -3   0    1.40    1.30
   9  -3   0    4.60    1.60
   9  -3   0    0.60    1.00
   9  -3   0    1.90    1.10
   9  -3   0    1.70    1.70
   9   3   0   -0.90    1.80
   9   3   0    0.40    1.60
   9   3   0    1.70    1.10
   9   3   0    3.50    1.60
  10  -3   0    2.30    1.60
 -10  -3   0    5.30    1.60
  10  -3   0    0.80    1.80
  10  -3   0    3.30    1.30
  10   3   0    1.30    1.50
  10   3   0    3.50    1.20
  10   3   0    2.20    1.90
  10   3   0    1.90    2.10
  11  -3   0   -2.10    0.90
  11  -3   0    3.10    2.00
  11  -3   0    1.10    2.00
  11   3   0    0.20    1.90
  11   3   0   -0.50    1.40
  11   3   0   -1.50    2.00
  12  -3   0    1.10    2.00
  12  -3   0    1.50    2.30
  12  -3   0   -0.10    1.40
  12  -3   0    0.00    1.40
  12   3   0   -1.80    2.10
  12   3   0    1.80    1.70
  12   3   0    0.70    1.80
  13  -3   0   16.50    3.00
  13  -3   0   16.90    2.70
  13  -3   0   22.50    4.00
  13   3   0   27.80    3.60
  13   3   0   21.90    3.80
  13   3   0   27.40    3.60
  14  -3   0   13.70    3.50
  14  -3   0   13.30    2.60
  14   3   0   10.90    3.40
  14   3   0   19.90    3.20
  14   3   0   13.30    3.00
  15  -3   0    2.80    3.20
  15  -3   0   -1.40    1.70
  15   3   0   -5.20    2.10
  15   3   0    4.70    3.20
   0  -4   0    2.10    0.60
   0  -4   0    1.90    0.50
   0  -4   0    1.40    0.60
   0   4   0    2.60    0.90
   0   4   0    2.60    0.60
   1  -4   0  105.49    3.90
  -1  -4   0  104.49    4.20
  -1  -4   0  115.09    4.30
  -1  -4   0  109.89    4.10
  -1   4   0  117.59    4.00
   1   4   0  105.19    4.60
  -1   4   0  117.89    4.70
  -2  -4   0   30.60    1.90
   2  -4   0   27.80    1.10
  -2  -4   0   28.40    1.90
  -2  -4   0   27.90    1.50
  -2   4   0   26.80    2.00
   2   4   0   26.30    1.90
   2   4   0   24.70    2.00
   2   4   0   31.60    1.50
   2   4   0   26.60    1.60
  -3  -4   0  174.98    6.50
  -3  -4   0  165.38    6.00
  -3  -4   0  169.98    6.40
   3   4   0  154.78    6.50
   3   4   0  164.38    6.50
  -3   4   0  162.08    6.50
   3   4   0  171.18    6.00
   4  -4   0   35.60    1.40
  -4  -4   0   33.30    2.30
   4  -4   0   37.80    2.40
  -4  -4   0   37.30    2.40
   4  -4   0   35.20    1.40
   4   4   0   37.70    2.30
   4   4   0   38.10    2.50
  -4   4   0   37.50    2.40
   4   4   0   37.40    2.00
   4   4   0   39.00    2.50
   5  -4   0    5.70    1.40
   5  -4   0    6.10    1.40
  -5  -4   0    5.60    1.30
   5  -4   0    7.70    0.60
  -5  -4   0    8.10    1.40
   5  -4   0    6.20    0.70
   5  -4   0    7.00    0.70
   5  -4   0    7.80    0.60
   5   4   0   10.40    1.80
   5   4   0    7.60    1.30
   5   4   0    5.90    1.20
   6  -4   0   71.89    3.00
  -6  -4   0   74.09    3.90
   6  -4   0   71.59    3.80
   6  -4   0   71.19    3.00
   6  -4   0   70.79    3.90
   6   4   0   72.69    3.80
   6   4   0   71.59    4.10
   6   4   0   74.09    3.70
  -7  -4   0   43.10    3.20
   7  -4   0   49.60    2.50
   7  -4   0   59.29    3.50
   7  -4   0   48.20    3.50
   7  -4   0   49.70    2.60
   7   4   0   58.09    3.40
   7   4   0   51.49    3.70
   7   4   0   51.59    3.10
   8  -4   0   54.49    3.50
   8  -4   0   46.20    3.60
   8  -4   0   46.50    2.70
   8  -4   0   47.40    2.70
  -8  -4   0   54.99    3.60
   8   4   0   50.89    3.10
   8   4   0   54.19    3.60
   8   4   0   46.50    4.00
   9  -4   0    7.10    1.30
   9  -4   0    6.30    2.00
   9  -4   0    4.40    2.00
   9  -4   0    8.40    1.40
   9  -4   0    8.70    1.40
  -9  -4   0    8.50    1.90
   9   4   0    7.10    1.50
   9   4   0    9.50    2.30
   9   4   0    8.60    1.90
  10  -4   0   -0.50    1.00
  10  -4   0   -1.10    0.90
 -10  -4   0   -1.70    1.40
  10  -4   0   -1.90    1.60
  10  -4   0   -0.20    1.70
  10   4   0   -2.50    1.70
  10   4   0    0.00    1.60
  10   4   0   -1.60    1.00
  11  -4   0    0.20    2.00
  11  -4   0   -0.40    1.90
  11  -4   0    0.10    1.20
  11   4   0   -2.00    1.90
  11   4   0   -1.40    1.30
  12  -4   0    6.30    1.70
  12  -4   0   10.40    2.50
  12  -4   0    6.20    2.50
  12   4   0    6.90    2.20
  12   4   0   10.30    2.90
  13  -4   0    2.30    2.70
  13  -4   0    1.30    1.50
  13  -4   0    8.90    3.10
  13   4   0    3.20    2.70
  14  -4   0    4.70    3.10
  14  -4   0    4.10    1.90
  14   4   0   13.00    3.50
  15  -4   0    2.20    1.80
  15  -4   0   -0.70    3.10
  15   4   0    4.60    3.10
  15   4   0    0.10    2.70
   0  -5   0   -0.20    0.60
   0  -5   0   -0.10    0.50
   0  -5   0   -0.40    0.50
   0   5   0   -0.10    0.60
   0   5   0   -0.30    1.00
  -1  -5   0   41.80    2.20
   1  -5   0   41.40    1.90
   1  -5   0   41.80    2.20
  -1  -5   0   39.00    1.90
   1  -5   0   41.00    1.90
  -1  -5   0   37.50    2.20
   1   5   0   33.50    2.50
  -1   5   0   35.20    2.60
  -1   5   0   40.10    1.80
   2  -5   0    4.30    0.50
  -2  -5   0    2.60    1.00
  -2  -5   0    1.90    0.90
  -2  -5   0    3.50    0.70
   2   5   0    2.80    1.20
  -2   5   0    2.30    1.20
  -2   5   0    4.50    0.40
   2   5   0    5.20    0.70
  -3  -5   0   81.99    3.40
  -3  -5   0   83.69    3.90
  -3  -5   0   88.59    4.00
   3  -5   0   78.69    2.80
   3   5   0   92.69    3.80
   3   5   0   82.29    4.10
  -3   5   0   78.69    4.10
   3   5   0   77.69    4.00
   3   5   0   87.69    3.30
  -4  -5   0   28.40    2.40
  -4  -5   0   30.60    2.50
   4  -5   0   24.40    1.00
   4   5   0   28.80    1.70
   4   5   0   25.30    2.50
  -4   5   0   25.90    2.40
   4   5   0   26.90    2.40
   5  -5   0    5.50    0.60
   5  -5   0    6.10    0.60
  -5  -5   0    5.30    1.50
   5  -5   0    5.70    1.60
  -5  -5   0    8.80    1.50
   5   5   0    6.80    1.60
   5   5   0    6.30    1.30
   5   5   0    8.10    1.70
   6  -5   0   36.10    1.80
   6  -5   0   39.50    3.00
   6  -5   0   39.80    2.90
  -6  -5   0   40.50    3.10
   6  -5   0   36.10    1.80
   6   5   0   39.00    2.70
   6   5   0   35.30    2.70
   6   5   0   38.20    3.30
   7  -5   0   50.49    3.60
   7  -5   0   57.39    3.60
   7  -5   0   48.90    2.50
  -7  -5   0   55.19    3.70
   7  -5   0   49.20    2.00
   7  -5   0   53.89    2.50
   7   5   0   50.19    3.80
   7   5   0   50.69    3.20
   7   5   0   53.69    3.70
   8  -5   0   34.60    2.20
  -8  -5   0   30.40    3.00
   8  -5   0   40.10    3.50
   8  -5   0   35.60    2.20
   8  -5   0   32.70    3.40
   8   5   0   36.20    2.80
   8   5   0   37.30    3.60
   8   5   0   37.10    3.30
   9  -5   0   13.20    1.60
   9  -5   0   19.00    1.80
   9  -5   0   16.40    2.60
   9  -5   0   17.20    2.70
  -9  -5   0   18.60    2.60
   9   5   0   19.10    2.20
   9   5   0   19.40    2.60
   9   5   0   16.50    2.80
 -10  -5   0   29.30    3.20
  10  -5   0   32.70    3.50
  10  -5   0   26.50    2.40
  10  -5   0   27.50    3.50
  10   5   0   30.10    2.80
  10   5   0   31.10    3.70
  11  -5   0    6.50    1.60
  11  -5   0    6.80    2.20
  11  -5   0    7.20    2.70
  11   5   0    8.60    2.60
  12  -5   0   -1.70    1.90
  12  -5   0    0.80    1.30
  12  -5   0   -0.30    2.20
  12   5   0   -0.10    2.20
  13  -5   0    0.60    1.50
  13  -5   0   -0.20    2.50
  13   5   0    0.80    2.60
  14  -5   0   -3.10    2.50
  14  -5   0   -1.10    1.40
  14   5   0    0.30    2.60
  14   5   0    4.60    3.00
  15  -5   0    1.40    1.70
  15  -5   0   -1.10    3.10
  15   5   0    0.40    2.70
  15   5   0   -7.30    2.30
   0  -6   0  112.49    4.60
   0  -6   0  114.39    4.50
   0  -6   0  122.09    4.60
   0   6   0  111.99    4.50
   0   6   0  104.49    5.30
  -1  -6   0    5.10    1.10
  -1  -6   0    5.30    0.90
   1  -6   0    5.90    0.90
  -1  -6   0    4.50    1.10
   1  -6   0    4.40    0.90
   1  -6   0    6.10    1.10
  -1   6   0    3.70    1.50
   1   6   0    5.70    1.60
  -1   6   0    6.90    0.90
   1   6   0    7.40    1.30
  -2  -6   0   50.99    2.80
  -2  -6   0   48.70    2.90
  -2  -6   0   48.20    2.30
   2  -6   0   46.40    2.10
   2  -6   0   47.20    2.10
   2  -6   0   46.60    2.80
   2   6   0   48.10    3.30
  -2   6   0   47.10    3.20
  -2   6   0   49.90    1.90
  -3  -6   0   46.70    2.90
   3  -6   0   47.90    2.00
  -3  -6   0   49.20    2.40
  -3  -6   0   51.09    3.00
  -3   6   0   48.90    3.30
   3   6   0   46.80    3.20
   3   6   0   49.20    2.20
   4  -6   0   37.70    1.50
  -4  -6   0   38.90    2.80
  -4  -6   0   39.10    2.90
  -4   6   0   38.30    3.00
   4   6   0   44.30    2.60
   4   6   0   41.50    3.10
   4   6   0   38.70    2.00
   4   6   0   37.20    2.90
  -5  -6   0   34.80    3.00
   5  -6   0   30.70    2.90
  -5  -6   0   29.50    2.70
   5  -6   0   29.40    1.30
   5   6   0   32.80    2.20
   5   6   0   27.50    2.90
   5   6   0   28.60    2.80
   6  -6   0   11.70    2.20
   6  -6   0   10.90    2.10
  -6  -6   0    6.80    2.00
   6  -6   0    8.20    0.80
   6   6   0   10.90    2.00
   6   6   0   10.60    1.80
   6   6   0    9.10    2.20
   7  -6   0    1.20    0.70
   7  -6   0    4.10    1.80
  -7  -6   0    2.00    1.60
   7  -6   0    5.70    2.00
   7   6   0    2.00    1.60
   7   6   0    2.50    1.80
  -8  -6   0    4.60    1.80
   8  -6   0    6.90    2.20
   8  -6   0    4.80    1.00
   8  -6   0    6.20    2.10
   8   6   0    7.30    2.20
   8   6   0    7.10    1.70
   9  -6   0    0.40    1.70
  -9  -6   0    5.40    2.10
   9  -6   0    5.20    2.10
   9  -6   0    4.60    1.00
   9   6   0    7.80    2.30
   9   6   0    4.60    1.70
  10  -6   0   -1.20    0.80
  10  -6   0    1.70    2.30
 -10  -6   0    0.60    1.60
  10  -6   0    0.40    1.90
  10   6   0    1.10    2.30
  10   6   0    1.00    1.40
  11  -6   0   -0.10    1.80
  11  -6   0    2.60    2.40
  11  -6   0   -2.00    1.00
  11   6   0   -3.20    2.00
  12  -6   0    0.20    2.50
  12  -6   0   -0.60    2.20
  12  -6   0   -1.40    1.10
  12   6   0    0.30    2.40
  13  -6   0    2.30    3.10
  13  -6   0    1.30    1.40
  13   6   0    0.30    2.70
  13   6   0    2.80    2.70
  14  -6   0    1.50    1.50
  14  -6   0   -3.10    2.70
  14   6   0    1.10    2.80
  14   6   0   -2.60    2.60
   0  -7   0   -0.20    0.80
   0  -7   0   -0.50    0.90
   0  -7   0   -0.90    0.80
   0   7   0   -0.20    1.40
   0   7   0   -0.70    0.80
   1  -7   0   73.39    3.30
  -1  -7   0   65.19    3.60
  -1  -7   0   73.39    3.20
   1  -7   0   78.49    3.60
  -1  -7   0   74.39    3.70
   1  -7   0   77.79    3.30
  -1   7   0   70.79    4.30
  -1   7   0   70.29    3.10
   1   7   0   71.19    3.60
   1   7   0   73.69    4.40
  -2  -7   0    4.10    1.30
   2  -7   0    6.10    0.90
   2  -7   0    3.50    0.80
   2  -7   0    5.10    1.30
  -2  -7   0    3.80    0.90
  -2  -7   0    3.80    1.40
   2   7   0    2.50    1.30
  -2   7   0    4.40    0.60
  -2   7   0    1.10    1.60
   2   7   0    8.70    2.00
   3  -7   0  121.19    5.60
  -3  -7   0  133.69    4.80
  -3  -7   0  121.89    5.70
   3  -7   0  125.99    4.60
   3  -7   0  122.49    4.60
  -3  -7   0  130.09    5.70
   3   7   0  117.69    6.10
   3   7   0  125.29    5.80
  -3   7   0  130.79    6.20
  -4  -7   0   90.39    4.80
   4  -7   0   86.99    3.30
   4   7   0   96.19    5.10
  -4   7   0   93.89    5.00
   5  -7   0    1.20    0.40
   5  -7   0    1.00    1.50
  -5  -7   0    0.30    1.30
  -5   7   0    3.60    1.70
   5   7   0    1.80    1.60
   5   7   0    2.90    1.60
  -6  -7   0    3.00    1.60
   6  -7   0    2.20    0.50
   6  -7   0    0.30    1.50
   6  -7   0   -1.60    1.30
   6   7   0    2.10    1.50
   6   7   0    3.50    1.70
   7  -7   0   -0.10    0.50
  -7  -7   0   -1.60    1.40
   7  -7   0    0.80    1.60
   7  -7   0   -1.60    1.70
   7   7   0   -1.50    1.60
   7   7   0    0.60    1.50
   8  -7   0    4.20    1.90
   8  -7   0    6.70    2.10
   8  -7   0    5.60    0.90
  -8  -7   0    4.80    1.90
   8   7   0    6.10    2.10
   8   7   0    7.40    2.30
   9  -7   0    1.30    1.80
   9  -7   0    2.60    0.90
   9  -7   0    2.40    2.10
  -9  -7   0    4.60    1.90
   9   7   0    0.30    2.00
   9   7   0    3.40    1.80
 -10  -7   0    0.90    1.80
  10  -7   0    1.90    2.10
  10  -7   0    1.50    0.90
  10  -7   0    4.20    2.20
  10   7   0    2.00    1.80
  10   7   0    0.60    2.30
  11  -7   0    1.80    2.20
  11  -7   0    0.00    1.00
  11  -7   0   -3.10    2.00
  11   7   0   -1.20    2.10
  11   7   0   -3.00    1.90
  12  -7   0    0.20    1.20
  12  -7   0   -5.40    1.90
  12   7   0    0.30    2.80
  12   7   0    3.00    2.50
  13  -7   0    0.80    2.60
  13  -7   0   -0.50    1.20
  13   7   0   -0.60    2.70
  13   7   0   -1.10    2.50
   0  -8   0    6.30    1.20
   0  -8   0    5.40    1.30
   0  -8   0    3.20    1.00
   0   8   0    3.20    1.80
   0   8   0    3.10    1.10
  -1  -8   0    2.60    0.90
  -1  -8   0    1.60    1.10
   1  -8   0    3.80    1.20
   1  -8   0    1.30    1.00
  -1  -8   0    5.00    1.30
   1  -8   0    2.00    0.90
  -1   8   0    1.30    1.30
   1   8   0    2.40    1.70
   1   8   0    1.70    1.10
  -1   8   0    2.40    0.80
   2  -8   0   24.00    1.70
   2  -8   0   18.10    1.60
  -2  -8   0   25.10    2.40
   2  -8   0   23.30    2.20
   2   8   0   21.20    2.80
  -2   8   0   20.80    2.60
   2   8   0   20.90    2.30
  -3  -8   0   21.40    2.40
   3  -8   0   19.30    2.20
   3  -8   0   21.90    1.50
   3  -8   0   21.50    1.50
  -3   8   0   19.40    2.70
   3   8   0   24.00    2.50
   3   8   0   22.50    2.90
  -4  -8   0   51.69    3.60
   4  -8   0   51.89    2.30
   4  -8   0   51.29    2.30
   4  -8   0   55.49    3.60
   4   8   0   51.39    4.00
   4   8   0   51.49    3.50
  -4   8   0   55.29    3.90
   5  -8   0    0.40    0.50
  -5  -8   0    0.40    1.50
  -5   8   0   -0.20    1.60
   5   8   0   -1.20    1.50
   5   8   0   -1.10    1.30
   6  -8   0   11.80    2.30
   6  -8   0   10.50    0.80
  -6  -8   0    7.60    2.10
   6   8   0   11.80    2.40
   6   8   0   15.90    2.60
   7  -8   0   14.90    1.00
  -7  -8   0   12.50    2.50
   7  -8   0   12.20    2.50
   7  -8   0   16.10    2.70
   7   8   0   12.90    2.70
   7   8   0   15.20    2.50
   7   8   0   12.90    2.70
   8  -8   0    8.80    2.40
   8  -8   0    8.60    2.50
  -8  -8   0    9.60    2.40
   8  -8   0   12.00    1.00
   8   8   0   16.10    2.70
   8   8   0   14.20    3.00
   8   8   0   11.30    2.80
   9  -8   0    7.10    2.50
   9  -8   0    5.00    0.90
  -9  -8   0    5.40    2.20
   9  -8   0    5.70    2.40
   9   8   0    5.60    2.40
   9   8   0   10.60    2.50
   9   8   0    4.90    2.40
  10  -8   0   -1.80    2.10
 -10  -8   0    2.90    2.10
  10  -8   0    0.50    0.80
  10  -8   0    1.70    2.30
  10   8   0    0.70    2.20
  10   8   0    3.60    2.40
  10   8   0   -1.60    1.80
  11  -8   0    5.70    2.80
  11  -8   0    8.30    2.60
  11  -8   0    9.20    1.30
  11   8   0    7.20    3.10
  11   8   0    1.90    2.40
  12  -8   0   -1.30    2.50
  12  -8   0    3.40    1.20
  12   8   0    2.00    2.80
  12   8   0   -2.60    2.50
   0  -9   0    1.70    1.20
   0   9   0   -0.40    0.90
   0   9   0    1.10    1.80
   1  -9   0   62.99    3.30
  -1  -9   0   60.49    3.60
   1  -9   0   57.49    3.20
  -1   9   0   51.79    4.20
   1   9   0   57.79    3.40
   1   9   0   52.89    4.30
  -2  -9   0   -1.30    1.30
   2  -9   0    0.00    1.10
   2  -9   0    0.30    0.90
   2  -9   0    0.50    0.90
   2   9   0    0.40    1.70
   2   9   0    2.20    1.30
  -2   9   0    0.40    1.40
   3  -9   0   16.40    1.50
   3  -9   0   16.40    2.20
  -3  -9   0   20.10    2.60
   3  -9   0   19.90    1.60
  -3   9   0   13.70    2.40
   3   9   0   21.00    2.60
   3   9   0   20.50    3.00
   4  -9   0   -0.90    1.20
   4  -9   0    0.10    0.60
  -4  -9   0    0.20    1.50
   4  -9   0   -0.50    0.70
  -4   9   0   -1.50    1.60
   4   9   0   -1.80    1.40
   4   9   0    0.30    1.70
   5  -9   0    4.00    0.70
  -5  -9   0    5.00    1.90
   5  -9   0    3.40    0.70
   5  -9   0    2.00    1.60
   5   9   0    2.70    2.00
   5   9   0    4.20    1.90
   6  -9   0   21.70    3.00
   6  -9   0   20.50    1.00
  -6  -9   0   19.70    2.90
   6  -9   0   19.50    1.00
   6  -9   0   21.90    2.90
   6   9   0   20.30    3.20
   6   9   0   19.10    2.90
   7  -9   0   12.50    2.70
   7  -9   0   15.50    2.80
  -7  -9   0   15.10    2.80
   7   9   0   15.70    2.80
   7   9   0    6.80    2.30
   8  -9   0   -0.10    1.90
   8  -9   0    2.10    2.20
  -8  -9   0    6.30    2.30
   8   9   0    2.60    2.10
   8   9   0    7.70    2.50
   9  -9   0   -1.80    2.10
   9  -9   0    0.40    0.50
   9  -9   0    5.20    2.50
  -9  -9   0    3.40    2.30
   9   9   0    1.90    2.20
   9   9   0   -0.30    2.00
   9   9   0   -0.40    2.50
 -10  -9   0    0.20    2.30
  10  -9   0    1.50    2.60
  10  -9   0    2.10    0.70
  10  -9   0   -1.40    2.10
  10   9   0    1.60    2.70
  10   9   0   -3.40    1.70
  10   9   0    0.80    2.40
  11  -9   0   -0.10    0.70
  11  -9   0    3.40    2.90
  11   9   0    1.70    2.50
  11   9   0   -3.50    2.10
   0 -10   0    9.40    1.80
   0  10   0   10.10    2.50
   1 -10   0    1.60    1.20
  -1 -10   0    1.20    1.40
   1  10   0   -0.30    1.80
  -1  10   0    2.70    2.00
   2 -10   0    5.40    1.30
  -2 -10   0    5.90    1.70
   2  10   0    4.40    1.70
   2  10   0    3.10    1.70
  -2  10   0    4.60    2.10
   3 -10   0    0.00    0.80
   3 -10   0   -1.20    0.90
  -3 -10   0   -0.10    1.50
   3  10   0    1.10    1.40
   3  10   0   -2.00    1.80
  -3  10   0    0.40    1.80
  -4 -10   0   -0.70    1.70
   4 -10   0    0.10    0.70
   4 -10   0    0.00    0.80
   4  10   0   -2.20    1.30
   4  10   0   -0.30    1.90
  -4  10   0    0.00    1.80
  -5 -10   0    3.70    2.00
   5 -10   0    2.50    1.80
   5 -10   0    1.00    0.60
   5 -10   0    0.30    0.60
   5  10   0   -0.40    2.00
   5  10   0   -2.00    1.40
   6 -10   0    2.00    1.90
   6 -10   0    1.80    2.00
  -6 -10   0   -0.20    2.10
   6  10   0    0.40    2.00
   6  10   0   -0.40    1.90
   7 -10   0   12.80    3.10
   7 -10   0   13.20    2.50
  -7 -10   0   11.50    2.80
   7 -10   0   11.00    2.60
   7  10   0    6.10    2.50
   7  10   0   10.80    2.80
   8 -10   0    2.20    2.00
  -8 -10   0    1.40    2.10
   8 -10   0    4.50    2.30
   8 -10   0   -1.20    2.10
   8  10   0   -0.70    1.90
   8  10   0    3.10    2.60
  -9 -10   0    4.70    2.50
   9 -10   0    0.60    2.30
   9 -10   0    2.60    2.30
   9 -10   0    5.10    2.60
   9  10   0   -1.10    2.30
   9  10   0    5.40    2.60
  10 -10   0    0.30    2.40
  10 -10   0    1.80    2.40
 -10 -10   0    0.40    2.30
  10  10   0    3.30    2.70
  10  10   0   -2.10    1.80
   0 -11   0   -0.50    1.40
   0  11   0    0.30    2.10
  -1 -11   0    0.30    1.50
   1 -11   0   -0.20    1.30
   1  11   0   -3.10    1.30
  -1  11   0    1.50    2.00
   2 -11   0   -0.50    1.20
  -2 -11   0    3.00    1.80
   2  11   0    1.80    2.10
  -2  11   0    0.60    2.10
  -3 -11   0   -0.30    1.80
   3 -11   0    0.60    1.00
   3  11   0   -1.10    2.20
  -3  11   0   -4.60    1.70
  -4 -11   0    1.10    2.10
   4 -11   0    2.80    1.00
   4  11   0   -1.00    2.10
  -4  11   0    0.10    2.20
  -5 -11   0   -0.10    2.10
   5 -11   0    0.30    0.60
   5 -11   0    5.00    2.10
   5 -11   0   -0.90    0.60
   5  11   0   -0.30    2.30
   5  11   0    2.10    1.90
  -6 -11   0   13.70    3.10
   6 -11   0   10.40    2.80
   6  11   0    6.10    2.70
   6  11   0    9.60    2.50
  -7 -11   0   -1.30    1.90
   7 -11   0    0.70    2.10
   7 -11   0    2.00    2.20
   7  11   0    3.30    2.20
   7  11   0   -0.40    2.30
  -8 -11   0    1.00    2.50
   8 -11   0   -1.40    1.90
   8 -11   0    3.30    2.30
   8  11   0    3.30    2.60
   8  11   0   -1.70    2.10
   0 -12   0    2.90    1.70
   0  12   0    3.30    2.50
   1 -12   0   -0.30    1.50
  -1 -12   0    0.30    1.80
  -1  12   0    2.20    2.40
   1  12   0   -2.00    2.20
   2 -12   0   -0.10    1.30
  -2 -12   0    1.60    1.80
   2  12   0   -1.60    2.30
  -2  12   0   -0.10    2.30
   3 -12   0    0.60    1.20
  -3 -12   0   -0.20    2.10
   3  12   0    3.90    2.70
  -3  12   0    2.80    2.50
  -4 -12   0    6.30    2.60
   4 -12   0    4.10    1.20
   4  12   0    5.30    2.90
   5 -12   0    2.70    0.80
   5 -12   0    6.00    2.30
  -5 -12   0    0.30    2.30
   5  12   0   -0.50    2.40
  -6 -12   0   -0.50    2.00
   6 -12   0    4.10    2.10
   6 -12   0   -0.80    2.00
   6  12   0   -4.20    2.20
   0 -13   0    1.00    1.80
   0  13   0    1.10    2.50
  16   0  -1    6.30    2.50
  16   0  -1    2.50    3.30
  16   0  -1    0.60    2.20
  15   0  -1    0.60    2.20
  15   0  -1   -1.40    2.70
  15   0  -1    1.30    2.10
  14   0  -1   -0.70    1.70
  14   0  -1    0.40    2.40
  14   0  -1    4.30    2.10
  13   0  -1   -1.90    1.80
  13   0  -1    0.40    1.60
  13   0  -1   -1.60    2.20
  12   0  -1    4.00    2.10
  12   0  -1   -1.90    1.30
  12   0  -1   -0.10    2.00
  11   0  -1    1.40    1.90
  11   0  -1   -0.50    0.90
  11   0  -1   -0.90    1.50
  11   0  -1   -1.00    1.20
  10   0  -1    0.40    1.20
  10   0  -1    0.80    1.80
  10   0  -1   -1.10    1.60
   9   0  -1    0.00    1.10
  -9   0   1   -0.30    0.90
   9   0  -1   -0.30    1.50
   9   0  -1    0.30    1.10
   9   0  -1    1.60    1.60
   8   0  -1    0.90    1.30
   8   0  -1   -1.70    1.20
   8   0  -1    0.90    1.10
  -8   0   1    1.10    0.70
   8   0  -1   -0.30    1.10
  -7   0   1   -0.30    0.20
   7   0  -1   -0.40    1.00
   7   0  -1   -0.70    1.00
   7   0  -1   -0.50    0.80
   7   0  -1   -0.10    0.90
   6   0  -1    0.40    1.00
   6   0  -1    0.90    0.80
   6   0  -1   -0.40    0.70
   6   0  -1   -0.10    1.00
  -6   0   1    0.10    0.20
  -5   0   1    0.10    0.20
   5   0  -1   -0.50    0.60
   5   0  -1   -0.20    0.80
   5   0  -1    0.00    0.60
   5   0  -1    0.60    0.90
  -4   0   1   -0.10    0.60
  -4   0   1    0.10    0.20
   4   0  -1    0.10    0.50
   4   0  -1    0.00    0.80
   4   0  -1    0.60    0.80
   4   0  -1    1.50    0.70
  -4   0   1    0.00    0.70
   3   0  -1   -0.10    0.80
  -3   0   1   -1.40    0.30
  -3   0   1   -0.90    0.50
  -3   0   1   -0.40    0.50
  -3   0   1   -0.20    0.80
   3   0  -1   -0.70    0.80
   3   0  -1   -1.10    0.60
   3   0  -1   -0.50    0.60
   3   0  -1   -1.90    0.80
   2   0  -1   -0.10    0.40
  -2   0   1    0.20    0.40
   2   0  -1   -0.50    0.30
  -2   0   1   -0.20    0.20
  -2   0   1    0.20    0.30
  -2   0   1   -0.50    0.30
   2   0  -1   -0.80    0.30
   2   0  -1   -0.20    0.30
   2   0  -1    0.00    0.40
  -1   0   1   -0.20    0.10
   1   0  -1   -0.20    0.10
   1   0  -1   -0.20    0.10
  -1   0   1   -0.20    0.10
  -1   0   1   -0.10    0.10
   1   0  -1   -0.20    0.10
  -1   0   1   -0.10    0.10
   1   0  -1   -0.10    0.10
   0   0   1   -1.90    0.10
   0   0  -1   -1.80    0.10
   0   0  -1   -1.80    0.10
   0   0   1   -1.80    0.10
   0   0  -1   -1.80    0.10
   0   0   1   -1.70    0.10
   0   0  -1   -1.80    0.10
   0   0   1   -1.90    0.10
   1   0   1   -4.10    0.20
   1   0   1   -3.60    0.30
   1   0   1   -4.50    0.20
   1   0   1   -3.90    0.30
  -1   0  -1   -3.80    0.20
  -1   0  -1   -4.00    0.20
   1   0   1   -3.70    0.30
  -1   0  -1   -3.70    0.30
  -2   0  -1    0.50    0.50
   2   0   1    0.10    0.50
  -2   0  -1   -0.40    0.40
   2   0   1   -0.30    0.40
   2   0   1    0.30    0.40
   2   0   1   -0.10    0.40
  -2   0  -1   -0.10    0.10
  -2   0  -1   -0.30    0.40
  -3   0  -1    0.00    0.10
   3   0   1   -0.60    0.70
  -3   0  -1    0.20    0.60
   3   0   1    0.20    0.60
  -3   0  -1    0.00    0.50
   3   0   1    0.10    0.60
  -3   0  -1    0.10    0.60
   3   0   1    0.80    0.60
   4   0   1   -0.70    0.60
   4   0   1    0.90    0.90
   4   0   1    0.00    0.60
  -4   0  -1   -0.30    0.10
  -4   0  -1   -0.70    0.60
   4   0   1    1.00    0.70
   5   0   1   -0.80    0.70
  -5   0  -1    0.70    0.80
  -5   0  -1    0.40    0.30
   5   0   1   -1.40    0.80
   5   0   1   -0.30    0.90
   5   0   1   -0.10    0.60
   6   0   1    0.40    0.90
  -6   0  -1    0.70    0.50
   6   0   1   -0.50    1.00
   6   0   1    0.00    0.70
   6   0   1    0.20    0.80
   7   0   1    0.50    1.00
  -7   0  -1    0.30    0.70
   7   0   1   -0.50    1.20
   7   0   1    0.50    1.00
   7   0   1    0.70    0.90
   7   0   1    0.20    0.50
  -8   0  -1   -0.50    0.90
   8   0   1   -0.40    0.50
   8   0   1   -0.70    1.00
   8   0   1   -0.50    1.10
   8   0   1   -0.80    1.00
   8   0   1    0.00    1.10
   9   0   1    0.80    1.30
   9   0   1    0.20    0.60
  -9   0  -1    0.70    0.90
   9   0   1    1.60    1.80
   9   0   1   -1.50    1.40
  10   0   1   -2.00    1.10
  10   0   1    0.50    1.80
  10   0   1    0.30    1.30
  11   0   1   -2.30    1.80
  11   0   1    0.10    1.40
  11   0   1    0.30    1.40
  12   0   1    0.20    2.10
  12   0   1    2.50    1.80
  12   0   1    0.00    1.70
  13   0   1    0.50    2.00
  13   0   1    0.30    2.30
  13   0   1    0.50    1.60
  13   0   1    1.30    1.80
  14   0   1   -0.70    2.70
  14   0   1   -2.40    1.90
  14   0   1   -1.00    1.90
  15   0   1   -0.40    1.90
  15   0   1    2.90    2.50
  15   0   1    0.10    2.80
  16   0   1   -0.50    3.00
  16   0   1    0.60    2.00
  16   0   1   -3.60    2.30
  16  -1  -1    2.80    2.10
  16  -1  -1   -0.40    2.50
  16  -1  -1   -1.30    2.90
  16   1  -1    2.40    3.60
  16   1  -1    3.60    2.50
  16   1  -1    0.20    2.40
  15  -1  -1    3.60    2.40
  15  -1  -1    0.20    2.80
  15  -1  -1    1.60    2.10
  15   1  -1    4.80    2.60
  15   1  -1    4.20    2.30
  15   1  -1    1.00    2.80
  14  -1  -1    4.70    2.80
  14  -1  -1    4.30    2.40
  14  -1  -1    0.80    1.80
  14   1  -1    5.50    2.50
  14   1  -1    1.40    1.90
  14   1  -1    1.90    2.60
  13  -1  -1   24.50    3.10
  13  -1  -1   22.50    3.60
  13  -1  -1   27.40    3.40
  13   1  -1   28.30    3.60
  13   1  -1   21.30    3.20
  13   1  -1   22.20    3.60
  12  -1  -1   14.80    3.00
  12  -1  -1   13.60    2.30
  12  -1  -1   19.70    2.80
  12   1  -1   18.10    2.80
  12   1  -1   10.80    2.30
  12   1  -1   11.80    2.80
  11  -1  -1    1.40    1.90
  11  -1  -1    1.50    1.30
  11  -1  -1   -1.30    1.70
  11   1  -1    1.10    1.00
  11   1  -1   -0.10    1.40
  11   1  -1    0.90    1.90
  11   1  -1    3.10    1.90
  10  -1  -1    9.30    2.10
  10  -1  -1   11.90    2.10
 -10  -1   1   11.00    1.80
  10  -1  -1    9.50    1.80
  10   1  -1    8.80    1.40
  10   1  -1    5.90    1.80
  10   1  -1    9.80    2.20
  10   1  -1    7.40    2.20
   9  -1  -1   47.00    3.10
   9  -1  -1   51.19    3.10
   9  -1  -1   44.40    3.50
   9  -1  -1   45.10    3.60
  -9  -1   1   53.79    3.10
   9   1  -1   44.60    3.30
   9   1  -1   45.90    3.60
   9   1  -1   53.89    3.40
   9   1  -1   49.90    3.40
  -9   1   1   49.00    2.70
   9   1  -1   47.50    2.60
  -8  -1   1   31.30    2.30
   8  -1  -1   30.10    2.70
   8  -1  -1   29.20    2.20
   8  -1  -1   32.60    2.40
   8  -1  -1   29.30    2.80
  -8   1   1   32.00    2.00
   8   1  -1   30.80    2.90
   8   1  -1   29.40    2.70
   8   1  -1   36.30    2.60
   8   1  -1   29.80    2.60
   8   1  -1   27.90    1.90
   7  -1  -1   -0.20    1.10
   7  -1  -1    0.80    0.90
   7  -1  -1    0.30    1.10
   7  -1  -1   -0.60    0.70
  -7  -1   1   -0.30    0.80
  -7   1   1    0.20    0.60
   7   1  -1    1.70    1.00
   7   1  -1   -0.20    1.10
   7   1  -1    0.20    0.90
   7   1  -1    0.00    0.70
   7   1  -1   -0.40    1.10
   6  -1  -1    0.40    0.90
   6  -1  -1    0.40    0.70
  -6  -1   1   -0.10    0.80
   6  -1  -1   -0.20    0.70
   6  -1  -1   -0.70    0.90
  -6   1   1   -0.40    0.60
   6   1  -1   -1.30    1.00
   6   1  -1    0.50    0.70
   6   1  -1   -0.30    1.00
   6   1  -1   -0.20    0.80
   6   1  -1   -0.80    0.80
  -5  -1   1  147.69    5.50
   5  -1  -1  130.49    5.40
   5  -1  -1  137.29    5.60
   5  -1  -1  137.59    5.30
   5  -1  -1  145.29    5.30
  -5   1   1  137.09    5.10
   5   1  -1  140.09    5.60
   5   1  -1  146.29    5.50
   5   1  -1  143.89    5.60
   5   1  -1  142.79    5.50
   4  -1  -1   12.90    1.30
   4  -1  -1   14.50    1.10
  -4  -1   1   12.00    1.20
   4  -1  -1   13.50    1.40
   4  -1  -1   13.10    1.10
  -4  -1   1   14.60    1.30
   4   1  -1   13.60    1.30
   4   1  -1   13.00    1.40
   4   1  -1   13.80    1.20
  -4   1   1   14.50    1.30
   4   1  -1   11.30    1.30
   4   1  -1   13.10    1.40
  -4   1   1   14.90    1.00
  -3  -1   1  318.47   11.20
  -3  -1   1  348.17   11.30
  -3  -1   1  328.07   11.20
   3  -1  -1  323.27   11.10
  -3  -1   1  324.87   11.20
   3  -1  -1  319.57   10.90
  -3  -1   1  312.27   11.10
   3  -1  -1  313.87   11.20
   3  -1  -1  341.27   11.00
   3   1  -1  321.87   11.20
   3   1  -1  323.87   11.20
   3   1  -1  333.67   11.20
   3   1  -1  337.87   11.30
  -3   1   1  322.97   10.90
  -3   1   1  336.17   10.90
  -3   1   1  336.27   11.10
   3   1  -1  324.57   11.00
   3   1  -1  321.37   11.20
   2  -1  -1   12.70    0.70
  -2  -1   1   12.20    0.90
   2  -1  -1   11.70    1.00
  -2  -1   1   14.50    1.00
  -2  -1   1   13.60    1.00
  -2  -1   1   14.20    0.90
  -2  -1   1   13.60    1.00
   2   1  -1   14.50    1.00
   2   1  -1   14.60    1.10
   2   1  -1   12.70    1.00
   2   1  -1   13.60    1.00
  -2   1   1   13.70    1.00
  -2   1   1   15.20    0.70
  -2   1   1   14.00    0.70
   2   1  -1   14.70    1.10
   2   1  -1   14.40    1.00
   1  -1  -1   -2.20    0.30
  -1  -1   1   -1.50    0.30
  -1  -1   1   -1.60    0.30
  -1  -1   1   -1.70    0.40
  -1  -1   1   -1.30    0.40
  -1  -1   1   -1.60    0.30
   1  -1  -1   -1.60    0.20
   1  -1  -1   -1.70    0.20
   1   1  -1   -1.50    0.30
   1   1  -1   -1.20    0.30
  -1   1   1   -1.00    0.30
  -1   1   1   -0.90    0.20
   1   1  -1   -1.10    0.40
   1   1  -1   -1.60    0.20
   0   1  -1   16.40    0.80
   0   1   1   15.50    0.80
  -1  -1  -1 1300.37   42.80
   1  -1   1 1281.67   43.00
  -1  -1  -1 1349.47   42.70
  -1  -1  -1 1312.47   42.90
   1  -1   1 1238.78   42.70
   1  -1   1 1294.87   42.90
  -1  -1  -1 1267.07   42.80
   1  -1   1 1361.06   42.70
   1  -1   1 1293.87   43.00
   1   1   1 1362.16   42.80
   1   1   1 1334.17   42.80
  -1   1  -1 1305.17   42.90
   1   1   1 1341.57   42.70
   1   1   1 1363.66   42.90
  -1   1  -1 1332.57   42.70
  -2  -1  -1 1330.47   43.60
  -2  -1  -1 1394.46   43.40
   2  -1   1 1344.67   43.40
  -2  -1  -1 1383.96   43.60
   2  -1   1 1242.88   43.60
   2  -1   1 1275.17   43.40
   2  -1   1 1407.06   43.40
   2  -1   1 1281.17   43.60
  -2  -1  -1 1347.17   43.60
  -2  -1  -1 1393.86   43.70
   2  -1   1 1279.67   43.30
   2   1   1 1368.46   43.60
   2   1   1 1335.27   43.40
   2   1   1 1325.87   43.70
  -2   1  -1 1354.16   43.60
   2   1   1 1329.97   43.60
  -2   1  -1 1338.77   43.70
  -2   1  -1 1336.47   43.40
  -2   1  -1 1307.47   43.40
   2   1   1 1315.17   43.60
  -2   1  -1 1373.16   43.70
  -3  -1  -1    9.10    1.00
  -3  -1  -1   10.60    1.10
  -3  -1  -1    9.80    1.10
  -3  -1  -1   11.00    1.10
   3  -1   1   10.80    1.20
   3  -1   1    9.90    0.90
  -3  -1  -1   11.00    0.80
   3  -1   1   10.30    1.00
   3  -1   1   10.40    0.80
   3  -1   1    9.20    0.80
   3   1   1   11.60    1.10
   3   1   1   11.60    1.10
  -3   1  -1   10.10    0.80
  -3   1  -1    9.80    0.80
  -3   1  -1   11.30    0.90
  -3   1  -1    9.90    1.10
   3   1   1   11.20    0.80
   3   1   1    7.80    1.20
   3   1   1   11.80    1.20
  -4  -1  -1  120.49    4.60
   4  -1   1  111.89    4.40
   4  -1   1  120.49    4.50
   4  -1   1  120.39    4.20
   4  -1   1  111.69    4.70
  -4  -1  -1  123.89    4.60
   4  -1   1  118.49    4.50
  -4   1  -1  125.09    4.40
   4   1   1  118.19    4.60
   4   1   1  116.89    4.80
  -4   1  -1  113.29    4.30
   4   1   1  111.59    4.70
   4   1   1  119.89    4.70
   4   1   1  117.99    4.20
   5  -1   1    0.80    0.70
   5  -1   1    2.10    0.90
   5  -1   1    1.30    0.70
   5  -1   1    2.30    1.00
  -5  -1  -1    1.20    0.80
   5  -1   1    2.00    0.50
  -5   1  -1    2.50    0.70
   5   1   1    1.50    0.80
  -5   1  -1    1.10    0.70
   5   1   1    1.70    0.80
   5   1   1    1.70    0.50
   5   1   1    2.00    1.10
   5   1   1    2.10    0.90
   6  -1   1   64.99    3.10
  -6  -1  -1   64.19    3.20
   6  -1   1   63.69    3.50
   6  -1   1   66.09    3.10
   6  -1   1   65.29    2.60
   6  -1   1   64.89    3.10
   6   1   1   63.79    3.20
   6   1   1   65.59    3.50
   6   1   1   65.19    2.60
  -6   1  -1   65.69    2.90
   6   1   1   62.09    3.50
   6   1   1   74.49    3.40
   7  -1   1    7.90    1.50
   7  -1   1    7.30    0.90
  -7  -1  -1    8.00    1.30
   7  -1   1    7.40    1.70
   7  -1   1    7.40    1.30
   7  -1   1    5.90    1.30
   7   1   1    9.70    1.60
   7   1   1    8.20    1.50
   7   1   1    9.30    1.50
   7   1   1    7.00    0.80
   7   1   1    6.50    1.70
  -7   1  -1    7.00    1.10
  -8  -1  -1    0.20    0.90
   8  -1   1   -0.80    1.00
   8  -1   1    0.50    1.50
   8  -1   1   -0.90    1.00
   8  -1   1    0.90    0.60
   8  -1   1    1.20    1.30
   8   1   1   -0.70    1.10
   8   1   1   -1.20    1.00
   8   1   1   -0.80    1.40
   8   1   1   -0.50    1.10
  -8   1  -1   -0.40    0.80
   8   1   1    0.70    0.60
   9  -1   1   30.90    2.80
   9  -1   1   27.60    2.70
   9  -1   1   35.40    3.50
  -9  -1  -1   31.60    2.70
   9  -1   1   30.10    2.70
   9   1   1   28.10    2.80
   9   1   1   31.90    1.80
   9   1   1   28.60    2.90
   9   1   1   23.30    3.00
  10  -1   1    7.20    1.70
  10  -1   1    7.40    2.20
  10  -1   1   10.20    2.00
  10   1   1    7.40    2.00
  10   1   1    5.30    2.10
  10   1   1   10.20    2.00
  11  -1   1   -0.70    1.40
  11  -1   1   -0.50    1.50
  11  -1   1    0.40    2.00
  11   1   1    0.40    1.50
  11   1   1    0.80    2.00
  11   1   1    1.20    1.60
  12  -1   1   -0.70    1.70
  12  -1   1   -1.30    2.20
  12  -1   1    0.60    1.70
  12  -1   1    0.80    1.50
  12   1   1    2.50    2.30
  12   1   1   -1.20    1.70
  12   1   1    1.20    1.70
  13  -1   1    2.40    1.90
  13  -1   1    2.10    2.50
  13  -1   1   -0.70    1.50
  13  -1   1    0.20    1.70
  13   1   1    4.00    1.90
  13   1   1   -0.40    2.20
  13   1   1    5.70    2.10
  13   1   1    1.20    2.10
  14  -1   1    6.90    2.40
  14  -1   1    9.60    2.70
  14  -1   1   11.50    3.50
  14   1   1   14.30    3.30
  14   1   1    9.60    3.30
  14   1   1    7.70    2.50
  15  -1   1    5.50    2.50
  15  -1   1   -2.10    2.80
  15  -1   1    4.10    2.70
  15   1   1    6.90    2.80
  15   1   1   -0.20    2.10
  15   1   1    7.90    3.40
  16   1   1    0.60    2.50
  16  -2  -1   -1.50    3.10
  16  -2  -1   -1.40    1.80
  16   2  -1    0.30    3.30
  16   2  -1    0.00    2.10
  15  -2  -1    2.30    2.10
  15  -2  -1   -0.60    2.80
  15   2  -1    0.10    2.20
  15   2  -1    3.10    2.60
  15   2  -1    1.80    2.90
  14  -2  -1    1.70    1.70
  14  -2  -1    6.40    2.40
  14  -2  -1    6.00    3.00
  14   2  -1    7.70    2.40
  14   2  -1    6.90    3.00
  14   2  -1    9.00    2.50
  13  -2  -1   -0.40    1.70
  13  -2  -1    2.10    2.10
  13  -2  -1   -0.20    2.10
  13   2  -1    0.90    1.80
  13   2  -1   -1.30    2.20
  13   2  -1    2.00    2.20
  12  -2  -1   10.80    2.10
  12  -2  -1   11.90    2.80
  12  -2  -1   10.70    2.40
  12   2  -1    9.80    2.30
  12   2  -1   11.50    2.50
  12   2  -1   11.80    2.90
  11  -2  -1    0.60    1.80
  11  -2  -1    0.60    1.40
  11  -2  -1   -0.60    1.60
  11   2  -1    1.90    2.00
  11   2  -1    1.50    1.00
  11   2  -1   -0.10    1.60
  11   2  -1    0.40    1.40
  10  -2  -1    3.20    1.40
  10  -2  -1    5.00    1.70
 -10  -2   1    6.90    1.60
  10  -2  -1    9.50    2.00
  10   2  -1    8.00    2.00
  10   2  -1    6.20    1.20
  10   2  -1    7.90    1.90
  10   2  -1    7.00    1.90
   9  -2  -1   12.50    1.70
   9  -2  -1   16.50    2.40
   9  -2  -1   14.20    1.80
   9  -2  -1   12.80    2.30
  -9  -2   1   13.50    1.90
   9   2  -1   11.30    2.10
   9   2  -1   15.30    1.70
   9   2  -1   12.20    2.30
   9   2  -1   13.20    2.20
  -8  -2   1    7.20    1.50
   8  -2  -1    8.80    1.70
   8  -2  -1    9.30    1.40
   8  -2  -1    8.00    1.60
   8  -2  -1    8.50    1.30
   8   2  -1    6.40    1.70
   8   2  -1    9.10    1.30
   8   2  -1    9.40    1.90
   8   2  -1    9.70    1.80
   7  -2  -1   12.00    1.70
  -7  -2   1   12.60    1.60
   7  -2  -1   10.00    1.30
   7  -2  -1   10.60    1.30
   7  -2  -1   11.50    1.70
   7   2  -1    9.80    1.80
   7   2  -1    9.50    1.70
   7   2  -1   11.70    1.40
   7   2  -1    9.80    1.60
   6  -2  -1  474.45   17.10
  -6  -2   1  486.85   16.90
   6  -2  -1  496.95   16.60
   6  -2  -1  483.05   16.90
   6  -2  -1  486.35   16.60
   6   2  -1  482.35   17.10
   6   2  -1  483.55   17.10
  -6   2   1  491.85   16.30
   6   2  -1  493.05   16.70
   6   2  -1  486.65   17.10
   6   2  -1  509.65   17.10
  -5  -2   1  414.46   14.50
   5  -2  -1  424.96   14.10
  -5  -2   1  414.96   14.50
   5  -2  -1  412.16   14.60
   5  -2  -1  390.76   14.00
   5  -2  -1  423.06   14.40
  -5   2   1  429.56   13.80
   5   2  -1  435.46   14.50
   5   2  -1  412.56   14.30
   5   2  -1  412.06   14.50
   5   2  -1  423.76   14.60
   5   2  -1  404.46   14.50
  -4  -2   1  120.69    4.90
  -4  -2   1  124.79    4.80
   4  -2  -1  122.59    4.80
   4  -2  -1  118.89    4.40
   4  -2  -1  111.59    4.90
   4  -2  -1  127.89    5.00
   4  -2  -1  121.29    4.40
   4   2  -1  128.39    4.90
   4   2  -1  122.59    4.70
   4   2  -1  120.99    4.80
   4   2  -1  129.19    4.90
  -4   2   1  124.69    4.20
   4   2  -1  126.39    4.90
   4   2  -1  122.49    5.00
  -3  -2   1    6.60    0.90
  -3  -2   1    4.50    0.80
  -3  -2   1    7.40    1.00
   3  -2  -1    6.20    0.60
   3  -2  -1    6.30    0.60
  -3  -2   1    6.50    1.00
   3  -2  -1    8.70    1.00
   3  -2  -1    7.40    1.10
  -3  -2   1    6.10    0.90
   3   2  -1    5.50    0.90
   3   2  -1    5.90    0.90
   3   2  -1    5.70    0.90
   3   2  -1    6.30    1.10
   3   2  -1    5.90    1.00
   3   2  -1    7.00    0.90
  -2  -2   1   44.20    2.30
  -2  -2   1   45.30    2.10
   2  -2  -1   47.60    1.70
  -2  -2   1   48.00    2.20
  -2  -2   1   43.30    2.10
   2  -2  -1   41.70    1.60
   2  -2  -1   46.50    2.20
  -2  -2   1   41.70    2.00
  -2  -2   1   44.60    2.10
   2   2  -1   46.40    2.00
  -2   2   1   42.90    2.10
   2   2  -1   40.30    2.30
   2   2  -1   45.80    2.10
   2   2  -1   44.20    2.10
  -1  -2   1  990.40   32.20
  -1  -2   1  953.10   32.20
  -1  -2   1  989.40   32.20
   1  -2  -1  989.40   32.30
   1  -2  -1 1027.00   32.00
  -1  -2   1  977.20   32.10
   1  -2  -1  907.51   31.90
  -1  -2   1 1047.00   32.40
  -1   2   1  970.70   31.90
  -1   2   1 1003.90   32.40
  -1   2   1 1020.60   32.00
   1   2  -1  932.51   32.30
   1   2  -1  984.50   32.20
   1   2  -1 1002.10   32.20
   1   2  -1  972.40   32.10
   0  -2  -1 8693.93  299.27
   0  -2   1 9500.75  299.77
   0  -2   1 9513.95  299.97
   0  -2   1 8822.52  298.57
   0  -2  -1 9852.91  300.47
   0   2  -1 9490.55  300.87
   0   2   1 9365.56  300.87
   0   2   1 9592.34  300.07
   0   2   1 8182.78  298.97
  -1  -2  -1  207.08    7.20
   1  -2   1  205.78    7.10
  -1  -2  -1  213.28    7.10
  -1  -2  -1  202.08    7.00
  -1  -2  -1  200.78    7.00
   1   2   1  194.48    7.10
   1   2   1  198.38    7.00
   1   2   1  197.58    7.20
  -1   2  -1  209.28    7.10
   1   2   1  205.98    6.60
  -1   2  -1  185.08    6.60
  -2  -2  -1  181.18    6.30
  -2  -2  -1  174.78    6.30
  -2  -2  -1  170.58    6.30
  -2  -2  -1  183.08    6.20
   2  -2   1  168.78    5.70
   2  -2   1  176.48    6.10
  -2  -2  -1  168.78    6.20
   2   2   1  165.88    6.20
   2   2   1  172.28    6.20
   2   2   1  169.18    5.90
  -2   2  -1  172.98    6.10
   2   2   1  169.88    6.10
   2   2   1  171.48    6.30
  -3  -2  -1   40.00    2.20
   3  -2   1   39.10    2.10
  -3  -2  -1   39.30    1.90
   3  -2   1   38.40    1.70
  -3  -2  -1   43.90    2.30
   3  -2   1   40.30    2.00
   3  -2   1   38.80    1.60
   3  -2   1   43.80    2.00
   3  -2   1   38.10    1.60
  -3  -2  -1   38.00    2.10
   3   2   1   39.70    2.10
   3   2   1   38.20    2.10
   3   2   1   41.10    2.30
   3   2   1   42.30    2.00
  -3   2  -1   39.00    1.90
   3   2   1   39.80    1.90
   4  -2   1  204.88    7.10
  -4  -2  -1  216.28    7.70
   4  -2   1  189.78    7.10
   4  -2   1  200.68    7.60
   4  -2   1  209.78    7.40
   4  -2   1  217.98    7.30
  -4  -2  -1  207.78    7.60
  -4  -2  -1  219.28    7.30
   4   2   1  197.88    7.60
   4   2   1  207.88    7.80
   4   2   1  200.48    7.60
   4   2   1  199.88    7.30
   4   2   1  206.48    7.60
   5  -2   1   11.30    1.10
   5  -2   1   14.10    1.40
  -5  -2  -1   13.20    1.50
   5  -2   1   12.40    1.60
   5  -2   1   10.20    1.10
   5  -2   1   16.20    1.20
   5   2   1   11.30    1.40
   5   2   1   14.40    1.80
   5   2   1   16.80    1.70
   5   2   1   12.40    1.50
   5   2   1   13.40    1.20
  -6  -2  -1   98.79    4.80
   6  -2   1  114.89    4.80
   6  -2   1  120.49    4.40
   6  -2   1  118.19    4.60
   6  -2   1  114.29    4.60
   6  -2   1  112.39    5.10
   6   2   1  117.49    4.50
   6   2   1  117.79    5.10
   6   2   1  109.09    5.00
   6   2   1  114.19    5.00
   6   2   1  119.29    5.30
   7  -2   1   21.10    1.90
   7  -2   1   21.70    2.40
  -7  -2  -1   23.00    2.10
   7  -2   1   22.90    2.10
   7  -2   1   23.40    1.60
   7  -2   1   21.80    1.90
   7   2   1   25.60    2.30
   7   2   1   20.00    2.20
   7   2   1   24.00    1.60
   7   2   1   24.30    2.60
   8  -2   1   33.20    3.20
   8  -2   1   29.30    2.60
   8  -2   1   38.20    2.20
   8  -2   1   32.70    2.30
  -8  -2  -1   28.70    2.60
   8  -2   1   31.40    2.50
   8   2   1   30.20    2.70
   8   2   1   30.60    2.80
   8   2   1   34.80    2.00
   8   2   1   28.00    3.00
   9  -2   1    5.30    1.40
   9  -2   1    5.40    1.70
   9  -2   1    1.90    1.20
   9  -2   1    4.70    2.00
  -9  -2  -1    3.60    1.40
   9   2   1    6.90    1.10
   9   2   1    4.30    1.70
   9   2   1    6.20    1.70
   9   2   1    6.80    2.20
  10  -2   1    7.40    1.80
  10  -2   1    7.50    1.60
  10  -2   1    8.70    2.30
  10   2   1    4.10    1.70
  10   2   1    5.90    2.20
  10   2   1    7.80    1.90
  11  -2   1    1.10    1.40
  11  -2   1    1.60    1.60
  11  -2   1    2.80    1.80
  11  -2   1    2.20    2.10
  11   2   1   -0.60    1.60
  11   2   1    5.80    1.90
  11   2   1   -0.60    2.00
  12  -2   1    6.80    2.00
  12  -2   1    5.40    2.50
  12  -2   1    7.40    2.10
  12  -2   1    9.50    2.20
  12   2   1    2.90    1.90
  12   2   1    9.10    2.70
  12   2   1    8.20    2.10
  13  -2   1    1.00    2.60
  13  -2   1    3.10    1.80
  13  -2   1    2.10    1.80
  13   2   1    4.90    2.10
  13   2   1    4.50    2.70
  13   2   1    2.70    2.40
  13   2   1    0.50    1.80
  14  -2   1    1.30    2.70
  14  -2   1    6.00    2.20
  14   2   1    0.90    2.10
  14   2   1    6.50    2.40
  14   2   1    3.40    2.50
  14   2   1    2.20    2.90
  15  -2   1   -1.00    3.00
  15  -2   1    8.90    2.40
  15   2   1    3.90    2.70
  15   2   1    3.80    3.40
  15   2   1    5.40    2.60
  16  -3  -1    3.60    2.10
  16  -3  -1   -5.60    2.80
  16   3  -1   -1.90    2.50
  16   3  -1    3.90    3.40
  15  -3  -1   -2.30    1.60
  15  -3  -1    1.30    3.10
  15   3  -1    0.20    2.70
  15   3  -1    5.80    2.60
  14  -3  -1    2.70    1.80
  14  -3  -1    1.20    2.70
  14  -3  -1    5.10    2.30
  14   3  -1    2.90    2.20
  14   3  -1    3.20    2.80
  14   3  -1    3.70    2.30
  13  -3  -1    0.10    1.90
  13  -3  -1   -0.30    2.30
  13  -3  -1    0.50    1.40
  13   3  -1   -2.80    2.20
  13   3  -1    0.40    1.70
  13   3  -1   -0.80    1.80
  12  -3  -1    1.00    2.20
  12  -3  -1    1.20    1.20
  12  -3  -1    1.00    2.10
  12   3  -1    0.00    2.00
  12   3  -1    1.60    1.80
  12   3  -1   -0.80    1.50
  11  -3  -1   -0.30    1.20
  11  -3  -1   -1.40    1.70
  11  -3  -1   -0.50    1.70
  11   3  -1   -1.90    1.80
  11   3  -1   -0.30    1.60
  11   3  -1    1.70    1.50
  11   3  -1    0.60    1.00
 -10  -3   1   16.10    2.30
  10  -3  -1   21.50    2.80
  10  -3  -1   20.80    2.90
  10  -3  -1   12.70    1.80
  10   3  -1   17.40    2.50
  10   3  -1   17.60    2.80
  10   3  -1   16.30    2.70
  10   3  -1   19.00    2.00
   9  -3  -1   24.60    2.20
  -9  -3   1   21.10    2.40
   9  -3  -1   21.70    2.60
   9  -3  -1   20.70    2.80
   9  -3  -1   22.00    2.10
   9   3  -1   20.90    2.10
   9   3  -1   15.00    2.30
   9   3  -1   22.20    2.90
   9   3  -1   19.40    2.60
   8  -3  -1    2.10    1.50
   8  -3  -1    2.30    1.00
   8  -3  -1    1.70    1.60
   8  -3  -1    2.00    1.00
  -8  -3   1    0.70    1.20
   8   3  -1    2.60    1.40
   8   3  -1    3.20    1.60
   8   3  -1    3.40    1.70
   8   3  -1    3.80    1.20
   7  -3  -1   42.00    2.30
   7  -3  -1   41.10    2.30
   7  -3  -1   37.20    2.90
  -7  -3   1   42.20    2.80
   7  -3  -1   40.00    2.80
   7   3  -1   40.40    3.00
   7   3  -1   40.10    3.10
   7   3  -1   42.40    2.60
   7   3  -1   39.50    2.80
   6  -3  -1   22.00    2.10
   6  -3  -1   21.60    1.50
  -6  -3   1   23.90    2.10
   6  -3  -1   26.50    1.50
   6  -3  -1   23.90    2.20
   6   3  -1   23.60    2.40
   6   3  -1   26.10    2.50
   6   3  -1   25.90    2.20
   6   3  -1   23.60    1.80
   5  -3  -1  276.77   10.00
   5  -3  -1  270.77    9.30
   5  -3  -1  257.07    9.30
   5  -3  -1  279.87   10.10
  -5  -3   1  277.67   10.00
  -5  -3   1  286.07   10.10
   5   3  -1  269.97    9.80
   5   3  -1  271.67   10.10
   5   3  -1  275.87   10.20
   5   3  -1  272.47   10.00
   4  -3  -1  125.99    5.10
  -4  -3   1  128.79    5.00
   4  -3  -1  128.89    4.40
  -4  -3   1  119.89    4.90
  -4  -3   1  115.19    4.80
   4  -3  -1  123.19    4.30
   4  -3  -1  121.09    4.30
   4   3  -1  116.89    4.90
   4   3  -1  126.49    4.90
   4   3  -1  121.39    5.20
   4   3  -1  121.09    4.90
   4   3  -1  118.39    5.00
  -3  -3   1  102.49    4.10
  -3  -3   1  101.79    4.10
  -3  -3   1   93.59    3.90
   3  -3  -1  100.29    3.50
   3  -3  -1   97.19    3.40
   3   3  -1   87.89    4.00
   3   3  -1  103.59    4.10
   3   3  -1  103.29    3.90
   3   3  -1   97.99    4.10
  -2  -3   1  103.39    4.10
   2  -3  -1  107.79    3.80
  -2  -3   1  109.09    4.20
  -2  -3   1  105.19    4.20
   2  -3  -1  107.69    3.70
  -2  -3   1  108.79    4.20
   2   3  -1  107.89    4.30
   2   3  -1  110.89    4.10
  -2   3   1  113.89    4.40
   2   3  -1  112.09    4.10
   2   3  -1  107.89    4.40
  -2   3   1  108.69    3.80
  -1  -3   1  758.32   25.80
  -1  -3   1  803.32   25.80
  -1  -3   1  800.82   25.90
  -1  -3   1  788.62   25.80
   1  -3  -1  749.92   25.60
   1   3  -1  745.83   26.10
  -1   3   1  793.02   26.10
   1   3  -1  826.42   25.80
   1   3  -1  790.62   25.70
  -1   3   1  783.72   25.70
   0  -3  -1  497.75   16.40
   0  -3   1  511.85   16.80
   0  -3  -1  487.05   16.60
   0  -3   1  492.55   16.50
   0   3   1  520.55   16.70
   0   3   1  496.85   17.00
   0   3  -1  498.75   16.90
  -1  -3  -1  225.58    7.30
  -1  -3  -1  220.48    7.70
  -1  -3  -1  215.18    7.80
   1   3   1  216.98    8.00
   1   3   1  212.38    7.80
   1   3   1  227.58    7.30
  -1   3  -1  223.18    7.90
  -2  -3  -1    4.90    0.90
  -2  -3  -1    4.60    0.90
   2   3   1    6.50    1.00
  -2   3  -1    6.10    1.00
   2   3   1    5.90    1.10
   2   3   1    5.10    0.60
  -3  -3  -1   71.09    3.10
  -3  -3  -1   62.59    3.00
   3  -3   1   59.69    2.20
   3  -3   1   64.89    2.20
   3  -3   1   61.09    2.20
   3   3   1   69.29    3.30
   3   3   1   66.89    2.60
   3   3   1   64.59    3.00
  -3   3  -1   59.79    2.80
   3   3   1   61.89    3.00
  -4  -3  -1    3.50    1.10
   4  -3   1    4.30    0.60
   4  -3   1    5.00    1.20
  -4  -3  -1    4.40    1.10
   4  -3   1    5.70    1.10
   4  -3   1    3.70    0.50
   4  -3   1    3.60    0.50
   4   3   1    4.20    1.00
   4   3   1    3.80    1.30
  -4   3  -1    4.10    0.90
   4   3   1    4.10    0.90
   4   3   1    4.10    1.00
   5  -3   1  105.99    4.50
   5  -3   1  105.39    4.00
  -5  -3  -1  102.69    4.60
   5  -3   1  103.19    4.00
   5  -3   1  103.99    4.00
   5  -3   1  104.59    4.70
   5   3   1  109.59    4.90
   5   3   1  103.39    4.30
   5   3   1  107.29    4.70
  -6  -3  -1   16.60    1.90
   6  -3   1   18.70    1.90
   6  -3   1   13.90    1.90
   6  -3   1   13.90    1.30
   6  -3   1   15.40    1.30
   6  -3   1   16.90    1.40
   6   3   1   15.80    2.20
   6   3   1   18.60    2.00
   6   3   1   13.40    1.40
   7  -3   1   77.89    3.80
   7  -3   1   66.89    3.30
  -7  -3  -1   75.29    3.90
   7  -3   1   71.19    4.10
   7  -3   1   72.39    3.30
   7  -3   1   68.59    3.30
   7   3   1   68.19    3.30
   7   3   1   70.79    4.20
   7   3   1   72.89    4.00
   7   3   1   64.89    3.90
  -8  -3  -1   11.90    1.90
   8  -3   1   12.80    2.30
   8  -3   1   12.40    1.60
   8  -3   1    9.80    1.80
   8  -3   1   11.00    1.50
   8  -3   1   13.50    1.60
   8   3   1    9.90    1.90
   8   3   1    9.50    2.30
   8   3   1   13.80    1.50
   8   3   1   14.50    2.30
   9  -3   1    4.40    1.30
   9  -3   1    3.80    1.30
   9  -3   1    4.90    1.70
   9  -3   1    2.90    1.30
   9  -3   1    3.40    1.90
  -9  -3  -1    3.20    1.50
   9   3   1    5.10    1.60
   9   3   1    2.70    1.70
   9   3   1    2.50    2.00
   9   3   1    5.10    1.20
  10  -3   1   21.60    2.40
  10  -3   1   20.10    3.00
  10  -3   1   19.10    2.30
  10  -3   1   30.80    3.00
  10   3   1   27.70    3.10
  10   3   1   23.90    2.90
  10   3   1   27.40    2.00
  10   3   1   25.80    3.30
  11  -3   1    5.00    1.60
  11  -3   1    2.10    2.00
  11  -3   1    5.30    1.60
  11  -3   1    5.20    1.90
  11   3   1    4.50    1.90
  11   3   1    7.80    2.20
  11   3   1    4.20    2.30
  12  -3   1    1.70    1.50
  12  -3   1    0.30    2.10
  12  -3   1   -1.90    1.60
  12  -3   1    1.10    1.50
  12   3   1   -0.30    1.90
  12   3   1    1.40    2.20
  13  -3   1    1.20    2.70
  13  -3   1    6.10    2.00
  13   3   1    6.00    2.30
  13   3   1    9.20    2.90
  13   3   1    9.10    3.00
  14  -3   1    1.00    1.80
  14  -3   1   -1.00    3.10
  14   3   1    0.20    2.70
  14   3   1   -0.90    2.40
  14   3   1    3.80    2.20
  15  -3   1    2.50    2.10
  15  -3   1    8.30    3.70
  15   3   1    3.20    3.20
  15   3   1    3.00    2.80
  15  -4  -1   -1.10    2.80
  15  -4  -1   -1.90    1.60
  15   4  -1   -0.40    2.80
  14  -4  -1    0.80    2.70
  14  -4  -1    0.30    1.60
  14   4  -1    5.50    3.10
  13  -4  -1    0.10    2.20
  13  -4  -1    0.40    2.10
  13  -4  -1    0.70    1.50
  13   4  -1    3.50    2.50
  12  -4  -1    7.00    1.80
  12  -4  -1    7.30    2.70
  12  -4  -1   10.90    2.60
  12   4  -1   16.90    3.00
  12   4  -1    5.20    2.50
  12   4  -1   11.80    2.50
  11  -4  -1    0.80    1.90
  11  -4  -1    0.30    1.10
  11  -4  -1    1.10    1.90
  11   4  -1   -0.30    1.40
  11   4  -1    1.20    1.90
  11   4  -1   -0.30    1.20
  11   4  -1    0.80    1.90
  10  -4  -1    0.60    1.00
  10  -4  -1   -0.40    1.80
 -10  -4   1    1.70    1.60
  10  -4  -1    3.60    1.80
  10   4  -1    1.50    1.80
  10   4  -1    0.70    1.20
  10   4  -1    2.50    1.60
  10   4  -1    0.90    1.90
   9  -4  -1   19.30    1.90
   9  -4  -1   26.80    3.10
   9  -4  -1   21.60    2.00
   9  -4  -1   23.70    2.80
  -9  -4   1   21.80    2.60
   9   4  -1   26.20    3.10
   9   4  -1   24.80    3.00
   9   4  -1   31.50    3.00
   9   4  -1   25.90    2.30
   8  -4  -1    4.80    1.10
   8  -4  -1    5.20    1.10
   8  -4  -1    2.80    1.70
  -8  -4   1    2.60    1.50
   8  -4  -1    6.80    1.90
   8   4  -1    4.60    1.50
   8   4  -1    4.90    1.60
   8   4  -1    3.70    1.90
   8   4  -1    5.50    2.00
   7  -4  -1   23.50    1.70
   7  -4  -1   24.50    1.70
   7  -4  -1   20.80    2.50
  -7  -4   1   23.30    2.40
   7  -4  -1   20.50    2.40
   7   4  -1   20.60    2.30
   7   4  -1   23.40    2.30
   7   4  -1   23.10    2.60
   6  -4  -1    4.90    0.80
   6  -4  -1    3.30    1.40
   6  -4  -1    5.60    1.50
   6  -4  -1    5.20    0.80
  -6  -4   1    3.40    1.30
   6  -4  -1    5.30    0.80
   6   4  -1    2.70    1.20
   6   4  -1    4.10    1.30
   6   4  -1    5.30    1.50
   5  -4  -1   88.89    3.40
   5  -4  -1   87.29    3.30
  -5  -4   1   86.69    4.20
  -5  -4   1   93.79    4.30
   5  -4  -1   97.89    4.40
   5   4  -1   93.89    4.20
   5   4  -1   81.69    4.20
   5   4  -1   90.89    4.20
   4  -4  -1   -0.20    0.30
  -4  -4   1   -1.10    0.70
  -4  -4   1   -1.20    0.80
   4  -4  -1    0.30    0.90
  -4  -4   1   -0.30    0.80
   4  -4  -1   -0.10    0.30
   4   4  -1    0.50    1.00
   4   4  -1   -1.50    0.60
   4   4  -1   -0.30    1.00
   4   4  -1   -0.40    0.60
   3  -4  -1   24.30    1.10
  -3  -4   1   24.30    1.80
   3  -4  -1   25.00    1.00
  -3  -4   1   25.20    1.80
  -3  -4   1   24.60    1.70
   3   4  -1   26.50    1.60
   3   4  -1   24.50    2.00
  -3   4   1   21.60    2.00
   3   4  -1   27.40    1.60
   3   4  -1   26.20    2.00
   2  -4  -1  143.09    4.90
  -2  -4   1  146.69    5.50
  -2  -4   1  146.09    5.30
  -2  -4   1  144.19    5.40
   2   4  -1  144.39    5.20
   2   4  -1  151.28    5.40
   2   4  -1  128.19    5.70
  -2   4   1  140.09    4.90
  -2   4   1  138.19    5.70
  -1  -4   1   98.89    3.90
   1  -4  -1   96.29    3.70
  -1  -4   1  100.49    3.90
  -1  -4   1   96.49    3.90
   1   4  -1   95.69    4.30
   1   4  -1  104.79    3.90
  -1   4   1  105.89    4.40
  -1   4   1  101.39    3.70
   0  -4  -1  195.18    7.30
   0  -4   1  213.58    7.20
   0  -4  -1  211.48    7.10
   0  -4  -1  204.28    7.30
   0  -4   1  201.08    7.10
   0  -4   1  208.18    7.40
   0   4  -1  218.28    7.80
   0   4   1  205.78    7.30
   0   4   1  200.68    7.80
  -1  -4  -1  682.73   22.30
   1  -4   1  645.54   22.40
  -1  -4  -1  682.83   21.80
  -1  -4  -1  677.23   22.30
   1  -4   1  672.83   21.80
  -1   4  -1  681.13   22.70
   1   4   1  656.73   22.60
   1   4   1  642.04   22.40
  -2  -4  -1  222.68    8.20
  -2  -4  -1  228.78    8.20
  -2   4  -1  229.88    8.30
   2   4   1  227.28    7.50
   2   4   1  219.78    8.40
   2   4   1  210.38    8.30
  -3  -4  -1   67.29    3.30
  -3  -4  -1   67.39    3.20
   3   4   1   69.09    2.60
   3   4   1   64.09    3.40
  -3   4  -1   63.59    3.20
   3   4   1   54.39    3.00
   3   4   1   65.49    3.20
   4  -4   1    2.70    0.40
   4  -4   1    2.40    1.00
  -4  -4  -1    4.40    1.10
  -4  -4  -1    2.30    1.10
   4  -4   1    3.20    1.10
   4  -4   1    3.50    0.40
   4   4   1    4.30    1.10
   4   4   1    3.90    0.80
   4   4   1    3.80    1.00
   4   4   1    4.90    1.40
  -4   4  -1    0.80    0.90
  -5  -4  -1   60.89    3.40
   5  -4   1   64.89    2.50
   5  -4   1   64.49    2.30
  -5  -4  -1   56.89    3.40
   5  -4   1   64.19    3.40
   5  -4   1   60.29    2.50
   5  -4   1   61.69    3.40
   5   4   1   61.69    3.30
   5   4   1   66.19    3.80
   5   4   1   68.19    3.50
   6  -4   1   41.40    2.10
   6  -4   1   43.70    2.80
  -6  -4  -1   43.70    2.90
   6  -4   1   42.00    2.10
   6  -4   1   49.10    3.30
   6  -4   1   42.30    2.00
   6   4   1   43.80    3.00
   6   4   1   38.90    2.60
   6   4   1   40.10    3.20
   7  -4   1    4.60    1.00
   7  -4   1    4.20    0.90
   7  -4   1    5.40    1.60
  -7  -4  -1    4.90    1.60
   7  -4   1    3.50    1.60
   7  -4   1    4.20    0.90
   7   4   1    4.60    1.60
   7   4   1    2.30    1.20
   7   4   1    2.30    1.70
  -8  -4  -1   56.69    3.70
   8  -4   1   51.29    2.90
   8  -4   1   59.89    4.20
   8  -4   1   68.49    3.80
   8  -4   1   50.39    2.80
   8  -4   1   53.29    2.90
   8   4   1   56.29    3.80
   8   4   1   47.20    4.20
   8   4   1   53.29    3.10
   9  -4   1   -1.50    0.90
   9  -4   1    1.50    1.00
  -9  -4  -1   -1.10    1.20
   9  -4   1   -0.20    1.50
   9  -4   1    0.70    0.90
   9  -4   1    3.20    1.80
   9   4   1   -0.60    1.70
   9   4   1   -0.60    1.20
   9   4   1    1.00    1.00
  10  -4   1    0.50    1.80
  10  -4   1   -0.10    1.10
  10  -4   1   -0.50    1.00
  10  -4   1    1.70    1.50
  10   4   1   -1.60    1.80
  10   4   1    0.60    1.50
  10   4   1    1.20    1.10
  11  -4   1   15.10    2.50
  11  -4   1   13.20    2.00
  11  -4   1   13.40    2.90
  11   4   1   13.90    3.10
  11   4   1   16.70    2.80
  12  -4   1    1.60    1.40
  12  -4   1   -1.50    1.90
  12  -4   1    0.60    2.60
  12   4   1    3.40    2.60
  12   4   1   -0.80    1.70
  13  -4   1    9.10    3.10
  13  -4   1    8.50    2.10
  13   4   1   12.10    3.40
  13   4   1    8.80    3.10
  14  -4   1    1.70    1.70
  14  -4   1    4.30    3.40
  14   4   1    1.80    2.60
  14   4   1    0.80    3.10
  15  -4   1   -1.90    3.30
  15  -4   1   -4.50    1.50
  15   4   1    1.90    2.80
  15   4   1   -1.80    2.80
  15  -5  -1    6.80    2.20
  15  -5  -1    3.30    3.40
  15   5  -1    9.80    3.40
  14  -5  -1    2.40    3.20
  14  -5  -1    1.10    1.50
  14   5  -1   -0.70    2.40
  13  -5  -1    2.60    1.50
  13  -5  -1    2.10    2.60
  13  -5  -1   -2.00    2.10
  13   5  -1   -0.40    2.40
  12  -5  -1    1.00    2.20
  12  -5  -1    1.40    2.00
  12  -5  -1    2.40    1.30
  12   5  -1    3.60    2.40
  11  -5  -1    0.90    2.00
  11  -5  -1   -1.50    1.90
  11  -5  -1    1.70    1.20
  11   5  -1   -1.80    1.10
  11   5  -1   -0.80    1.90
  10  -5  -1   -0.80    1.70
 -10  -5   1    0.80    1.60
  10  -5  -1    0.00    0.90
  10  -5  -1   -0.70    1.80
  10   5  -1   -1.40    1.80
  10   5  -1   -0.80    1.20
  10   5  -1   -0.70    1.40
   9  -5  -1    2.80    2.00
   9  -5  -1    2.40    1.90
  -9  -5   1    3.30    1.60
   9  -5  -1    3.10    1.10
   9   5  -1    3.90    1.90
   9   5  -1    5.10    1.60
   9   5  -1    5.40    1.60
   8  -5  -1   15.30    1.50
  -8  -5   1   20.50    2.50
   8  -5  -1   19.00    2.60
   8  -5  -1   22.90    2.80
   8   5  -1   16.80    2.30
   8   5  -1   19.60    2.70
   8   5  -1   22.40    2.50
  -7  -5   1    1.30    1.40
   7  -5  -1    1.40    1.60
   7  -5  -1   -0.40    1.50
   7  -5  -1   -0.50    0.70
   7   5  -1   -2.40    1.60
   7   5  -1   -0.20    1.20
   7   5  -1    0.40    1.10
  -6  -5   1    2.60    1.30
   6  -5  -1    4.00    1.50
   6  -5  -1    6.00    1.70
  -6  -5   1    2.90    1.40
   6  -5  -1    4.30    0.40
   6  -5  -1    4.90    0.40
   6  -5  -1    3.40    0.70
   6   5  -1    3.20    1.60
   6   5  -1    4.40    1.40
   6   5  -1    5.40    1.40
   5  -5  -1    0.10    1.30
   5  -5  -1    2.10    0.50
  -5  -5   1    1.50    1.20
  -5  -5   1    2.20    1.10
   5   5  -1    0.40    1.30
   5   5  -1    2.50    1.10
   5   5  -1    1.30    1.20
  -4  -5   1   -1.90    0.90
   4  -5  -1    0.40    0.40
  -4  -5   1   -0.30    0.80
  -4  -5   1   -0.70    0.80
  -4   5   1    0.10    1.20
   4   5  -1   -0.80    1.00
   4   5  -1    0.10    0.70
   4   5  -1    0.50    0.50
   4   5  -1   -0.80    1.00
  -3  -5   1   21.00    1.90
   3  -5  -1   20.20    1.10
  -3  -5   1   23.40    1.80
  -3  -5   1   26.20    1.90
   3   5  -1   19.90    1.70
   3   5  -1   22.40    2.10
   3   5  -1   18.70    2.10
   3   5  -1   24.40    1.50
  -3   5   1   21.90    2.20
   2  -5  -1    0.60    0.50
  -2  -5   1   -0.30    0.80
  -2  -5   1   -0.20    0.70
  -2  -5   1    0.30    0.70
   2   5  -1    0.60    1.10
   2   5  -1   -0.30    0.50
  -2   5   1   -1.00    0.80
  -2   5   1   -0.20    0.40
   2   5  -1   -0.30    0.50
  -1  -5   1  163.48    6.00
  -1  -5   1  159.28    6.00
   1  -5  -1  162.38    5.80
   1  -5  -1  162.88    5.90
  -1  -5   1  156.98    6.00
  -1   5   1  163.28    5.80
  -1   5   1  160.48    6.60
   1   5  -1  156.28    6.50
   0  -5  -1   48.30    2.10
   0  -5   1   49.30    2.50
   0  -5   1   46.10    2.20
   0  -5   1   50.99    2.30
   0  -5  -1   44.70    2.40
   0  -5  -1   50.09    2.40
   0   5  -1   46.90    2.80
   0   5   1   49.99    2.40
   0   5   1   48.90    2.80
   1  -5   1  659.83   22.20
   1  -5   1  694.63   22.80
  -1  -5  -1  677.43   22.70
  -1  -5  -1  685.83   22.70
   1  -5   1  651.93   22.20
  -1  -5  -1  683.83   22.10
   1   5   1  671.43   23.20
   1   5   1  686.63   22.80
  -1   5  -1  687.13   22.20
  -1   5  -1  650.83   23.10
  -2  -5  -1  198.18    7.40
  -2  -5  -1  197.58    7.40
  -2  -5  -1  201.38    6.60
   2  -5   1  195.68    7.60
   2  -5   1  185.98    6.50
   2   5   1  196.58    7.50
  -2   5  -1  195.28    7.70
   2   5   1  188.08    7.70
  -3  -5  -1    9.20    1.50
  -3  -5  -1   10.90    1.50
   3   5   1   11.90    0.90
   3   5   1   11.20    1.80
  -3   5  -1   11.20    1.60
   3   5   1    9.80    1.60
  -4  -5  -1   38.50    2.70
  -4  -5  -1   43.40    2.80
  -4   5  -1   34.80    2.70
   4   5   1   34.50    2.60
   4   5   1   35.90    2.40
   4   5   1   42.10    3.00
   4   5   1   42.50    2.00
   5  -5   1    0.70    0.40
   5  -5   1   -0.50    1.10
   5  -5   1    0.80    0.40
  -5  -5  -1   -1.20    1.00
   5  -5   1   -0.40    1.10
  -5  -5  -1    0.40    1.20
   5   5   1    0.80    0.80
   5   5   1    1.40    1.20
  -5   5  -1    0.40    1.10
   5   5   1   -1.00    1.00
   5   5   1    1.50    1.20
  -6  -5  -1   85.69    4.40
   6  -5   1   71.99    3.00
   6  -5   1   78.69    3.00
   6  -5   1   72.49    4.20
   6  -5   1   80.09    4.20
   6   5   1   74.89    4.50
   6   5   1   74.99    4.20
   6   5   1   73.39    3.90
   7  -5   1   61.79    2.80
   7  -5   1   63.89    3.90
   7  -5   1   60.19    2.30
   7  -5   1   60.39    4.00
  -7  -5  -1   67.79    4.10
   7  -5   1   57.79    2.80
   7   5   1   61.79    3.60
   7   5   1   61.89    4.30
   7   5   1   61.49    3.80
   8  -5   1   46.90    3.40
   8  -5   1   41.10    3.80
  -8  -5  -1   44.40    3.40
   8  -5   1   39.20    2.40
   8  -5   1   46.00    2.50
   8   5   1   43.10    4.00
   8   5   1   43.00    3.40
   8   5   1   37.80    2.90
   9  -5   1    4.40    1.20
   9  -5   1    7.60    2.10
   9  -5   1    5.90    2.10
   9  -5   1    5.00    1.20
  -9  -5  -1    6.70    1.80
   9   5   1    6.80    1.70
   9   5   1    5.60    2.30
   9   5   1    6.00    1.90
  10  -5   1    1.30    1.10
 -10  -5  -1    3.30    1.80
  10  -5   1    1.80    2.00
  10  -5   1    1.80    1.90
  10   5   1    4.60    1.50
  10   5   1    4.40    2.30
  11  -5   1   -1.10    1.10
  11  -5   1    0.60    1.80
  11  -5   1    3.70    2.30
  11   5   1    0.30    2.10
  12  -5   1    1.20    1.40
  12  -5   1    0.80    2.60
  12   5   1   -3.40    1.90
  12   5   1    2.10    2.50
  13  -5   1   -0.50    2.50
  13  -5   1   -1.30    1.30
  13   5   1    9.20    3.50
  13   5   1    0.60    2.40
  14  -5   1   -1.30    2.80
  14  -5   1   -1.60    1.40
  14   5   1    3.00    3.20
  14   5   1   -2.80    2.70
  14  -6  -1    1.70    3.10
  14  -6  -1    4.70    1.80
  14   6  -1    7.40    3.60
  13  -6  -1   -2.70    1.20
  13  -6  -1   -0.60    2.60
  13  -6  -1   -0.10    2.40
  13   6  -1   -1.30    2.50
  12  -6  -1   -2.80    1.90
  12  -6  -1    0.80    1.20
  12  -6  -1    2.20    2.50
  12   6  -1    1.10    2.20
  11  -6  -1   -0.40    1.80
  11  -6  -1   -2.20    1.90
  11  -6  -1   -0.30    1.10
  11   6  -1    3.30    1.60
  11   6  -1   -1.50    2.20
  10  -6  -1    0.30    1.00
  10  -6  -1    0.40    2.00
  10  -6  -1   -1.20    1.90
 -10  -6   1    2.00    1.70
  10   6  -1    2.10    2.10
  10   6  -1    0.70    1.40
   9  -6  -1   -0.90    1.60
  -9  -6   1   -1.80    1.30
   9  -6  -1   -0.90    0.70
   9  -6  -1    0.20    1.70
   9   6  -1    0.10    1.30
   9   6  -1   -0.50    1.80
   8  -6  -1   16.80    1.50
   8  -6  -1   25.70    3.00
  -8  -6   1   16.80    2.50
   8  -6  -1   20.30    2.80
   8   6  -1   22.60    2.50
   8   6  -1   22.50    2.90
  -7  -6   1   41.70    3.40
   7  -6  -1   33.80    1.90
   7  -6  -1   41.10    3.30
   7  -6  -1   37.30    3.50
   7   6  -1   40.00    3.60
   7   6  -1   43.70    4.80
   7   6  -1   35.60    3.20
   6  -6  -1   10.80    1.00
   6  -6  -1   12.80    2.30
  -6  -6   1   14.10    2.10
   6   6  -1   15.60    2.30
   6   6  -1   13.90    2.10
   6   6  -1   12.60    1.80
  -5  -6   1   12.40    1.90
  -5  -6   1   14.50    2.00
   5  -6  -1   11.00    2.00
   5  -6  -1   13.70    1.00
   5   6  -1   12.80    1.70
   5   6  -1   14.00    2.10
   5   6  -1   11.70    2.00
  -4  -6   1   86.89    4.40
  -4  -6   1   94.49    4.00
   4  -6  -1   86.99    3.40
  -4  -6   1   90.79    4.40
   4   6  -1   94.39    4.80
   4   6  -1  100.89    4.30
  -4   6   1   92.99    4.80
   4   6  -1   86.69    4.70
  -3  -6   1   69.89    3.60
  -3  -6   1   68.19    3.70
   3  -6  -1   67.59    2.80
  -3  -6   1   73.69    3.30
   3   6  -1   78.89    3.50
   3   6  -1   70.79    3.10
  -3   6   1   68.99    4.00
   3   6  -1   68.99    4.00
  -2  -6   1   13.00    1.60
  -2  -6   1   13.40    1.50
   2  -6  -1   11.70    1.40
  -2  -6   1   11.00    1.30
   2  -6  -1   10.10    1.00
   2   6  -1    9.60    1.80
  -2   6   1   13.00    1.00
  -2   6   1   10.60    1.90
   1  -6  -1   18.60    1.60
   1  -6  -1   17.80    1.50
  -1  -6   1   21.30    1.70
   1  -6  -1   20.20    1.50
  -1  -6   1   24.10    1.70
  -1  -6   1   18.20    1.60
  -1   6   1   19.80    2.30
   1   6  -1   16.10    2.10
  -1   6   1   22.80    1.50
   0  -6   1   10.00    1.30
   0  -6   1   14.10    1.30
   0  -6  -1   12.30    1.10
   0  -6  -1    9.20    1.20
   0  -6  -1   11.50    1.30
   0  -6   1   10.90    1.20
   0   6  -1   13.10    1.30
   0   6  -1    9.10    1.80
   0   6   1   12.30    1.40
   0   6   1   11.20    1.90
   1  -6   1    9.80    1.40
   1  -6   1    9.60    1.00
   1  -6   1   11.40    1.10
  -1  -6  -1    9.40    1.40
  -1  -6  -1   10.90    0.90
  -1  -6  -1   10.20    1.40
   1   6   1    9.80    1.40
  -1   6  -1   10.90    1.90
  -1   6  -1   13.20    1.00
   1   6   1    7.60    1.80
  -2  -6  -1   22.10    2.10
  -2  -6  -1   18.90    1.00
   2  -6   1   17.00    1.90
   2  -6   1   18.50    1.10
   2  -6   1   17.30    1.10
  -2  -6  -1   19.60    2.00
   2   6   1   15.10    2.20
   2   6   1   17.90    1.90
  -2   6  -1   21.00    2.30
  -3  -6  -1  117.29    5.00
   3  -6   1   99.29    3.60
  -3  -6  -1  108.59    4.90
  -3   6  -1   95.69    4.90
   3   6   1  109.49    5.20
   3   6   1  105.29    5.00
  -4  -6  -1   29.00    2.60
  -4  -6  -1   27.00    2.60
   4   6   1   26.40    2.70
  -4   6  -1   23.60    2.50
   4   6   1   29.90    1.50
   4   6   1   23.50    2.70
  -5  -6  -1   -1.20    1.30
   5  -6   1   -0.10    0.30
   5  -6   1    0.10    0.30
   5  -6   1    0.70    1.30
   5  -6   1    0.10    1.30
  -5   6  -1    0.10    1.30
   5   6   1   -0.40    0.70
   5   6   1    1.40    1.40
   5   6   1   -2.00    1.50
   5   6   1    0.40    1.10
  -6  -6  -1   59.19    3.90
   6  -6   1   61.09    4.10
   6  -6   1   62.79    3.80
   6  -6   1   56.09    2.40
   6  -6   1   60.39    2.40
   6   6   1   59.39    3.70
   6   6   1   65.29    3.90
   6   6   1   57.59    4.10
  -7  -6  -1   22.70    2.70
   7  -6   1   26.00    1.60
   7  -6   1   30.90    3.10
   7  -6   1   22.60    1.50
   7  -6   1   27.70    3.10
   7   6   1   21.80    2.50
   7   6   1   26.30    3.20
   8  -6   1   31.30    3.10
   8  -6   1   23.00    1.80
   8  -6   1   25.00    1.80
  -8  -6  -1   26.50    3.10
   8  -6   1   32.70    3.40
   8   6   1   26.40    2.70
   8   6   1   29.70    3.60
   9  -6   1    0.50    1.80
   9  -6   1    0.00    1.70
   9  -6   1   -0.20    0.80
  -9  -6  -1    0.90    1.60
   9  -6   1    2.10    1.00
   9   6   1    0.80    2.00
   9   6   1   -0.90    1.30
  10  -6   1    5.10    1.20
 -10  -6  -1    7.10    2.30
  10  -6   1    7.90    2.30
  10  -6   1    5.30    2.40
  10   6   1    9.50    2.00
  10   6   1   10.50    2.80
  10   6   1   11.10    2.80
  11  -6   1    7.60    2.40
  11  -6   1    8.30    1.50
  11  -6   1    6.00    2.60
  11   6   1    9.50    3.00
  11   6   1    6.90    2.50
  12  -6   1    2.50    1.30
  12  -6   1   -1.00    2.30
  12   6   1   -1.40    2.40
  12   6   1   -2.30    2.10
  13  -6   1   -0.20    1.40
  13  -6   1   -0.90    2.90
  13   6   1    4.50    3.10
  13   6   1   -1.30    2.60
  14  -6   1   -1.70    1.40
  14  -6   1   -0.60    3.10
  14   6   1   -0.40    2.50
  14   6   1    4.40    3.20
  14  -7  -1    1.10    1.40
  14  -7  -1    1.70    3.00
  14   7  -1    3.90    2.90
  14   7  -1   -2.50    2.50
  13  -7  -1   -1.30    2.60
  13  -7  -1    0.50    1.30
  13   7  -1    5.30    3.10
  12  -7  -1   13.80    2.00
  12  -7  -1   18.60    3.40
  12  -7  -1   20.70    4.00
  12   7  -1   18.00    3.70
  11  -7  -1    2.20    1.10
  11  -7  -1    2.90    2.20
  11  -7  -1    4.60    2.50
  11   7  -1    1.80    2.70
  11   7  -1    1.70    1.90
  10  -7  -1   -0.80    2.00
  10  -7  -1    0.10    0.90
  10  -7  -1   -3.70    1.60
 -10  -7   1   -0.70    1.60
  10   7  -1    1.30    2.20
  10   7  -1    1.30    1.50
   9  -7  -1    0.50    1.90
  -9  -7   1   -2.10    1.40
   9  -7  -1    0.10    0.80
   9  -7  -1   -1.40    1.70
   9   7  -1   -0.10    1.40
   9   7  -1    3.50    2.10
  -8  -7   1    0.20    1.60
   8  -7  -1    1.70    0.80
   8  -7  -1    2.00    2.10
   8  -7  -1    1.50    1.80
   8   7  -1    3.90    2.00
   8   7  -1    3.90    1.70
   7  -7  -1   18.90    2.80
   7  -7  -1   15.40    1.20
  -7  -7   1   17.00    2.60
   7  -7  -1   18.10    2.60
   7   7  -1   11.70    2.40
   7   7  -1   13.30    2.30
   6  -7  -1   23.60    2.80
   6  -7  -1   18.40    1.20
  -6  -7   1   21.20    2.60
   6   7  -1   20.00    2.70
   6   7  -1   21.30    2.70
   5  -7  -1    1.20    1.60
   5  -7  -1    0.30    0.60
  -5  -7   1    0.00    1.30
   5   7  -1    1.10    1.50
  -4  -7   1   26.10    2.10
   4  -7  -1   22.00    1.40
  -4  -7   1   17.00    2.20
  -4   7   1   22.50    2.70
   4   7  -1   20.90    2.60
  -3  -7   1    2.30    1.30
  -3  -7   1    7.10    1.50
  -3  -7   1    6.20    1.20
   3  -7  -1    5.40    1.40
   3  -7  -1    6.60    0.90
  -3   7   1    7.20    2.00
   3   7  -1    7.40    1.90
  -2  -7   1   16.10    1.90
  -2  -7   1   18.20    1.90
  -2  -7   1   15.90    1.50
   2  -7  -1   14.40    1.40
   2  -7  -1   15.40    1.60
   2  -7  -1   13.40    1.30
   2   7  -1   14.70    2.30
  -2   7   1   15.10    1.20
  -2   7   1   14.50    2.30
  -1  -7   1    1.10    0.90
  -1  -7   1    1.40    1.10
   1  -7  -1    1.20    0.90
   1  -7  -1    1.40    0.90
   1  -7  -1    1.30    0.80
  -1  -7   1    1.80    1.00
  -1   7   1    1.40    1.50
   1   7  -1    1.90    1.00
   1   7  -1    3.00    1.60
  -1   7   1    1.40    0.80
   0  -7   1    0.90    0.80
   0  -7   1    0.80    0.90
   0  -7  -1    1.80    1.00
   0  -7  -1   -0.20    0.80
   0  -7   1   -0.80    0.90
   0  -7  -1    0.40    0.70
   0   7  -1   -0.60    1.10
   0   7   1    1.40    1.60
   0   7  -1    1.60    0.90
   0   7   1    1.30    0.90
   1  -7   1  301.77   10.90
   1  -7   1  317.77   11.00
   1  -7   1  310.67   11.40
  -1  -7  -1  308.57   11.50
  -1  -7  -1  307.07   11.40
  -1  -7  -1  316.57   10.60
   1   7   1  333.77   11.50
  -1   7  -1  316.87   10.70
  -1   7  -1  314.47   12.20
   1   7   1  307.87   12.10
   2  -7   1   18.20    1.40
   2  -7   1   20.00    1.40
  -2  -7  -1   19.40    2.10
   2  -7   1   17.90    2.10
  -2  -7  -1   18.00    2.20
  -2   7  -1   16.20    2.30
   2   7   1   17.90    2.20
   2   7   1   15.60    2.20
  -3  -7  -1   69.19    4.20
   3  -7   1   56.49    2.30
   3  -7   1   58.09    2.30
   3  -7   1   60.59    3.70
  -3  -7  -1   56.19    3.50
  -3   7  -1   49.90    3.40
   3   7   1   52.59    3.80
   3   7   1   48.30    3.40
   4  -7   1   10.00    1.90
   4  -7   1    8.40    0.60
   4  -7   1    9.20    0.60
  -4  -7  -1    8.20    1.80
  -4   7  -1    7.80    1.90
   4   7   1    8.90    1.90
   4   7   1    8.90    2.00
  -5  -7  -1    0.10    1.30
   5  -7   1   -0.50    1.30
   5   7   1   -1.10    1.30
   5   7   1   -0.10    1.70
  -5   7  -1   -2.40    1.20
   5   7   1    0.90    1.50
   6  -7   1   80.29    4.70
  -6  -7  -1   71.99    4.50
   6  -7   1   74.59    4.50
   6  -7   1   68.89    2.70
   6   7   1   85.99    5.00
   6   7   1   72.29    4.60
   6   7   1   76.99    4.60
   7  -7   1   44.90    4.00
   7  -7   1   37.70    1.80
   7  -7   1   38.90    3.50
  -7  -7  -1   43.90    3.80
   7   7   1   36.10    3.80
   7   7   1   42.60    3.80
   7   7   1   41.40    4.10
  -8  -7  -1   13.40    2.50
   8  -7   1    9.10    1.10
   8  -7   1   10.60    2.40
   8  -7   1   11.10    2.30
   8   7   1   11.10    2.20
   8   7   1   12.90    2.80
   8   7   1    7.20    2.20
   9  -7   1   -0.40    1.80
   9  -7   1    0.80    2.00
  -9  -7  -1    2.20    1.90
   9  -7   1    0.30    0.80
   9   7   1    6.90    2.50
   9   7   1    2.60    1.80
   9   7   1    0.30    1.90
 -10  -7  -1    2.00    2.10
  10  -7   1   -0.40    2.00
  10  -7   1   -0.60    0.80
  10  -7   1   -1.90    1.80
  10   7   1    0.50    1.60
  10   7   1    1.80    2.30
  10   7   1   -1.20    2.20
  11  -7   1    4.70    2.40
  11  -7   1    1.40    1.10
  11   7   1    4.80    2.70
  11   7   1    0.80    2.40
  12  -7   1   -3.30    2.40
  12  -7   1    2.00    1.20
  12   7   1   -0.80    2.60
  12   7   1    3.10    2.70
  13  -7   1   -1.80    2.60
  13  -7   1    0.70    1.30
  13   7   1   -1.80    2.40
  13   7   1    4.60    3.40
  13  -8  -1    4.30    1.40
  13  -8  -1   10.60    3.70
  13   8  -1    5.40    3.00
  13   8  -1   13.10    3.60
  12  -8  -1   -2.40    2.30
  12  -8  -1    1.40    1.10
  12  -8  -1    0.70    3.10
  12   8  -1    3.70    2.50
  12   8  -1   -0.20    2.70
  11  -8  -1   -0.30    2.40
  11  -8  -1   -4.00    1.90
  11  -8  -1    1.20    1.00
  11   8  -1   -2.10    1.80
  11   8  -1    0.10    2.30
 -10  -8   1    0.50    1.90
  10  -8  -1   -0.30    0.80
  10  -8  -1   -2.20    2.00
  10  -8  -1   -1.00    1.90
  10   8  -1    0.60    2.00
  10   8  -1    1.50    2.50
   9  -8  -1    0.10    2.00
  -9  -8   1    1.50    1.90
   9  -8  -1    0.90    0.80
   9  -8  -1   -1.20    1.80
   9   8  -1   -0.60    1.60
   9   8  -1    3.10    2.30
   8  -8  -1    0.40    0.60
  -8  -8   1   -0.80    1.70
   8  -8  -1    4.10    2.10
   8  -8  -1    0.40    1.80
   8   8  -1    2.30    2.20
   8   8  -1    2.10    1.80
   7  -8  -1    3.20    1.80
   7  -8  -1    2.70    0.70
  -7  -8   1    3.80    1.90
   7  -8  -1    2.80    2.00
   7   8  -1    3.70    1.80
   7   8  -1    0.90    1.90
   6  -8  -1    1.10    1.70
  -6  -8   1    0.60    1.50
   6  -8  -1    0.30    0.60
   6   8  -1    2.00    1.80
   5  -8  -1   23.90    3.00
   5  -8  -1   23.60    1.50
  -5  -8   1   25.90    2.80
   5   8  -1   20.40    2.80
   4  -8  -1   -1.00    1.10
  -4  -8   1   -1.40    1.40
   4  -8  -1    0.30    0.70
  -4   8   1    0.30    1.60
   4   8  -1   -0.30    1.50
   3  -8  -1    3.50    0.90
  -3  -8   1    4.50    1.60
   3  -8  -1    2.20    1.10
  -3  -8   1    3.10    1.00
   3  -8  -1    4.30    0.90
   3   8  -1    2.80    1.40
   3   8  -1    1.20    1.70
  -3   8   1    2.00    1.60
   2  -8  -1   22.80    2.00
  -2  -8   1   19.90    2.20
  -2  -8   1   23.20    1.90
   2  -8  -1   23.40    1.90
   2  -8  -1   21.00    1.80
   2   8  -1   22.40    2.80
   2   8  -1   26.20    2.50
  -2   8   1   20.70    2.80
  -2   8   1   24.70    1.50
   1  -8  -1   11.30    1.50
  -1  -8   1    9.50    1.60
   1  -8  -1   10.50    1.30
  -1  -8   1   11.30    1.50
   1  -8  -1   13.80    1.50
  -1  -8   1   15.10    1.70
   1   8  -1   12.80    1.60
  -1   8   1    7.90    1.80
  -1   8   1   12.30    1.40
   1   8  -1    8.10    2.10
   0  -8   1   38.30    2.40
   0  -8  -1   36.10    2.60
   0  -8  -1   40.70    2.60
   0  -8   1   34.50    2.40
   0  -8  -1   35.80    2.10
   0  -8   1   37.70    2.60
   0   8   1   38.20    2.40
   0   8   1   32.60    3.40
   0   8  -1   35.30    2.20
   0   8  -1   32.50    3.40
  -1  -8  -1    6.40    1.40
  -1  -8  -1    5.60    1.40
   1  -8   1    3.30    1.00
   1  -8   1    3.50    1.00
   1  -8   1    2.90    1.20
   1   8   1    4.50    1.80
  -1   8  -1    3.20    1.70
   1   8   1    2.60    1.20
  -1   8  -1    4.10    0.80
   2  -8   1   20.10    2.20
   2  -8   1   19.10    1.50
  -2  -8  -1   17.20    2.20
   2  -8   1   20.40    1.50
  -2   8  -1   18.00    2.60
   2   8   1   16.60    2.60
   2   8   1   24.30    2.50
   3  -8   1    3.40    0.70
   3  -8   1    5.50    0.80
   3  -8   1    3.00    1.40
  -3  -8  -1    6.20    1.60
  -3   8  -1    4.70    1.80
   3   8   1    5.60    1.70
   3   8   1    0.20    1.60
   4  -8   1    0.00    1.30
   4  -8   1    2.10    0.50
   4  -8   1    1.90    0.50
  -4  -8  -1   -1.20    1.50
  -4   8  -1    1.30    1.50
   4   8   1    1.30    1.40
   4   8   1    2.80    1.80
   5  -8   1    4.70    1.80
  -5  -8  -1    6.60    2.00
   5  -8   1    3.10    1.60
   5   8   1    6.40    2.00
  -5   8  -1    5.70    1.90
   5   8   1    5.60    2.00
  -6  -8  -1    3.80    1.90
   6  -8   1    5.00    1.90
   6  -8   1    5.60    1.90
   6   8   1    0.70    1.70
   6   8   1    2.20    1.80
   7  -8   1   29.10    3.40
   7  -8   1   20.50    3.00
  -7  -8  -1   23.30    3.00
   7  -8   1   21.80    1.00
   7   8   1   16.90    2.90
   7   8   1   21.50    3.30
   7   8   1   27.00    3.20
   8  -8   1    4.60    2.30
   8  -8   1    3.50    2.00
   8  -8   1    2.70    0.60
  -8  -8  -1    4.50    2.10
   8   8   1    4.60    2.20
   8   8   1    4.70    2.20
   8   8   1    3.20    2.20
   9  -8   1    4.80    2.60
   9  -8   1    3.50    0.80
   9  -8   1    6.80    2.30
  -9  -8  -1   -1.20    1.70
   9   8   1    4.00    2.30
   9   8   1    5.30    2.40
   9   8   1    4.90    2.20
  10  -8   1   -0.70    2.40
  10  -8   1    0.60    2.00
  10  -8   1    0.10    0.80
  10   8   1    0.10    2.30
  10   8   1    2.10    1.90
  10   8   1   -0.10    2.30
  11  -8   1    0.60    2.40
  11  -8   1    0.00    0.90
  11   8   1   -0.40    2.30
  11   8   1    0.90    2.60
  12  -8   1    0.70    3.00
  12  -8   1   -0.40    1.00
  12   8   1    0.00    2.70
  12   8   1    0.50    2.40
  12  -9  -1    0.10    3.10
  12  -9  -1    4.90    1.10
  12   9  -1    4.60    2.80
  12   9  -1    7.90    3.10
  11  -9  -1   -1.20    2.40
  11  -9  -1    2.80    2.50
  11  -9  -1    2.10    0.90
  11   9  -1   -0.50    2.30
  11   9  -1    4.50    3.00
  10  -9  -1   -1.00    2.10
  10  -9  -1    0.20    2.20
 -10  -9   1   -0.60    2.00
  10  -9  -1    0.00    0.70
  10   9  -1   -1.70    2.20
  10   9  -1   -2.70    2.40
  10   9  -1   -1.00    2.00
  -9  -9   1    5.10    2.30
   9  -9  -1    2.30    2.50
   9  -9  -1    3.90    0.80
   9  -9  -1    1.50    2.20
   9   9  -1   -1.30    1.90
   9   9  -1    2.70    2.10
   9   9  -1    1.30    2.40
   8  -9  -1    0.50    0.60
   8  -9  -1    2.10    2.30
  -8  -9   1    2.60    2.00
   8  -9  -1    1.40    2.00
   8   9  -1   -0.60    2.00
   8   9  -1    0.20    1.90
   7  -9  -1    1.70    1.80
  -7  -9   1    1.50    1.90
   7  -9  -1    2.90    2.10
   7  -9  -1    2.10    0.60
   7   9  -1    6.30    2.20
   7   9  -1    2.60    2.10
   6  -9  -1    7.50    2.00
   6  -9  -1    6.10    0.90
   6  -9  -1    9.80    2.40
  -6  -9   1    8.90    2.30
   6   9  -1    6.70    2.10
   6   9  -1    7.70    2.30
   5  -9  -1    4.80    1.60
  -5  -9   1    4.70    1.80
   5  -9  -1    5.10    0.80
   5  -9  -1    3.40    0.80
   5   9  -1    4.00    1.90
   5   9  -1    2.80    2.10
   4  -9  -1   10.80    1.20
   4  -9  -1   10.90    1.20
   4  -9  -1   12.70    2.00
  -4  -9   1    8.80    1.90
  -4   9   1   14.40    2.60
   4   9  -1   13.10    2.20
   4   9  -1   13.80    2.40
   3  -9  -1   -0.30    0.70
   3  -9  -1    1.10    1.10
  -3  -9   1   -0.30    1.20
   3  -9  -1    0.60    0.90
   3   9  -1    0.10    1.30
   3   9  -1   -0.60    1.20
  -3   9   1   -1.20    1.60
   2  -9  -1   19.80    1.80
  -2  -9   1   22.00    2.40
   2  -9  -1   20.10    1.90
   2   9  -1   21.00    2.30
   2   9  -1   16.90    2.90
  -2   9   1   17.30    2.80
   1  -9  -1    6.70    1.40
  -1  -9   1    6.20    1.50
   1   9  -1    5.20    2.10
  -1   9   1    9.10    2.30
   1   9  -1    3.50    1.30
   0  -9  -1   20.10    2.20
   0  -9   1   22.10    2.20
   0   9   1   23.30    2.10
   0   9   1   22.60    3.10
   0   9  -1   23.40    3.10
   1  -9   1   17.40    1.70
   1  -9   1   13.10    1.90
   1  -9   1   16.20    1.70
  -1  -9  -1   16.00    2.10
   1   9   1   16.70    2.00
   1   9   1   17.70    2.60
  -1   9  -1   10.90    2.40
   2  -9   1   20.60    1.80
   2  -9   1   27.50    2.50
   2  -9   1   27.10    2.00
  -2  -9  -1   26.50    2.70
   2   9   1   25.00    2.60
   2   9   1   22.00    3.10
  -2   9  -1   18.10    2.80
   3  -9   1    2.70    0.80
   3  -9   1    2.00    0.80
  -3  -9  -1    1.50    1.60
   3  -9   1    2.80    1.50
  -3   9  -1    1.20    1.80
   3   9   1    1.70    1.50
   3   9   1   -0.20    1.80
   4  -9   1   31.50    1.60
   4  -9   1   28.50    3.00
  -4  -9  -1   34.30    3.30
   4  -9   1   29.20    1.60
   4   9   1   27.80    3.40
   4   9   1   29.90    3.30
  -4   9  -1   29.20    3.40
   5  -9   1    1.80    0.40
   5  -9   1    1.50    1.70
  -5  -9  -1    0.10    1.80
   5  -9   1    1.60    0.40
   5   9   1    3.70    2.10
  -5   9  -1    1.60    1.80
   5   9   1    1.00    1.80
   6  -9   1    3.30    1.90
   6  -9   1    6.60    2.00
   6  -9   1    5.40    1.80
  -6  -9  -1    7.30    2.20
   6   9   1    4.80    2.20
   6   9   1    8.60    2.50
   7  -9   1   -1.50    1.80
  -7  -9  -1    2.20    1.90
   7  -9   1    2.90    1.70
   7  -9   1   -0.60    1.90
   7   9   1   -2.10    1.90
   7   9   1   -0.10    1.80
   8  -9   1    1.90    2.00
   8  -9   1    2.10    2.20
  -8  -9  -1    0.00    1.80
   8  -9   1    0.60    1.90
   8   9   1    0.70    2.00
   8   9   1    0.00    2.10
  -9  -9  -1   -2.80    2.00
   9  -9   1    1.30    2.30
   9  -9   1    1.30    2.20
   9   9   1    2.20    2.30
   9   9   1    2.90    2.50
   9   9   1    2.10    2.20
  10  -9   1   -1.40    2.10
  10   9   1    3.00    2.60
  10   9   1   -0.40    2.30
  11  -9   1   -1.20    2.70
  11   9   1    3.50    2.80
  11   9   1    6.10    2.90
  10 -10  -1   -2.10    2.20
  10 -10  -1    0.30    2.40
 -10 -10   1    1.20    2.20
  10  10  -1   -3.00    1.90
  10  10  -1   -3.60    2.20
   9 -10  -1    4.30    2.40
  -9 -10   1   -2.60    1.90
   9 -10  -1   -1.60    2.30
   9  10  -1   -1.80    2.10
   9  10  -1   -2.60    2.00
   8 -10  -1   -2.30    1.80
  -8 -10   1    3.00    2.20
   8 -10  -1    0.80    2.00
   8 -10  -1    2.10    2.40
   8  10  -1    2.60    2.40
   8  10  -1    2.20    2.10
   7 -10  -1    1.20    0.40
   7 -10  -1    0.30    2.10
  -7 -10   1   -4.00    1.50
   7 -10  -1    0.80    0.50
   7 -10  -1    3.50    2.10
   7  10  -1   -0.90    1.90
   7  10  -1   -2.70    1.90
   6 -10  -1    4.70    0.80
   6 -10  -1    4.20    0.70
  -6 -10   1    9.70    2.40
   6 -10  -1    6.00    2.20
   6  10  -1    6.90    2.30
   6  10  -1    3.90    2.40
   5 -10  -1    0.50    0.70
   5 -10  -1    0.00    0.80
   5 -10  -1    3.60    2.00
  -5 -10   1    1.10    1.90
   5  10  -1   -1.40    1.90
   5  10  -1    0.80    1.80
   4 -10  -1    1.40    0.80
   4 -10  -1    1.30    0.90
  -4 -10   1    2.90    1.90
  -4  10   1    1.40    1.60
   4  10  -1    0.70    1.60
   4  10  -1   -1.20    1.90
   3 -10  -1   -1.20    0.90
  -3 -10   1   -0.60    1.60
   3  10  -1   -0.80    1.90
   3  10  -1    0.20    1.40
  -3  10   1   -1.70    1.70
   2 -10  -1   -0.90    1.00
  -2 -10   1   -1.80    1.20
  -2  10   1   -0.30    1.40
   2  10  -1   -1.30    1.70
   1 -10  -1    1.40    1.30
  -1 -10   1    0.00    1.30
  -1  10   1    0.60    1.80
   1  10  -1   -1.70    1.60
   0 -10   1    0.00    1.20
   0 -10  -1   -0.40    1.30
   0  10   1    1.50    1.80
   0  10  -1   -0.80    1.70
  -1 -10  -1   -1.30    1.30
   1 -10   1    1.70    1.10
   1  10   1    0.30    1.50
  -1  10  -1   -1.00    1.70
   2 -10   1    1.70    1.00
  -2 -10  -1   -1.10    1.40
   2  10   1    0.60    2.00
  -2  10  -1    2.80    2.00
   2  10   1    2.30    1.50
  -3 -10  -1    0.60    1.60
   3 -10   1    0.20    0.70
   3 -10   1    0.30    0.80
   3  10   1    3.70    2.10
   3  10   1   -2.90    1.20
  -3  10  -1    3.20    2.00
   4 -10   1    1.10    0.70
  -4 -10  -1    3.70    1.90
   4 -10   1    0.10    0.60
   4  10   1   -0.20    1.70
  -4  10  -1   -0.90    1.80
   4  10   1    1.60    2.00
   5 -10   1    2.50    1.80
   5 -10   1    2.10    1.80
  -5 -10  -1    4.70    1.90
   5 -10   1    3.30    0.50
   5 -10   1    3.80    0.50
  -5  10  -1    8.00    2.40
   5  10   1    3.00    2.30
   5  10   1    1.00    1.60
   6 -10   1    4.80    2.00
   6 -10   1    5.70    2.00
   6 -10   1    3.60    2.10
  -6 -10  -1    0.50    1.90
   6  10   1   -1.00    1.90
   6  10   1   -1.90    1.70
   7 -10   1   11.70    2.70
  -7 -10  -1    9.00    2.60
   7 -10   1    5.40    2.20
   7 -10   1   11.80    2.90
   7  10   1    4.90    2.60
   7  10   1    8.10    2.80
  -8 -10  -1   -0.70    2.00
   8 -10   1    1.90    2.20
   8 -10   1    3.10    2.40
   8 -10   1    1.30    2.00
   8  10   1    4.30    2.30
   8  10   1   -1.00    1.90
   9 -10   1   -0.10    2.40
  -9 -10  -1   -1.50    2.00
   9 -10   1    0.70    2.00
   9 -10   1   -2.40    2.00
   9  10   1    3.20    2.60
   9  10   1   -2.40    2.10
  10 -10   1   -0.40    2.30
  10 -10   1   -0.30    2.00
  10  10   1   -1.20    2.20
   8 -11  -1   -1.20    2.10
   8 -11  -1   -0.50    2.20
  -8 -11   1    1.60    2.20
   8  11  -1   -2.60    2.00
   8  11  -1   -0.70    2.20
   7 -11  -1   -1.30    2.00
  -7 -11   1   -1.80    1.90
   7 -11  -1    7.10    2.20
   7  11  -1    4.80    2.50
   7  11  -1   -5.70    1.80
  -6 -11   1    3.80    2.50
   6 -11  -1    2.60    0.70
   6 -11  -1    3.70    2.40
   6 -11  -1    3.90    0.70
   6  11  -1    0.00    1.90
   6  11  -1    3.30    2.60
  -5 -11   1   -1.00    2.00
   5 -11  -1   -1.20    0.80
   5 -11  -1    2.30    2.00
   5  11  -1    2.80    2.30
  -4 -11   1   -2.20    1.70
   4 -11  -1   -1.10    1.00
   4  11  -1    1.50    2.30
   3 -11  -1   -0.60    1.10
  -3 -11   1    0.70    1.80
   3  11  -1   -3.50    1.80
  -3  11   1   -3.60    1.80
  -2 -11   1    0.00    1.60
   2 -11  -1    2.20    1.30
   2  11  -1    2.30    2.20
  -2  11   1    2.80    2.20
   1 -11  -1   -1.00    1.30
  -1 -11   1   -0.10    1.40
   1  11  -1   -1.00    1.90
  -1  11   1   -1.10    2.00
   0 -11   1    8.40    1.80
   0 -11  -1    7.70    1.90
   0  11   1    6.50    2.60
   0  11  -1    8.20    2.60
   1 -11   1    1.20    1.30
  -1 -11  -1   -3.40    1.30
   1  11   1   -1.40    1.50
  -1  11  -1   -1.70    1.90
   2 -11   1    1.00    1.20
  -2 -11  -1    4.00    2.00
   2  11   1   -1.30    2.00
  -2  11  -1   -2.30    1.90
  -3 -11  -1    2.40    2.10
   3 -11   1   -1.00    0.90
   3  11   1    0.50    2.30
  -3  11  -1    2.40    2.20
  -4 -11  -1    1.20    2.00
   4 -11   1    2.10    0.80
  -4  11  -1   -1.00    2.00
   4  11   1    1.90    2.40
   5 -11   1   14.00    2.80
   5 -11   1    9.20    0.70
  -5 -11  -1    6.10    2.40
   5  11   1    8.40    2.80
   5  11   1    9.60    2.50
  -6 -11  -1    5.70    2.60
   6 -11   1    7.30    2.30
   6 -11   1    8.50    2.50
   6  11   1    8.90    2.70
   6  11   1    4.40    2.50
   7 -11   1   -0.70    2.20
  -7 -11  -1    2.00    2.50
   7 -11   1    3.80    2.50
   7  11   1   -0.10    2.60
   7  11   1    1.60    2.10
   8 -11   1   -0.90    2.00
  -8 -11  -1    0.30    2.20
   8 -11   1    0.90    2.10
   8  11   1    1.90    2.40
   8  11   1   -1.20    2.10
   6 -12  -1    2.10    0.60
   6 -12  -1    0.80    2.10
  -6 -12   1    4.10    2.50
   6  12  -1   -0.20    2.40
   5 -12  -1    4.10    1.10
   5 -12  -1    3.50    2.20
  -5 -12   1    2.40    2.30
   5  12  -1    3.20    2.70
   4 -12  -1   -0.60    1.00
  -4 -12   1    1.10    2.20
   4  12  -1   -3.60    2.10
  -3 -12   1   -0.30    1.90
   3 -12  -1    0.30    1.30
   3  12  -1    0.80    2.40
   2 -12  -1   -0.40    1.40
  -2 -12   1    3.40    1.90
  -2  12   1   -2.90    2.10
   2  12  -1    3.60    2.50
  -1 -12   1    0.60    1.80
   1 -12  -1   -2.50    1.50
  -1  12   1   -2.10    2.20
   1  12  -1   -1.60    2.00
   0 -12   1    0.20    1.60
   0 -12  -1    0.80    1.80
   0  12   1   -0.20    2.30
   0  12  -1   -1.50    2.20
   1 -12   1    0.80    1.40
  -1 -12  -1    2.10    1.80
   1  12   1    1.70    2.40
  -1  12  -1    1.50    1.90
   2 -12   1    2.10    1.40
  -2 -12  -1    0.90    2.10
  -2  12  -1   -0.50    2.20
   2  12   1   -1.80    2.30
   3 -12   1    0.10    1.10
  -3 -12  -1   -0.40    2.00
  -3  12  -1   -3.60    2.10
   3  12   1   -2.50    2.30
  -4 -12  -1   -0.50    2.10
   4 -12   1    0.10    0.80
   4  12   1    3.10    2.80
   5 -12   1    5.60    2.10
  -5 -12  -1    0.90    2.20
   5  12   1    2.90    2.70
   6  12   1   -2.40    2.40
  16   0  -2    0.10    2.00
  16   0  -2   -2.00    2.80
  16   0  -2   -0.20    2.30
  15   0  -2   -0.10    1.70
  15   0  -2    0.70    2.70
  15   0  -2    0.10    2.00
  14   0  -2    2.10    1.90
  14   0  -2    2.10    2.70
  14   0  -2    1.30    1.90
  13   0  -2    2.30    2.10
  13   0  -2    3.10    1.80
  13   0  -2    1.70    2.10
  12   0  -2   30.00    3.50
  12   0  -2   28.40    3.70
  12   0  -2   29.60    3.20
  11   0  -2   61.59    4.00
  11   0  -2   58.49    4.10
  11   0  -2   56.99    4.40
  10   0  -2    0.80    1.30
  10   0  -2    2.10    1.80
  10   0  -2   -0.60    1.70
   9   0  -2    2.60    1.50
   9   0  -2   -0.60    1.00
   9   0  -2    1.10    1.10
   9   0  -2    1.30    1.60
  -9   0   2    1.00    0.80
   8   0  -2   68.69    3.80
   8   0  -2   64.29    3.60
   8   0  -2   58.99    3.70
   8   0  -2   71.19    3.60
   7   0  -2   63.49    3.60
   7   0  -2   66.49    3.60
   7   0  -2   72.49    3.50
   7   0  -2   75.89    3.50
   6   0  -2  834.92   27.10
   6   0  -2  834.02   27.40
   6   0  -2  785.12   27.10
   6   0  -2  781.72   27.20
   5   0  -2  112.99    4.60
   5   0  -2  115.09    4.50
   5   0  -2  115.79    4.60
   5   0  -2  110.99    4.70
  -4   0   2  130.79    4.70
   4   0  -2  112.49    4.70
   4   0  -2  118.69    4.60
   4   0  -2  123.69    4.70
  -4   0   2  119.69    4.60
   3   0  -2    1.10    0.60
  -3   0   2   -0.10    0.60
  -3   0   2    1.50    0.90
  -3   0   2    0.60    0.60
   3   0  -2    1.70    0.80
   3   0  -2    0.30    0.90
  -3   0   2    0.60    0.90
  -3   0   2    1.30    0.60
   3   0  -2    1.00    0.70
   2   0  -2  103.19    3.70
   2   0  -2  105.29    3.80
  -2   0   2  102.89    3.70
   2   0  -2  103.89    3.90
  -2   0   2  107.99    3.80
   2   0  -2  103.89    3.80
  -2   0   2  101.79    3.90
   1   0  -2 1041.70   34.10
   1   0  -2 1035.90   33.80
   0   0   2 1356.06   39.70
   0   0  -2 1282.97   39.50
   0   0   2 1025.70   39.50
   0   0  -2 1173.18   39.50
  -1   0  -2 1080.69   35.00
  -1   0  -2 1087.49   35.10
   1   0   2 1041.90   35.00
   1   0   2 1076.99   35.00
   1   0   2 1062.29   35.10
  -1   0  -2 1064.89   34.90
  -1   0  -2 1097.29   35.00
   2   0   2 3271.67  105.29
   2   0   2 3104.49  104.19
  -2   0  -2 3225.98  104.59
   2   0   2 3076.69  104.69
  -2   0  -2 3325.57  104.99
   2   0   2 3158.18  105.29
  -2   0  -2 3403.96  105.29
   2   0   2 3171.78  104.69
  -3   0  -2  702.73   23.20
   3   0   2  688.23   22.80
  -3   0  -2  701.43   23.20
   3   0   2  686.43   23.20
  -3   0  -2  718.43   22.80
   3   0   2  702.63   23.10
   3   0   2  691.13   23.10
   3   0   2  668.53   23.20
  -4   0  -2   12.30    1.10
   4   0   2   10.10    1.20
   4   0   2    8.80    1.40
   4   0   2    9.40    1.20
   4   0   2   11.70    1.10
  -5   0  -2  625.54   20.10
   5   0   2  594.04   19.50
   5   0   2  586.54   20.40
   5   0   2  620.64   19.50
   5   0   2  599.94   20.20
   5   0   2  573.64   20.60
   5   0   2  606.24   20.40
   6   0   2   -0.40    0.80
   6   0   2    2.00    0.30
   6   0   2    3.20    1.30
   6   0   2    1.70    0.30
   6   0   2    1.50    0.90
   6   0   2    1.60    0.90
  -6   0  -2    1.30    0.80
   7   0   2  559.34   17.90
  -7   0  -2  530.35   18.90
   7   0   2  545.85   19.50
   7   0   2  586.54   19.30
   7   0   2  550.44   18.90
   7   0   2  533.35   19.20
   7   0   2  549.95   17.90
   8   0   2  172.08    7.00
   8   0   2  173.28    7.30
   8   0   2  182.18    7.50
  -8   0  -2  182.88    7.10
   8   0   2  173.98    7.70
   9   0   2   39.60    3.40
   9   0   2   51.89    3.20
   9   0   2   47.10    4.10
  10   0   2    1.30    1.40
  10   0   2   -1.00    1.40
  10   0   2   -0.60    1.40
  10   0   2   -0.70    1.70
  11   0   2    8.30    2.00
  11   0   2    8.90    2.30
  11   0   2    5.80    2.30
  11   0   2    6.00    1.90
  12   0   2   -0.90    1.40
  12   0   2    2.30    2.40
  12   0   2    2.60    2.10
  12   0   2    4.10    1.70
  13   0   2   -1.20    1.50
  13   0   2   -1.20    1.90
  13   0   2   -1.50    2.40
  14   0   2    4.00    2.40
  14   0   2    2.10    3.00
  14   0   2    8.10    2.60
  15   0   2    0.20    2.20
  15   0   2    1.30    3.20
  15   0   2   -2.20    2.30
  16  -1  -2    2.40    3.30
  16  -1  -2    1.30    2.20
  16   1  -2    1.40    3.30
  16   1  -2    6.70    2.90
  16   1  -2    7.30    2.70
  15  -1  -2    0.10    2.40
  15  -1  -2    5.00    2.30
  15  -1  -2   -4.90    2.30
  15   1  -2    3.10    2.20
  15   1  -2    3.60    3.00
  15   1  -2    1.60    2.20
  14  -1  -2    2.10    2.00
  14  -1  -2    7.90    2.60
  14  -1  -2    1.80    2.70
  14   1  -2    4.60    2.30
  14   1  -2    2.20    2.60
  14   1  -2    5.60    2.20
  13  -1  -2   45.80    4.20
  13  -1  -2   41.20    4.10
  13  -1  -2   39.10    4.50
  13   1  -2   48.50    4.40
  13   1  -2   44.60    4.60
  13   1  -2   37.30    4.00
  12  -1  -2  103.39    5.80
  12  -1  -2   83.29    5.70
  12  -1  -2   94.39    5.30
  12   1  -2   91.09    5.40
  12   1  -2   96.29    6.00
  12   1  -2   97.99    5.60
  11  -1  -2    2.60    1.90
  11  -1  -2    1.40    1.40
  11  -1  -2    0.20    1.70
  11   1  -2    0.60    1.70
  11   1  -2   -0.80    1.80
  11   1  -2    1.80    1.10
  11   1  -2    3.20    1.60
  10  -1  -2    3.60    1.90
 -10  -1   2    4.10    1.30
  10  -1  -2    3.20    1.80
  10  -1  -2    5.70    1.60
  10   1  -2    7.80    2.20
  10   1  -2    4.30    1.90
  10   1  -2    4.20    1.30
  10   1  -2    3.10    1.50
  -9  -1   2   -1.10    1.00
   9  -1  -2    3.20    1.70
   9  -1  -2   -0.20    1.10
   9  -1  -2   -1.10    1.50
   9  -1  -2   -0.90    0.90
  -9   1   2   -1.10    0.70
   9   1  -2   -0.10    1.00
   9   1  -2    0.10    1.10
   9   1  -2    3.40    1.70
   9   1  -2    1.10    1.20
   9   1  -2    1.60    1.60
   8  -1  -2   11.50    1.60
  -8  -1   2    8.90    1.50
   8  -1  -2   10.10    1.80
   8  -1  -2   10.90    1.50
   8  -1  -2    6.60    1.70
   8   1  -2   13.20    2.00
   8   1  -2   15.30    1.90
  -8   1   2   11.20    1.30
   8   1  -2   14.40    2.10
   8   1  -2   13.20    1.80
   7  -1  -2   93.69    4.10
   7  -1  -2   94.69    4.40
   7  -1  -2   89.19    4.10
   7  -1  -2   85.89    4.40
  -7  -1   2   90.29    4.10
   7   1  -2   90.99    4.40
   7   1  -2  106.59    4.40
   7   1  -2   91.49    4.30
   7   1  -2   90.89    4.40
  -7   1   2   89.79    3.80
   6  -1  -2  589.34   20.00
   6  -1  -2  581.64   20.20
   6  -1  -2  607.64   20.40
  -6  -1   2  562.24   20.10
   6  -1  -2  598.64   20.00
  -6   1   2  604.24   19.80
   6   1  -2  607.74   20.30
   6   1  -2  620.14   20.30
   6   1  -2  591.04   20.30
   6   1  -2  561.34   20.30
   5  -1  -2  184.48    6.80
   5  -1  -2  195.48    6.80
   5  -1  -2  184.88    7.00
  -5  -1   2  181.18    6.80
   5  -1  -2  178.18    6.90
   5   1  -2  183.18    6.90
  -5   1   2  185.98    6.60
   5   1  -2  184.68    7.00
   5   1  -2  193.48    7.00
   5   1  -2  183.08    7.00
  -4  -1   2  184.88    6.70
  -4  -1   2  181.38    6.70
   4  -1  -2  181.88    6.50
  -4  -1   2  177.28    6.70
   4  -1  -2  184.08    6.80
   4  -1  -2  178.78    6.70
  -4  -1   2  183.08    6.90
   4   1  -2  177.48    6.70
   4   1  -2  185.68    6.80
   4   1  -2  200.58    7.10
   4   1  -2  186.88    6.70
  -4   1   2  186.58    6.40
   3  -1  -2 1302.27   40.50
  -3  -1   2 1256.77   40.30
   3  -1  -2 1254.07   40.20
  -3  -1   2 1181.68   40.30
  -3  -1   2 1208.08   40.40
   3  -1  -2 1220.88   40.40
  -3  -1   2 1175.88   40.30
  -3  -1   2 1315.07   40.50
   3   1  -2 1264.57   40.40
   3   1  -2 1171.78   40.30
  -3   1   2 1262.67   40.10
   3   1  -2 1227.48   40.30
  -3   1   2 1213.88   40.10
  -3   1   2 1239.88   40.40
   3   1  -2 1187.28   40.40
  -2  -1   2   16.90    1.20
  -2  -1   2   16.40    1.30
   2  -1  -2   13.80    1.00
  -2  -1   2   16.10    0.90
   2  -1  -2   14.50    1.00
  -2  -1   2   15.40    1.00
   2  -1  -2   14.80    1.20
   2  -1  -2   14.40    1.20
   2   1  -2   15.10    1.10
   2   1  -2   16.20    1.30
   2   1  -2   16.20    1.10
  -2   1   2   16.50    1.20
  -2   1   2   15.40    0.90
  -2   1   2   12.20    1.10
   2   1  -2   15.10    1.00
   1  -1  -2  470.25   15.50
   1  -1  -2  487.85   15.60
  -1  -1   2  477.55   15.60
   1  -1  -2  466.45   15.50
   1  -1  -2  454.15   15.50
  -1  -1   2  484.45   15.70
  -1  -1   2  474.85   15.30
  -1  -1   2  447.56   15.50
   1   1  -2  466.75   15.30
   1   1  -2  480.75   15.60
  -1   1   2  466.75   15.50
  -1   1   2  466.95   15.50
  -1   1   2  461.85   15.50
   1   1  -2  484.15   15.70
   1   1  -2  477.55   15.60
   0  -1   2  484.75   16.60
   0  -1  -2  514.75   16.70
   0  -1  -2  533.25   16.80
   0  -1   2  490.65   16.50
   0  -1  -2  500.35   16.60
   0  -1  -2  515.75   16.80
   0  -1   2  486.35   16.60
   0  -1   2  516.85   16.70
   0  -1   2  524.45   16.90
   0  -1   2  508.55   16.60
   0   1  -2  507.85   16.80
   0   1  -2  509.15   16.70
   0   1  -2  516.55   16.60
   0   1   2  499.65   16.60
   0   1  -2  514.45   16.70
   0   1   2  507.25   16.70
   0   1   2  497.15   16.80
  -1  -1  -2 2956.40   88.29
  -1  -1  -2 2749.32   88.39
  -1  -1  -2 2806.52   88.29
   1  -1   2 2682.23   88.19
  -1  -1  -2 2700.73   87.59
   1  -1   2 2476.05   88.39
   1  -1   2 2674.33   87.89
  -1  -1  -2 2834.92   87.59
   1  -1   2 2672.73   88.39
  -1   1  -2 2841.02   88.29
   1   1   2 2626.74   88.09
  -1   1  -2 2762.12   88.29
  -1   1  -2 2664.03   88.29
   1   1   2 2659.13   88.19
  -1   1  -2 2521.55   88.19
   1   1   2 2679.53   87.89
   1   1   2 2595.24   88.39
  -1   1  -2 2726.33   88.59
  -2  -1  -2 1772.02   55.19
  -2  -1  -2 1779.42   54.99
  -2  -1  -2 1686.63   55.39
   2  -1   2 1618.84   55.29
   2  -1   2 1700.93   55.19
   2  -1   2 1662.93   55.19
  -2  -1  -2 1737.73   55.39
   2  -1   2 1734.93   55.09
  -2  -1  -2 1675.63   55.29
   2  -1   2 1587.84   55.09
   2  -1   2 1679.43   54.99
   2   1   2 1670.83   55.29
   2   1   2 1730.53   55.49
  -2   1  -2 1732.33   55.19
  -2   1  -2 1703.13   54.99
   2   1   2 1734.73   55.39
  -2   1  -2 1665.43   55.09
  -2   1  -2 1669.93   55.29
   2   1   2 1674.03   55.49
   2   1   2 1687.83   55.39
  -2   1  -2 1747.73   55.29
   3  -1   2   21.30    1.40
   3  -1   2   26.80    1.40
   3  -1   2   23.80    1.50
  -3  -1  -2   24.90    1.20
   3  -1   2   25.40    1.30
  -3  -1  -2   25.10    1.60
  -3  -1  -2   24.80    1.40
   3  -1   2   25.60    1.10
   3  -1   2   27.60    1.70
  -3  -1  -2   24.40    1.60
  -3   1  -2   27.10    1.30
   3   1   2   25.90    1.70
   3   1   2   22.40    1.80
   3   1   2   26.00    1.20
  -3   1  -2   25.50    1.60
   3   1   2   21.20    1.60
   3   1   2   23.60    1.50
   3   1   2   25.10    1.80
  -3   1  -2   26.60    1.30
   4  -1   2   17.90    1.50
   4  -1   2   18.20    0.90
  -4  -1  -2   18.80    1.30
   4  -1   2   18.30    1.30
   4  -1   2   19.50    1.30
   4  -1   2   17.70    1.60
   4  -1   2   16.00    1.20
  -4  -1  -2   16.10    1.50
   4   1   2   16.30    1.60
  -4   1  -2   18.10    1.20
   4   1   2   18.00    1.40
  -4   1  -2   16.60    1.10
   4   1   2   14.70    1.50
   4   1   2   17.20    0.90
   4   1   2   17.90    1.60
   5  -1   2   35.60    2.30
  -5  -1  -2   36.00    2.20
   5  -1   2   38.20    2.20
   5  -1   2   40.10    1.50
   5  -1   2   34.20    2.40
   5  -1   2   36.20    2.00
   5  -1   2   37.50    2.10
  -5   1  -2   37.50    1.90
   5   1   2   39.00    2.10
  -5   1  -2   38.00    1.90
   5   1   2   37.20    1.60
   5   1   2   36.80    2.30
   5   1   2   36.90    2.30
   5   1   2   32.70    2.50
   6  -1   2  109.99    4.60
   6  -1   2  106.99    3.70
  -6  -1  -2  104.99    4.50
   6  -1   2   90.19    4.60
   6  -1   2  107.79    4.40
   6  -1   2  101.49    4.30
   6  -1   2  100.19    4.40
  -6   1  -2   98.49    4.10
   6   1   2  101.69    4.40
   6   1   2   99.49    4.80
   6   1   2  106.29    3.70
   6   1   2  108.49    4.70
   6   1   2  101.39    4.70
   7  -1   2   55.69    2.10
   7  -1   2   49.50    2.90
   7  -1   2   54.29    3.10
   7  -1   2   53.29    3.00
   7  -1   2   56.09    3.10
  -7  -1  -2   55.69    3.00
   7  -1   2   48.50    3.40
   7   1   2   62.09    3.30
   7   1   2   54.09    3.50
   7   1   2   48.70    3.00
   7   1   2   54.79    2.20
  -7   1  -2   52.29    2.70
   7   1   2   52.69    3.30
   8  -1   2    5.10    1.50
   8  -1   2    8.10    1.50
   8  -1   2    6.00    1.70
   8  -1   2   10.10    2.10
   8  -1   2    7.80    0.60
  -8  -1  -2    6.70    1.40
   8  -1   2    7.00    1.50
   8   1   2    7.70    2.00
   8   1   2    9.20    0.80
   8   1   2    7.70    1.70
   8   1   2    6.00    1.50
   8   1   2    7.90    1.70
  -8   1  -2    7.10    1.20
  -9  -1  -2    5.60    1.50
   9  -1   2    9.50    1.90
   9  -1   2   11.10    2.30
   9  -1   2   11.90    2.10
   9  -1   2   13.40    2.10
   9   1   2   12.50    2.00
   9   1   2   14.50    2.50
   9   1   2   12.90    2.10
  10  -1   2    3.80    1.60
  10  -1   2    7.00    1.90
  10  -1   2    7.40    2.20
  10  -1   2    6.00    1.60
  10   1   2    2.10    2.00
  10   1   2    5.60    1.70
  10   1   2    7.50    1.90
  10   1   2    5.50    2.00
  11  -1   2   -1.50    1.40
  11  -1   2   -1.00    1.60
  11  -1   2    0.10    2.00
  11  -1   2   -1.60    1.20
  11   1   2    0.90    1.50
  11   1   2    0.20    1.80
  11   1   2   -1.70    1.90
  11   1   2    2.90    1.70
  12  -1   2    1.60    2.30
  12  -1   2    3.90    1.70
  12  -1   2    4.30    2.00
  12  -1   2    4.50    1.80
  12   1   2    1.70    2.40
  12   1   2    8.40    2.00
  12   1   2    4.10    1.90
  12   1   2    2.20    2.10
  13  -1   2    4.00    2.20
  13  -1   2    6.30    2.90
  13  -1   2    6.40    2.20
  13   1   2    2.20    2.60
  13   1   2    4.70    2.20
  13   1   2    5.50    2.40
  14  -1   2    7.70    2.50
  14  -1   2    1.70    2.10
  14  -1   2    5.70    3.10
  14   1   2    4.00    2.30
  14   1   2    1.50    2.80
  14   1   2    3.50    2.50
  15  -1   2    0.80    3.30
  15  -1   2    2.00    2.30
  15   1   2    6.70    2.60
  15   1   2    3.10    3.30
  15   1   2   -0.80    2.30
  16  -2  -2    5.70    3.70
  16  -2  -2   -0.40    1.80
  16   2  -2    5.50    2.70
  16   2  -2   -0.60    2.90
  16   2  -2   -1.40    2.00
  15  -2  -2    5.40    3.10
  15  -2  -2    5.90    2.20
  15  -2  -2    5.90    2.90
  15   2  -2    3.40    3.00
  15   2  -2    3.80    2.60
  15   2  -2    5.00    2.40
  14  -2  -2    2.50    2.50
  14  -2  -2    3.70    2.00
  14  -2  -2    0.80    2.40
  14   2  -2    2.10    2.50
  14   2  -2    4.20    2.30
  14   2  -2    1.80    2.00
  13  -2  -2    1.10    2.10
  13  -2  -2    4.20    1.90
  13  -2  -2    2.40    2.10
  13   2  -2    6.30    2.30
  13   2  -2    5.90    2.30
  13   2  -2    3.40    2.50
  12  -2  -2    6.50    2.40
  12  -2  -2    6.90    2.40
  12  -2  -2    6.60    1.90
  12   2  -2    6.40    2.00
  12   2  -2    7.40    2.30
  12   2  -2    8.30    2.60
  11  -2  -2   -0.30    1.80
  11  -2  -2    1.80    1.70
  11  -2  -2    2.00    1.20
  11   2  -2    0.60    1.50
  11   2  -2   -1.50    1.00
  11   2  -2    1.50    1.90
  11   2  -2   -0.40    1.90
  10  -2  -2    3.40    1.30
  10  -2  -2    4.80    1.60
 -10  -2   2    1.30    1.20
  10  -2  -2    4.70    1.90
  10   2  -2    4.10    1.60
  10   2  -2    5.30    1.40
  10   2  -2    4.20    1.90
  10   2  -2    5.20    2.00
   9  -2  -2    8.60    1.50
  -9  -2   2    8.80    1.70
   9  -2  -2   11.40    1.70
   9  -2  -2    5.40    1.80
   9  -2  -2    6.50    1.90
   9   2  -2    6.20    1.90
   9   2  -2    6.00    1.70
   9   2  -2    6.60    1.40
   9   2  -2    6.70    1.90
  -8  -2   2   24.80    2.30
   8  -2  -2   25.80    2.60
   8  -2  -2   23.80    2.50
   8  -2  -2   25.00    2.10
   8  -2  -2   21.10    2.00
   8   2  -2   21.50    2.30
   8   2  -2   23.70    2.40
   8   2  -2   22.30    2.00
   8   2  -2   21.60    2.50
   7  -2  -2  187.58    7.30
   7  -2  -2  178.88    7.00
  -7  -2   2  186.08    7.30
   7  -2  -2  180.68    6.90
   7  -2  -2  185.38    7.50
   7   2  -2  187.18    7.50
   7   2  -2  172.88    7.40
  -7   2   2  182.08    6.60
   7   2  -2  183.88    7.00
   7   2  -2  188.68    7.40
   6  -2  -2   11.00    1.20
  -6  -2   2   11.30    1.40
   6  -2  -2   11.30    1.60
   6  -2  -2    9.90    1.60
   6  -2  -2   13.40    1.30
   6   2  -2   11.80    1.50
  -6   2   2   11.70    1.00
   6   2  -2    9.20    1.30
   6   2  -2   12.20    1.60
   6   2  -2   13.40    1.70
   5  -2  -2  295.97   10.40
   5  -2  -2  295.87   10.80
  -5  -2   2  290.37   10.90
   5  -2  -2  283.67   10.90
  -5  -2   2  304.47   10.80
  -5  -2   2  310.17   10.80
   5   2  -2  299.27   10.80
   5   2  -2  299.97   10.70
   5   2  -2  310.57   10.80
   5   2  -2  299.97   10.90
  -5   2   2  315.27   10.20
   5   2  -2  325.47   10.90
  -4  -2   2   23.10    1.60
   4  -2  -2   20.00    1.70
  -4  -2   2   18.10    1.60
  -4  -2   2   22.90    1.60
   4  -2  -2   20.20    1.30
   4   2  -2   22.10    1.90
   4   2  -2   24.10    1.90
   4   2  -2   22.70    1.60
   4   2  -2   19.60    1.50
   4   2  -2   25.40    1.70
  -4   2   2   21.50    1.10
  -3  -2   2   30.10    1.70
   3  -2  -2   27.20    1.40
  -3  -2   2   27.80    1.90
  -3  -2   2   32.60    1.70
   3  -2  -2   29.50    1.50
   3  -2  -2   30.10    1.90
  -3  -2   2   32.10    1.80
   3   2  -2   28.50    1.80
   3   2  -2   29.40    1.70
   3   2  -2   31.80    1.70
   3   2  -2   34.40    1.90
  -3   2   2   30.10    1.30
   3   2  -2   28.80    1.80
   2  -2  -2 1674.63   53.49
  -2  -2   2 1671.43   53.79
  -2  -2   2 1669.03   53.49
   2  -2  -2 1701.83   53.69
  -2  -2   2 1617.34   53.69
  -2  -2   2 1654.03   53.59
   2  -2  -2 1529.05   53.39
   2  -2  -2 1664.23   53.69
  -2  -2   2 1667.73   53.79
  -2   2   2 1602.34   53.49
   2   2  -2 1740.63   53.69
   2   2  -2 1591.14   53.49
  -2   2   2 1618.64   53.39
   2   2  -2 1680.03   53.79
   2   2  -2 1611.24   53.69
  -1  -2   2  128.09    4.80
   1  -2  -2  135.59    4.70
   1  -2  -2  139.49    4.80
  -1  -2   2  132.99    5.00
   1  -2  -2  135.09    5.00
  -1  -2   2  136.19    4.70
  -1  -2   2  131.09    5.10
  -1  -2   2  133.49    5.00
   1   2  -2  139.89    4.70
   1   2  -2  137.69    4.90
   1   2  -2  136.19    5.00
  -1   2   2  133.09    4.80
   0  -2  -2  337.77   11.10
   0  -2   2  321.17   11.00
   0  -2   2  333.77   11.00
   0  -2  -2  337.97   11.00
   0  -2  -2  319.57   10.80
   0  -2  -2  315.47   10.90
   0  -2   2  318.97   10.60
   0  -2  -2  321.47   10.40
   0   2  -2  312.47   10.50
   0   2   2  311.37   10.90
   0   2  -2  324.77   10.90
   0   2  -2  308.47   10.90
   0   2   2  314.37   10.70
   0   2   2  305.07   10.90
   1  -2   2 9680.53  307.07
   1  -2   2 9459.45  305.07
  -1  -2  -2 9999.00  307.07
  -1  -2  -2 9026.20  306.77
  -1  -2  -2 9026.00  306.97
  -1  -2  -2 9630.14  307.17
   1   2   2 9785.12  307.87
  -1   2  -2 9044.20  306.37
  -1   2  -2 9888.91  305.27
   1   2   2 9178.08  306.97
   1   2   2 8684.93  305.47
   1   2   2 9594.84  307.27
   2  -2   2  368.76   12.40
  -2  -2  -2  404.86   12.70
   2  -2   2  376.26   12.70
  -2  -2  -2  369.56   12.90
   2  -2   2  362.56   12.40
  -2  -2  -2  369.56   12.80
   2  -2   2  395.06   12.70
   2  -2   2  372.36   12.40
   2   2   2  363.46   13.00
  -2   2  -2  392.56   12.50
   2   2   2  374.26   13.00
   2   2   2  364.26   12.90
  -2   2  -2  373.56   12.70
   2   2   2  378.96   12.90
   2   2   2  375.16   12.70
   3  -2   2    6.70    0.80
   3  -2   2    4.80    0.90
  -3  -2  -2    6.50    1.00
  -3  -2  -2    5.70    0.80
  -3  -2  -2    6.10    1.00
   3  -2   2    4.80    0.60
   3  -2   2    3.90    0.60
   3  -2   2    6.40    0.70
  -3  -2  -2    3.60    0.90
   3  -2   2    4.50    0.70
   3   2   2    5.10    1.00
   3   2   2    4.50    1.00
  -3   2  -2    5.10    0.70
   3   2   2    8.50    0.90
   3   2   2    5.40    1.10
   4  -2   2  110.29    4.20
   4  -2   2  105.39    4.60
  -4  -2  -2   98.29    4.50
   4  -2   2  102.99    4.20
   4  -2   2  102.09    4.10
   4  -2   2  113.89    4.10
   4  -2   2  117.09    4.20
  -4  -2  -2  117.09    4.20
   4   2   2  113.19    4.70
   4   2   2  115.19    4.70
   4   2   2  113.19    4.20
   4   2   2  104.09    4.70
  -4   2  -2  113.49    3.90
   5  -2   2   -1.20    0.60
   5  -2   2   -1.00    0.70
   5  -2   2    0.60    0.70
  -5  -2  -2    1.40    0.90
   5  -2   2   -0.40    0.50
   5  -2   2   -0.30    0.80
   5  -2   2   -0.30    0.90
   5   2   2   -1.50    0.80
   5   2   2   -0.10    0.90
   5   2   2   -1.70    0.70
   5   2   2   -0.40    0.50
   6  -2   2  163.18    6.30
  -6  -2  -2  168.68    6.70
   6  -2   2  166.08    6.30
   6  -2   2  159.78    6.30
   6  -2   2  167.88    6.80
   6  -2   2  166.68    6.40
   6  -2   2  170.68    6.00
   6   2   2  169.48    6.00
   6   2   2  162.08    6.80
   6   2   2  160.88    7.00
   6   2   2  163.18    6.60
   6   2   2  172.48    7.30
   7  -2   2  117.69    5.40
   7  -2   2  111.09    4.70
   7  -2   2  107.69    4.70
   7  -2   2  104.39    4.60
  -7  -2  -2   96.79    4.80
   7  -2   2  114.39    4.10
   7  -2   2  105.59    4.80
   7   2   2  114.99    5.50
   7   2   2  110.09    5.20
   7   2   2  106.79    4.20
   7   2   2   97.29    4.80
   8  -2   2   49.80    3.00
   8  -2   2   41.50    2.90
   8  -2   2   46.40    3.00
  -8  -2  -2   48.20    3.10
   8  -2   2   48.40    2.40
   8  -2   2   42.10    2.90
   8  -2   2   44.00    3.50
   8   2   2   40.80    3.20
   8   2   2   46.40    2.20
   8   2   2   40.20    3.00
   8   2   2   42.30    3.80
  -9  -2  -2   22.80    2.50
   9  -2   2   19.40    2.30
   9  -2   2   24.40    3.00
   9  -2   2   26.30    2.60
   9  -2   2   25.00    2.50
   9   2   2   26.80    2.70
   9   2   2   25.00    1.60
   9   2   2   25.30    2.90
   9   2   2   24.40    3.10
  10  -2   2    5.20    2.10
  10  -2   2    2.90    1.60
  10  -2   2    3.40    1.60
  10  -2   2    3.60    1.60
  10   2   2    7.60    2.30
  10   2   2    4.30    1.80
  10   2   2    8.10    1.80
  11  -2   2    4.00    1.60
  11  -2   2    7.70    2.60
  11  -2   2    4.20    1.80
  11  -2   2    6.00    1.90
  11   2   2    7.70    2.50
  11   2   2    8.40    2.10
  11   2   2    6.70    2.60
  11   2   2    4.50    1.90
  12  -2   2    0.20    2.40
  12  -2   2    2.10    1.70
  12  -2   2    0.30    1.40
  12   2   2    0.30    1.90
  12   2   2    0.10    1.60
  12   2   2   -2.30    2.20
  12   2   2    0.70    1.70
  13  -2   2   -2.50    1.50
  13  -2   2    0.50    1.80
  13  -2   2    1.70    2.80
  13   2   2   -2.40    1.90
  13   2   2   -0.30    1.80
  13   2   2    1.20    2.70
  14  -2   2   16.90    4.00
  14  -2   2   15.00    2.90
  14   2   2   23.10    4.40
  14   2   2   18.80    3.40
  14   2   2   12.40    3.20
  15  -2   2    4.50    3.40
  15  -2   2    0.20    1.70
  15   2   2    0.10    3.00
  15   2   2    0.30    2.30
  15   2   2    3.20    2.70
  16  -3  -2    0.50    2.00
  16  -3  -2    1.40    3.00
  16   3  -2    4.60    2.90
  16   3  -2    4.40    3.40
  15  -3  -2    0.30    2.60
  15  -3  -2   -2.00    1.60
  15  -3  -2   -7.40    2.20
  15   3  -2   -0.80    2.70
  15   3  -2   -3.10    1.80
  14  -3  -2   -0.60    1.70
  14  -3  -2   -0.70    2.40
  14  -3  -2   -1.10    2.30
  14   3  -2    1.20    1.90
  14   3  -2    2.20    2.10
  14   3  -2    1.20    2.70
  13  -3  -2    0.40    2.20
  13  -3  -2    2.50    2.50
  13  -3  -2    1.30    1.60
  13   3  -2    2.00    2.10
  13   3  -2   -0.70    1.60
  13   3  -2    0.20    2.20
  12  -3  -2   11.10    2.00
  12  -3  -2   11.00    2.60
  12  -3  -2    8.30    2.60
  12   3  -2    9.80    2.30
  12   3  -2    9.50    2.60
  12   3  -2    9.60    1.90
  12   3  -2    7.80    2.50
  11  -3  -2    0.00    1.70
  11  -3  -2    4.00    1.40
  11  -3  -2    0.60    1.80
  11   3  -2    1.10    1.80
  11   3  -2    2.70    1.30
  11   3  -2    5.00    2.10
  11   3  -2    0.70    1.60
  10  -3  -2   11.10    2.30
  10  -3  -2    9.90    1.70
  10  -3  -2   12.40    2.40
 -10  -3   2    9.70    1.90
  10   3  -2   11.10    2.40
  10   3  -2   15.50    2.40
  10   3  -2    8.10    1.60
  10   3  -2   15.80    2.70
  -9  -3   2   26.30    2.70
   9  -3  -2   31.10    3.10
   9  -3  -2   27.70    3.00
   9  -3  -2   23.30    2.30
   9   3  -2   25.80    3.10
   9   3  -2   29.70    2.90
   9   3  -2   31.50    2.50
   9   3  -2   33.90    3.30
   8  -3  -2   29.00    3.00
  -8  -3   2   30.70    2.70
   8  -3  -2   30.30    2.20
   8  -3  -2   31.80    3.00
   8   3  -2   33.00    3.00
   8   3  -2   26.60    2.70
   8   3  -2   32.50    2.40
   8   3  -2   31.70    3.10
   7  -3  -2    0.80    1.20
   7  -3  -2    2.40    0.90
  -7  -3   2    0.40    1.10
   7  -3  -2    2.00    1.30
   7   3  -2    1.70    1.10
   7   3  -2    2.90    1.40
   7   3  -2    3.20    1.30
   7   3  -2    0.00    1.40
   6  -3  -2    5.10    1.40
   6  -3  -2    2.20    1.20
  -6  -3   2    3.40    1.10
   6  -3  -2    4.50    0.80
   6   3  -2    7.60    1.40
   6   3  -2    4.60    1.20
   6   3  -2    5.90    1.20
   6   3  -2    2.70    1.30
   5  -3  -2   70.99    2.90
   5  -3  -2   76.49    3.00
  -5  -3   2   70.19    3.50
  -5  -3   2   70.09    3.40
   5  -3  -2   72.99    3.60
  -5  -3   2   67.99    3.40
   5   3  -2   69.29    3.40
   5   3  -2   71.99    3.50
   5   3  -2   69.89    3.70
   5   3  -2   71.19    3.50
   4  -3  -2  154.08    5.20
  -4  -3   2  147.29    5.70
  -4  -3   2  149.79    5.70
   4  -3  -2  143.19    5.80
   4  -3  -2  137.59    5.10
  -4  -3   2  140.59    5.60
   4   3  -2  143.19    5.60
   4   3  -2  135.59    5.60
   4   3  -2  146.99    5.70
   4   3  -2  147.59    5.90
  -3  -3   2   96.29    4.00
  -3  -3   2   98.39    4.00
   3  -3  -2   99.99    4.20
   3  -3  -2  102.99    3.60
   3  -3  -2   93.79    3.60
  -3  -3   2   99.29    4.00
  -3  -3   2   99.19    4.00
   3   3  -2  101.39    4.00
   3   3  -2   95.29    4.10
   3   3  -2   97.69    3.90
   2  -3  -2   62.29    2.50
  -2  -3   2   59.29    2.80
  -2  -3   2   59.79    2.70
   2  -3  -2   63.29    2.40
  -2  -3   2   60.69    2.70
  -2  -3   2   62.69    2.70
  -2   3   2   61.59    2.50
   2   3  -2   58.89    2.90
   2   3  -2   62.89    2.70
   2   3  -2   65.29    2.80
   2   3  -2   60.39    2.60
  -2   3   2   66.89    3.00
  -1  -3   2    2.50    0.70
  -1  -3   2    1.80    0.50
   1  -3  -2    3.40    0.70
  -1  -3   2    1.70    0.60
   1  -3  -2    2.40    0.60
  -1   3   2    3.20    0.70
   1   3  -2    2.20    0.50
   1   3  -2    2.70    0.60
  -1   3   2    2.40    0.90
   1   3  -2    1.40    0.70
   0  -3   2  993.60   32.30
   0  -3  -2  968.60   32.10
   0  -3  -2  986.10   31.60
   0  -3   2  962.40   31.80
   0  -3  -2  990.70   31.60
   0   3   2  937.31   32.30
   0   3   2  981.20   32.20
   0   3  -2  992.70   32.40
  -1  -3  -2 1173.38   39.40
   1  -3   2 1210.38   39.50
  -1  -3  -2 1202.28   39.40
   1  -3   2 1206.58   38.80
   1   3   2 1179.38   39.50
  -1   3  -2 1204.88   38.90
  -1   3  -2 1194.88   39.40
   1   3   2 1166.88   39.50
   1   3   2 1245.78   39.60
  -2  -3  -2   32.60    2.00
  -2  -3  -2   31.80    2.00
   2  -3   2   32.80    1.20
   2  -3   2   33.80    1.20
   2   3   2   34.40    2.10
   2   3   2   29.50    2.10
   2   3   2   35.50    1.40
  -2   3  -2   33.50    2.00
   2   3   2   28.00    2.00
   3  -3   2    4.90    1.00
   3  -3   2    4.80    0.50
  -3  -3  -2    5.00    1.10
   3  -3   2    4.50    0.50
   3  -3   2    4.60    0.50
  -3  -3  -2    5.50    1.10
   3   3   2    5.20    1.00
   3   3   2    5.10    1.00
   3   3   2    3.90    1.20
  -3   3  -2    5.80    1.00
   3   3   2    5.30    0.80
   3   3   2    4.20    1.20
  -4  -3  -2   78.69    3.70
   4  -3   2   76.49    3.00
   4  -3   2   77.89    3.70
   4  -3   2   76.39    3.00
   4  -3   2   78.59    3.00
  -4  -3  -2   75.49    3.70
   4  -3   2   76.49    3.40
   4   3   2   75.89    3.70
   4   3   2   78.79    3.40
  -4   3  -2   77.39    3.30
   4   3   2   75.89    3.90
   4   3   2   79.09    3.40
   5  -3   2   31.50    2.10
  -5  -3  -2   35.90    2.40
   5  -3   2   32.60    1.80
   5  -3   2   33.40    2.40
   5  -3   2   29.70    1.70
   5  -3   2   32.40    1.80
   5   3   2   31.70    2.70
   5   3   2   34.20    2.40
   5   3   2   34.20    2.00
  -6  -3  -2   20.60    2.10
   6  -3   2   19.00    1.90
   6  -3   2   15.80    1.50
   6  -3   2   18.40    2.10
   6  -3   2   16.20    1.40
   6  -3   2   15.40    1.50
   6   3   2   17.80    1.60
   6   3   2   15.80    2.00
   6   3   2   17.40    2.30
   7  -3   2  102.19    4.70
   7  -3   2  102.59    4.40
   7  -3   2  110.79    4.50
   7  -3   2  100.39    4.50
  -7  -3  -2  100.39    5.00
   7  -3   2  106.69    5.30
   7   3   2  104.19    5.50
   7   3   2  103.89    5.20
   7   3   2  107.69    4.40
   8  -3   2   69.19    3.80
   8  -3   2   77.19    3.70
   8  -3   2   70.49    4.40
   8  -3   2   72.59    3.70
  -8  -3  -2   66.19    4.10
   8  -3   2   70.19    3.70
   8   3   2   73.89    3.40
   8   3   2   79.39    4.80
   8   3   2   69.69    4.30
  -9  -3  -2   14.70    2.20
   9  -3   2   21.80    2.40
   9  -3   2   14.40    2.50
   9  -3   2   19.10    2.10
   9  -3   2   12.40    1.80
   9   3   2   18.00    2.80
   9   3   2   15.00    2.30
   9   3   2   20.00    1.70
  10  -3   2   -1.00    1.50
  10  -3   2   -0.30    1.80
  10  -3   2    0.50    1.30
  10  -3   2   -0.60    1.20
  10   3   2    0.20    1.40
  10   3   2   -1.50    1.60
  10   3   2    0.30    1.90
  11  -3   2    2.10    1.50
  11  -3   2    1.10    1.60
  11  -3   2    1.10    2.00
  11  -3   2    0.20    1.30
  11   3   2   -3.10    1.70
  11   3   2    3.00    1.80
  11   3   2   -2.00    2.00
  12  -3   2    7.40    1.80
  12  -3   2    8.60    3.00
  12   3   2    6.50    2.60
  12   3   2    4.70    2.40
  12   3   2    7.30    2.20
  13  -3   2    1.20    1.70
  13  -3   2    0.00    2.50
  13   3   2    0.20    2.30
  13   3   2    2.40    2.00
  13   3   2   -1.10    2.50
  14  -3   2   -1.90    2.80
  14  -3   2    2.80    2.10
  14   3   2   -0.30    2.30
  14   3   2    5.40    3.20
  15  -3   2    2.60    3.50
  15  -3   2    1.80    2.00
  15   3   2   -1.50    2.60
  15   3   2    2.40    3.30
  16  -4  -2    0.90    3.20
  16  -4  -2   -0.30    1.80
  16   4  -2    0.70    3.00
  15  -4  -2   -1.50    2.60
  15  -4  -2   -0.20    1.80
  15   4  -2    3.10    2.80
  14  -4  -2    2.40    1.80
  14  -4  -2   -2.30    2.30
  14  -4  -2    1.60    2.70
  14   4  -2    3.80    2.70
  14   4  -2    3.90    2.50
  13  -4  -2   -3.00    1.70
  13  -4  -2   -2.30    2.10
  13  -4  -2    0.80    1.40
  13   4  -2    4.70    2.40
  13   4  -2    1.80    2.30
  12  -4  -2    0.20    1.80
  12  -4  -2   -1.30    1.80
  12  -4  -2    1.10    1.30
  12   4  -2    0.30    2.10
  12   4  -2    1.30    1.80
  12   4  -2   -0.30    1.40
  12   4  -2    0.70    2.10
  11  -4  -2    5.50    2.10
  11  -4  -2    2.00    1.30
  11  -4  -2    6.30    2.30
  11   4  -2    3.40    2.30
  11   4  -2    3.20    2.10
  11   4  -2    3.80    1.80
  11   4  -2    3.50    1.50
  10  -4  -2    3.90    1.20
  10  -4  -2    2.10    2.00
 -10  -4   2    4.30    1.70
  10  -4  -2   11.10    2.30
  10   4  -2    6.40    2.10
  10   4  -2    5.40    1.50
  10   4  -2    5.50    1.80
  10   4  -2    5.70    2.10
  -9  -4   2   37.90    3.30
   9  -4  -2   29.50    3.30
   9  -4  -2   30.10    2.30
   9  -4  -2   38.70    3.50
   9   4  -2   37.80    3.60
   9   4  -2   35.50    3.30
   9   4  -2   40.90    3.60
   9   4  -2   36.30    2.80
   8  -4  -2    1.10    0.90
   8  -4  -2   -0.30    1.40
   8  -4  -2    2.80    1.60
  -8  -4   2   -0.60    1.30
   8   4  -2    0.80    1.60
   8   4  -2    0.80    1.20
   8   4  -2   -0.30    1.50
   8   4  -2    0.20    1.30
   7  -4  -2    0.10    1.30
   7  -4  -2    1.30    1.40
   7  -4  -2   -0.40    0.70
  -7  -4   2    0.90    1.30
   7  -4  -2    0.50    0.70
   7   4  -2    1.20    1.60
   7   4  -2    0.00    1.40
   7   4  -2   -1.90    0.90
   7   4  -2    0.20    1.20
   6  -4  -2   -0.10    0.60
  -6  -4   2    1.20    1.10
   6  -4  -2    2.70    1.30
   6  -4  -2    1.20    1.30
   6  -4  -2    1.60    0.70
  -6  -4   2    2.40    1.10
   6   4  -2    2.10    1.30
   6   4  -2    2.90    1.20
   6   4  -2    2.00    1.10
   6   4  -2   -0.50    1.40
  -5  -4   2   13.00    1.70
  -5  -4   2   16.10    1.80
   5  -4  -2   10.50    1.70
   5  -4  -2   14.50    1.00
   5  -4  -2   11.60    1.00
  -5  -4   2   12.10    1.40
   5   4  -2   12.90    1.70
   5   4  -2   15.50    1.80
   5   4  -2   13.40    1.60
  -4  -4   2    0.30    0.80
   4  -4  -2    0.50    0.50
   4  -4  -2    0.10    1.00
  -4  -4   2    0.70    0.90
   4  -4  -2   -0.10    0.40
  -4  -4   2    0.10    0.70
   4   4  -2    0.40    1.00
   4   4  -2    1.40    0.70
   4   4  -2   -0.10    0.90
  -3  -4   2  230.28    8.50
   3  -4  -2  217.38    7.90
   3  -4  -2  247.98    7.90
  -3  -4   2  234.18    8.50
  -3  -4   2  233.18    8.40
  -3   4   2  230.58    7.90
   3   4  -2  233.08    8.40
   3   4  -2  216.58    8.40
   3   4  -2  227.08    8.70
   3   4  -2  251.07    8.40
   2  -4  -2  407.96   13.80
  -2  -4   2  407.86   14.20
  -2  -4   2  397.06   14.10
   2  -4  -2  409.26   13.90
  -2  -4   2  418.16   14.20
   2   4  -2  427.16   14.20
  -2   4   2  426.36   14.60
   2   4  -2  426.96   14.00
  -2   4   2  417.06   13.90
   2   4  -2  402.86   14.50
  -1  -4   2    6.70    1.00
   1  -4  -2    3.90    0.70
  -1  -4   2    3.30    0.70
  -1  -4   2    4.70    0.90
   1   4  -2    4.30    0.80
   1   4  -2    6.20    0.60
  -1   4   2    4.60    0.80
   1   4  -2    4.10    1.00
  -1   4   2    5.50    1.20
   0  -4  -2   17.30    1.40
   0  -4  -2   17.70    1.40
   0  -4   2   17.00    1.50
   0  -4  -2   19.60    0.90
   0  -4  -2   20.00    0.90
   0  -4   2   19.10    1.10
   0   4   2   19.30    1.80
   0   4   2   20.60    1.50
   0   4  -2   21.00    1.80
   1  -4   2    8.30    0.70
  -1  -4  -2    8.60    1.10
  -1  -4  -2   10.20    1.20
   1  -4   2    8.30    1.20
   1   4   2   19.70    1.70
   1   4   2    7.80    1.30
  -1   4  -2    9.60    1.30
  -1   4  -2    9.30    0.70
   2  -4   2   18.40    0.70
  -2  -4  -2   18.00    1.60
  -2  -4  -2   20.50    1.80
   2   4   2   19.80    2.00
  -2   4  -2   18.60    1.70
   2   4   2   17.90    1.80
   2   4   2   16.00    1.70
  -3  -4  -2   17.60    1.80
   3  -4   2   19.10    0.80
  -3  -4  -2   20.80    1.90
   3  -4   2   19.70    0.80
   3   4   2   23.10    1.80
   3   4   2   22.90    1.20
   3   4   2   24.50    2.20
   3   4   2   20.60    2.10
  -3   4  -2   16.20    1.60
   3   4   2   19.50    1.80
   4  -4   2    7.00    0.60
   4  -4   2    7.20    0.60
   4  -4   2    7.10    1.20
  -4  -4  -2    7.90    1.40
  -4  -4  -2    8.50    1.40
   4  -4   2    5.30    1.20
   4   4   2    6.70    1.30
   4   4   2    5.30    1.30
   4   4   2    7.30    1.00
   4   4   2    7.20    1.60
  -4   4  -2    8.20    1.30
   4   4   2    6.80    1.20
   5  -4   2    8.40    0.90
   5  -4   2    8.10    1.40
  -5  -4  -2    8.50    1.60
   5  -4   2   10.40    1.70
   5  -4   2    7.40    0.80
   5  -4   2   10.10    0.80
   5   4   2    8.20    1.50
   5   4   2    9.50    1.90
   5   4   2    7.20    1.40
  -5   4  -2    9.50    1.40
   6  -4   2   61.49    3.70
   6  -4   2   66.79    3.50
  -6  -4  -2   64.29    3.80
   6  -4   2   64.39    2.90
   6  -4   2   62.69    2.70
   6  -4   2   63.99    2.90
   6   4   2   70.59    3.80
   6   4   2   64.99    4.10
   6   4   2   66.79    3.40
  -7  -4  -2    0.70    1.30
   7  -4   2    0.20    1.70
   7  -4   2    3.40    0.90
   7  -4   2    1.80    0.90
   7  -4   2    1.80    0.90
   7  -4   2    0.40    1.30
   7   4   2    2.30    1.40
   7   4   2    1.20    1.20
   7   4   2    3.30    1.60
   8  -4   2    1.10    1.70
   8  -4   2    6.30    1.20
   8  -4   2    5.40    1.70
   8  -4   2    6.80    1.30
   8  -4   2    4.70    1.20
  -8  -4  -2    4.50    1.70
   8   4   2    5.30    1.30
   8   4   2    5.60    2.10
   8   4   2    2.10    1.50
   9  -4   2   11.50    2.50
   9  -4   2   12.70    2.10
   9  -4   2   12.60    1.70
   9  -4   2   11.30    1.60
  -9  -4  -2    8.60    1.90
   9  -4   2   11.20    1.60
   9   4   2   10.20    2.20
   9   4   2   10.60    1.60
   9   4   2   17.60    2.90
  10  -4   2    5.70    2.20
  10  -4   2    5.80    1.50
  10  -4   2    6.60    1.90
  10   4   2    6.60    2.00
  10   4   2   10.40    2.50
  10   4   2    5.40    2.40
  11  -4   2    2.00    2.30
  11  -4   2    0.90    1.30
  11  -4   2    0.80    1.70
  11   4   2   -2.00    2.20
  11   4   2    5.00    2.00
  11   4   2    0.80    2.10
  12  -4   2    2.50    2.80
  12  -4   2    5.40    1.60
  12   4   2    2.20    2.60
  12   4   2    6.80    2.70
  13  -4   2   -0.10    1.50
  13  -4   2   -2.30    2.50
  13   4   2   -0.90    2.60
  13   4   2    1.90    2.40
  14  -4   2    3.10    3.10
  14  -4   2    1.70    1.80
  14   4   2    5.10    3.20
  14   4   2    2.10    3.00
  15  -5  -2    2.00    1.80
  15  -5  -2    1.40    2.90
  15   5  -2    1.30    2.90
  14  -5  -2   -0.30    3.00
  14  -5  -2    6.30    1.90
  14  -5  -2    1.30    2.20
  14   5  -2    1.30    2.60
  13  -5  -2    3.20    2.50
  13  -5  -2    1.10    1.40
  13  -5  -2   -0.30    2.00
  13   5  -2    3.70    2.60
  12  -5  -2    0.80    2.30
  12  -5  -2    6.00    2.30
  12  -5  -2    2.90    1.40
  12   5  -2    1.80    2.30
  12   5  -2    2.50    2.30
  11  -5  -2    1.30    2.20
  11  -5  -2    1.90    1.20
  11  -5  -2    4.30    2.20
  11   5  -2    2.30    1.60
  11   5  -2    0.10    1.90
  10  -5  -2   -1.20    1.80
  10  -5  -2    0.60    1.00
 -10  -5   2    0.50    1.40
  10  -5  -2    0.60    1.80
  10   5  -2   -0.80    1.80
  10   5  -2    0.60    1.20
  10   5  -2    1.80    1.60
   9  -5  -2    3.50    1.80
  -9  -5   2    3.10    1.60
   9  -5  -2    4.20    1.10
   9  -5  -2    4.30    1.90
   9   5  -2    4.30    1.50
   9   5  -2    5.00    1.90
   9   5  -2    4.90    1.50
   8  -5  -2   -0.10    1.50
   8  -5  -2    2.00    1.80
   8  -5  -2    0.60    0.90
  -8  -5   2   -1.20    1.30
   8   5  -2    1.60    1.70
   8   5  -2   -0.30    1.20
   8   5  -2    0.60    1.30
   7  -5  -2    3.40    1.20
   7  -5  -2    0.40    1.50
   7  -5  -2    1.60    0.80
  -7  -5   2    1.00    1.40
   7  -5  -2    3.80    1.70
   7   5  -2    0.10    1.40
   7   5  -2   -1.10    1.10
   7   5  -2    1.90    1.40
   6  -5  -2    1.10    0.50
   6  -5  -2   -0.20    0.60
   6  -5  -2    0.70    1.40
  -6  -5   2    1.70    1.20
  -6  -5   2    1.70    1.30
  -6  -5   2    0.70    1.20
   6   5  -2    0.10    1.20
   6   5  -2    0.80    1.00
   6   5  -2    1.80    1.30
   5  -5  -2    4.30    0.60
   5  -5  -2    2.90    0.70
  -5  -5   2    1.60    1.10
  -5  -5   2    0.70    1.10
  -5  -5   2    2.60    1.10
   5  -5  -2    0.70    1.40
   5   5  -2    1.20    1.30
   5   5  -2    2.80    1.30
   5   5  -2    1.00    0.90
  -4  -5   2   47.90    2.70
  -4  -5   2   41.50    2.60
  -4  -5   2   42.50    2.60
   4  -5  -2   42.90    1.80
   4  -5  -2   44.50    2.00
   4   5  -2   42.10    2.70
   4   5  -2   42.70    3.00
   4   5  -2   48.70    2.60
  -3  -5   2  137.29    5.60
  -3  -5   2  134.99    5.50
  -3  -5   2  135.69    5.40
   3  -5  -2  129.39    4.90
   3   5  -2  127.49    5.70
  -3   5   2  137.69    4.90
   3   5  -2  142.59    5.40
  -3   5   2  142.49    5.90
  -2  -5   2  243.18    8.80
  -2  -5   2  240.98    8.80
  -2  -5   2  238.18    8.80
   2  -5  -2  248.88    8.50
   2   5  -2  263.87    8.60
  -2   5   2  232.78    9.30
   2   5  -2  222.48    9.20
  -2   5   2  245.18    8.40
   1  -5  -2    2.40    0.60
  -1  -5   2    1.30    0.80
  -1  -5   2    2.70    0.80
   1  -5  -2    2.60    0.70
  -1  -5   2    2.40    0.80
  -1   5   2    2.90    0.80
  -1   5   2    0.90    1.10
   1   5  -2    1.60    0.90
   0  -5   2  312.77   11.20
   0  -5   2  319.47   10.70
   0  -5  -2  314.47   11.00
   0  -5  -2  318.77   10.30
   0   5  -2  298.47   11.40
   0   5   2  306.67   11.00
   0   5   2  313.37   11.50
  -1  -5  -2  539.25   18.10
   1  -5   2  502.85   18.20
  -1  -5  -2  536.95   18.10
   1  -5   2  538.45   17.50
   1   5   2  503.75   18.40
   1   5   2  542.45   18.20
  -1   5  -2  539.25   18.50
  -2  -5  -2  205.98    7.60
   2  -5   2  201.48    7.80
   2  -5   2  195.88    6.60
  -2  -5  -2  210.18    7.60
   2   5   2  195.98    7.70
  -2   5  -2  188.68    7.60
   2   5   2  189.38    7.70
  -3  -5  -2   15.60    1.80
  -3  -5  -2   15.90    1.80
  -3   5  -2   12.40    1.70
   3   5   2   13.50    0.70
   3   5   2   12.50    1.80
   3   5   2   11.00    1.90
   3   5   2   11.10    1.70
  -4  -5  -2  112.99    5.30
   4  -5   2  114.39    3.90
   4  -5   2  115.59    5.10
  -4  -5  -2  116.09    5.30
   4  -5   2  108.79    3.80
   4   5   2  115.19    5.50
   4   5   2  113.39    4.20
  -4   5  -2  107.99    5.00
   4   5   2  116.29    5.10
   4   5   2  120.79    5.50
   5  -5   2   30.30    1.50
   5  -5   2   30.40    1.50
  -5  -5  -2   35.00    2.80
  -5  -5  -2   36.80    3.30
   5  -5   2   31.10    2.70
   5  -5   2   30.50    2.40
   5   5   2   30.80    2.00
  -5   5  -2   31.40    2.60
   5   5   2   33.10    2.80
   5   5   2   30.90    3.00
   5   5   2   31.50    3.00
   5   5   2   31.10    2.70
   6  -5   2   28.80    1.70
   6  -5   2   30.90    1.70
   6  -5   2   27.30    2.80
  -6  -5  -2   30.10    2.90
   6  -5   2   33.00    2.60
   6   5   2   28.10    3.20
   6   5   2   33.40    2.50
   6   5   2   29.90    2.80
   6   5   2   30.00    3.10
   7  -5   2   62.09    3.70
  -7  -5  -2   56.49    3.80
   7  -5   2   58.89    2.80
   7  -5   2   54.19    2.70
   7  -5   2   58.99    3.90
   7   5   2   56.49    3.50
   7   5   2   62.19    3.90
   7   5   2   60.19    4.30
   7   5   2   57.89    4.20
   8  -5   2   19.70    2.50
   8  -5   2   18.80    1.70
  -8  -5  -2   26.60    2.90
   8  -5   2   17.40    1.70
   8  -5   2   27.30    3.10
   8   5   2   21.80    3.00
   8   5   2   23.70    2.40
   8   5   2   24.50    2.80
   8   5   2   21.70    3.10
   9  -5   2    0.50    1.60
   9  -5   2    1.40    1.00
  -9  -5  -2    3.40    1.70
   9  -5   2    1.70    1.10
   9  -5   2    2.50    1.80
   9   5   2    1.20    1.90
   9   5   2    1.90    1.60
   9   5   2    1.90    1.30
   9   5   2    0.40    2.00
  10  -5   2    0.50    1.70
  10  -5   2   -0.40    1.00
  10  -5   2   -1.10    1.80
  10   5   2    0.30    2.10
  10   5   2   -1.20    1.80
  11  -5   2    2.90    2.30
  11  -5   2    1.10    1.20
  11   5   2    2.80    2.50
  11   5   2    1.90    2.20
  12  -5   2    4.30    1.60
  12  -5   2    3.70    2.50
  12   5   2    7.00    3.00
  12   5   2    5.30    2.70
  13  -5   2    2.90    1.70
  13  -5   2    1.50    2.80
  13   5   2    0.20    2.50
  13   5   2   -1.20    2.80
  14  -5   2    5.00    3.40
  14  -5   2    4.10    1.90
  14   5   2    2.80    3.10
  14   5   2   -1.60    2.60
  14  -6  -2   -5.10    2.30
  14  -6  -2    2.50    1.60
  14   6  -2    2.00    2.80
  13  -6  -2    0.40    1.40
  13  -6  -2    1.10    2.60
  13  -6  -2    1.00    2.50
  13   6  -2    1.30    2.60
  12  -6  -2    2.70    1.40
  12  -6  -2    4.30    2.60
  12  -6  -2    2.60    2.30
  12   6  -2    1.80    2.40
  11  -6  -2    1.50    2.00
  11  -6  -2    2.30    1.20
  11  -6  -2    1.00    2.20
  11   6  -2    4.20    1.70
  11   6  -2    0.50    2.00
 -10  -6   2    1.50    1.70
  10  -6  -2    0.70    1.00
  10  -6  -2   -2.30    1.70
  10  -6  -2   -0.70    1.90
  10   6  -2    2.00    1.90
  10   6  -2    1.10    1.40
  -9  -6   2   18.20    2.60
   9  -6  -2   16.90    1.70
   9  -6  -2   14.50    2.60
   9  -6  -2   12.30    2.50
   9   6  -2   15.20    2.70
   9   6  -2   14.70    2.30
   8  -6  -2    4.20    1.00
   8  -6  -2    6.70    2.10
  -8  -6   2    5.80    1.80
   8  -6  -2    4.00    2.00
   8   6  -2    2.70    1.70
   8   6  -2    5.00    1.80
   7  -6  -2   12.10    2.30
   7  -6  -2   11.00    1.20
  -7  -6   2   11.80    2.10
   7  -6  -2    7.90    2.00
   7   6  -2   11.70    2.10
   7   6  -2   14.20    2.20
   6  -6  -2   10.20    2.10
   6  -6  -2    8.00    1.00
  -6  -6   2   10.30    1.70
  -6  -6   2    8.60    1.90
   6   6  -2    9.50    2.00
   6   6  -2    8.00    1.90
   5  -6  -2   45.00    3.40
  -5  -6   2   50.69    3.00
  -5  -6   2   51.29    3.30
   5  -6  -2   47.70    2.20
  -5  -6   2   47.40    3.10
   5   6  -2   49.90    3.30
   5   6  -2   44.90    3.30
   5   6  -2   52.89    3.10
  -4  -6   2    8.80    1.40
  -4  -6   2    9.20    1.60
   4  -6  -2    8.40    1.00
  -4  -6   2   10.10    1.60
   4   6  -2    9.40    1.30
   4   6  -2    9.80    1.80
  -3  -6   2   74.79    3.70
  -3  -6   2   76.69    3.60
   3  -6  -2   75.99    3.20
  -3  -6   2   75.69    3.70
  -3   6   2   73.79    3.00
  -3   6   2   73.39    4.00
   3   6  -2   85.39    3.50
   3   6  -2   67.29    4.10
  -2  -6   2   12.30    1.40
   2  -6  -2   13.70    1.30
  -2  -6   2   12.40    1.50
  -2  -6   2   12.20    1.50
  -2   6   2   12.90    1.20
   2   6  -2   12.30    1.90
  -2   6   2   13.50    2.10
   1  -6  -2   64.99    3.10
  -1  -6   2   72.69    3.20
  -1  -6   2   70.79    3.20
  -1  -6   2   66.29    3.30
   1  -6  -2   69.69    3.10
   1  -6  -2   68.09    2.90
  -1   6   2   68.89    3.10
   1   6  -2   64.29    3.80
  -1   6   2   69.39    3.80
   0  -6  -2    5.30    1.10
   0  -6   2    6.10    0.90
   0  -6   2    6.30    0.90
   0  -6  -2    6.50    1.20
   0  -6   2    6.30    1.20
   0  -6  -2    5.30    0.60
   0   6   2    7.30    1.70
   0   6   2    6.50    1.20
   0   6  -2    4.40    1.30
   1  -6   2   11.00    1.60
  -1  -6  -2   10.70    1.40
  -1  -6  -2   13.50    1.60
   1  -6   2   10.40    1.00
   1  -6   2   10.90    1.00
  -1   6  -2    7.30    1.70
  -1   6  -2   11.20    0.90
   1   6   2   10.20    1.50
   1   6   2    8.20    1.80
  -2  -6  -2   14.70    1.70
   2  -6   2   11.80    1.80
   2  -6   2   11.00    0.90
  -2  -6  -2   12.10    1.70
   2   6   2   12.30    2.00
  -2   6  -2   12.70    2.00
   2   6   2   15.00    1.90
   3  -6   2    3.40    1.30
   3  -6   2    3.60    0.40
  -3  -6  -2    1.00    1.30
  -3  -6  -2    4.50    1.30
   3   6   2    1.80    1.40
   3   6   2    4.70    1.60
  -3   6  -2    1.40    1.40
  -4  -6  -2    3.60    1.40
  -4  -6  -2    4.60    1.70
   4   6   2    2.40    1.70
   4   6   2    5.80    1.70
   4   6   2    5.30    1.70
   4   6   2    4.70    0.50
  -4   6  -2    2.00    1.30
   5  -6   2   33.00    1.40
   5  -6   2   32.20    1.40
  -5  -6  -2   37.90    3.20
   5  -6   2   36.00    3.10
   5  -6   2   40.60    3.00
   5   6   2   41.50    3.70
  -5   6  -2   29.10    2.70
   5   6   2   30.50    3.20
   5   6   2   33.30    3.00
   6  -6   2   16.30    2.30
   6  -6   2   13.40    1.00
  -6  -6  -2   15.10    2.30
   6  -6   2   12.40    1.00
   6  -6   2   14.80    2.20
   6   6   2   13.30    2.40
   6   6   2   11.80    2.40
   6   6   2   16.90    2.20
   6   6   2   16.00    2.20
   7  -6   2   20.30    1.50
  -7  -6  -2   26.70    3.00
   7  -6   2   20.40    2.50
   7  -6   2   22.10    1.50
   7  -6   2   25.00    3.00
   7   6   2   21.40    3.00
   7   6   2   25.10    2.70
   7   6   2   21.90    3.00
   8  -6   2    3.20    1.70
   8  -6   2    3.10    0.90
   8  -6   2    5.90    1.00
   8  -6   2    4.60    2.00
  -8  -6  -2    3.60    1.80
   8   6   2    4.70    2.20
   8   6   2    3.80    1.60
   8   6   2    2.40    1.90
   9  -6   2    1.20    0.90
   9  -6   2    2.10    1.90
   9  -6   2    1.30    1.50
   9  -6   2    1.90    1.00
  -9  -6  -2    1.10    1.60
   9   6   2   -0.40    1.40
   9   6   2    2.40    2.30
   9   6   2    2.30    1.90
  10  -6   2    0.50    1.80
  10  -6   2    6.70    2.40
  10  -6   2    1.90    1.10
  10   6   2   -0.30    2.00
  10   6   2    2.10    2.30
  11  -6   2    0.50    1.10
  11  -6   2   -0.20    2.20
  11   6   2   -0.40    2.20
  11   6   2    2.10    2.60
  12  -6   2    9.90    3.50
  12  -6   2    5.20    1.60
  12   6   2    2.70    2.70
  12   6   2   10.00    3.30
  13  -6   2    3.40    3.00
  13  -6   2    2.60    1.60
  13   6   2   15.40    3.70
  13   6   2    8.70    3.30
  14  -7  -2   -0.50    1.40
  14  -7  -2   -0.10    2.80
  14   7  -2   -3.10    2.50
  13  -7  -2   -1.20    2.30
  13  -7  -2   -1.60    2.90
  13  -7  -2   -1.10    1.20
  13   7  -2    6.80    3.20
  12  -7  -2    3.00    2.50
  12  -7  -2    1.40    1.30
  12  -7  -2    0.70    2.60
  12   7  -2    2.40    2.60
  11  -7  -2   14.20    3.20
  11  -7  -2   10.40    3.10
  11  -7  -2   14.30    1.80
  11   7  -2   15.40    2.60
  11   7  -2   16.70    3.50
  10  -7  -2   -2.00    1.80
  10  -7  -2   -1.30    0.90
 -10  -7   2    0.50    1.80
  10  -7  -2    0.40    2.00
  10   7  -2    0.80    1.80
  10   7  -2   -2.70    1.30
   9  -7  -2   25.70    2.00
   9  -7  -2   29.30    3.50
   9  -7  -2   20.60    3.10
  -9  -7   2   24.40    3.20
   9   7  -2   28.00    3.20
   9   7  -2   20.10    3.00
   8  -7  -2    0.90    0.80
  -8  -7   2    1.60    1.70
   8  -7  -2    2.40    2.20
   8  -7  -2    2.80    1.90
   8   7  -2    2.60    1.80
   8   7  -2    3.20    1.80
   7  -7  -2   20.40    1.50
   7  -7  -2   18.30    2.70
  -7  -7   2   19.80    2.70
   7   7  -2   20.80    2.70
   7   7  -2   19.60    2.80
   6  -7  -2    2.80    1.70
  -6  -7   2    4.10    1.60
   6  -7  -2    1.90    0.70
   6   7  -2    1.60    1.60
   6   7  -2    0.70    1.50
   5  -7  -2    1.90    0.80
  -5  -7   2    0.30    1.10
   5  -7  -2    3.80    1.70
  -5  -7   2    2.90    1.40
   5   7  -2    0.30    1.50
  -4  -7   2    4.70    1.30
   4  -7  -2    3.30    0.80
  -4  -7   2    1.80    1.30
   4   7  -2    0.00    1.50
   3  -7  -2    0.60    0.80
  -3  -7   2    0.50    1.00
  -3  -7   2    2.00    1.20
  -3  -7   2   -1.20    1.10
  -3   7   2    0.00    1.60
   3   7  -2   -0.10    1.50
  -3   7   2   -0.30    0.50
  -2  -7   2   37.10    2.60
  -2  -7   2   36.20    2.60
   2  -7  -2   39.90    2.30
   2  -7  -2   34.30    2.20
   2  -7  -2   39.30    2.40
  -2  -7   2   44.40    2.70
   2   7  -2   39.80    3.40
  -2   7   2   36.40    3.40
  -2   7   2   38.10    2.10
   1  -7  -2   25.30    1.60
  -1  -7   2   22.70    2.00
  -1  -7   2   21.70    1.90
   1  -7  -2   23.80    2.00
  -1  -7   2   21.80    1.90
   1  -7  -2   20.50    1.90
   1   7  -2   21.70    2.50
  -1   7   2   26.70    2.80
  -1   7   2   23.10    1.90
   0  -7   2    5.60    1.00
   0  -7  -2    5.90    1.30
   0  -7   2    3.90    1.30
   0  -7   2    3.60    1.00
   0  -7  -2    4.00    0.60
   0  -7  -2    3.30    1.10
   0   7   2    6.00    1.80
   0   7  -2    2.30    1.60
   0   7  -2    4.00    0.90
   0   7   2    5.70    1.30
  -1  -7  -2   15.80    1.80
  -1  -7  -2   15.10    1.90
   1  -7   2   16.40    1.40
   1  -7   2   15.50    1.90
   1  -7   2   16.90    1.40
   1   7   2   18.80    2.00
  -1   7  -2   16.30    2.40
  -1   7  -2   17.00    1.10
   1   7   2   16.20    2.20
  -2  -7  -2  235.88    9.00
  -2  -7  -2  227.58    9.00
   2  -7   2  229.98    9.10
   2  -7   2  231.38    8.00
   2  -7   2  230.78    8.00
  -2   7  -2  215.88    9.30
   2   7   2  234.48    9.50
   2   7   2  224.58    9.00
   3  -7   2    3.00    0.50
   3  -7   2    4.40    1.60
  -3  -7  -2    2.50    1.50
   3  -7   2    2.70    0.50
   3   7   2    2.30    1.50
  -3   7  -2    1.00    1.50
   3   7   2    1.00    1.50
   4  -7   2  219.48    9.20
  -4  -7  -2  221.98    9.00
   4   7   2  219.78    9.10
  -4   7  -2  204.18    8.90
   4   7   2  219.78    9.10
  -5  -7  -2    6.80    1.90
   5  -7   2    7.10    1.70
   5  -7   2    6.80    1.80
   5   7   2    6.50    2.00
  -5   7  -2    7.10    1.80
   5   7   2    4.70    1.70
   5   7   2    9.60    2.30
   6  -7   2   23.50    1.20
  -6  -7  -2   22.20    2.80
   6  -7   2   24.60    1.20
   6  -7   2   27.20    2.90
   6  -7   2   35.00    3.30
   6   7   2   20.10    2.90
   6   7   2   25.40    3.20
   6   7   2   29.70    3.00
   7  -7   2    9.60    0.90
   7  -7   2    5.50    0.80
   7  -7   2    7.70    2.00
  -7  -7  -2    4.80    1.90
   7  -7   2    4.90    1.80
   7   7   2    5.20    2.00
   7   7   2    9.00    2.50
   7   7   2    9.80    2.60
   8  -7   2    0.70    0.70
   8  -7   2    0.90    0.70
   8  -7   2    3.50    2.10
   8  -7   2   -1.20    1.70
  -8  -7  -2    0.50    1.70
   8   7   2   -1.70    1.90
   8   7   2   -2.20    1.50
   8   7   2    6.30    1.90
  -9  -7  -2   15.00    2.70
   9  -7   2   16.20    2.70
   9  -7   2   11.80    1.40
   9  -7   2   12.40    1.40
   9  -7   2   12.10    2.70
   9   7   2   12.80    3.00
   9   7   2   16.50    2.50
   9   7   2   13.50    2.90
  10  -7   2    4.20    1.10
  10  -7   2    1.30    2.30
  10   7   2    7.20    2.80
  10   7   2    4.20    2.60
  11  -7   2   -0.40    2.30
  11  -7   2    0.50    1.00
  11   7   2   -1.30    2.20
  11   7   2    0.10    2.50
  12  -7   2    1.70    2.80
  12  -7   2    0.70    1.20
  12   7   2    2.60    2.60
  12   7   2   -2.60    2.40
  13  -7   2   -0.20    1.20
  13  -7   2   -1.40    2.60
  13   7   2   -5.60    2.20
  13   7   2   -3.00    2.40
  13  -8  -2   -0.10    2.60
  13  -8  -2    0.70    1.20
  13   8  -2    4.30    2.60
  12  -8  -2    4.30    1.40
  12  -8  -2    5.80    2.90
  12  -8  -2    7.60    2.90
  12   8  -2    7.90    2.80
  11  -8  -2    0.40    1.00
  11  -8  -2   -0.60    2.30
  11  -8  -2    3.20    2.50
  11   8  -2    1.60    1.90
  11   8  -2   -0.30    2.20
  10  -8  -2    2.20    2.20
  10  -8  -2   -1.90    2.30
  10  -8  -2    0.30    0.90
 -10  -8   2    0.40    1.80
  10   8  -2    1.10    1.80
  10   8  -2    0.00    2.00
   9  -8  -2   -0.10    0.80
   9  -8  -2    2.00    2.20
  -9  -8   2    2.10    1.90
   9  -8  -2   -1.30    1.80
   9   8  -2    1.10    1.80
   9   8  -2    3.70    2.20
   8  -8  -2   15.30    2.70
  -8  -8   2   14.20    2.80
   8  -8  -2   10.30    2.70
   8  -8  -2   12.70    1.30
   8   8  -2   15.10    2.70
   8   8  -2   14.20    2.60
   7  -8  -2   -1.40    1.70
   7  -8  -2    0.40    0.70
  -7  -8   2    1.50    1.60
   7   8  -2    1.00    1.70
   7   8  -2   -0.60    1.50
  -6  -8   2    7.20    1.90
   6  -8  -2   10.00    2.30
   6  -8  -2    6.70    1.00
   6   8  -2    7.80    2.10
  -5  -8   2   15.60    2.40
   5  -8  -2   18.20    2.70
   5  -8  -2   21.00    1.60
   5   8  -2   20.70    2.80
   4  -8  -2   33.20    2.10
  -4  -8   2   36.60    3.20
  -4  -8   2   38.80    2.60
   4   8  -2   35.80    3.50
  -3  -8   2    9.50    1.50
   3  -8  -2    9.20    1.50
   3  -8  -2    8.40    1.30
  -3  -8   2    9.80    1.80
   3  -8  -2    9.10    1.20
   3   8  -2   10.20    2.20
  -3   8   2   14.00    2.40
   2  -8  -2    1.60    1.00
  -2  -8   2    0.70    1.10
   2  -8  -2    1.50    0.90
   2  -8  -2    2.70    0.90
  -2  -8   2    1.70    1.20
  -2  -8   2    3.10    1.30
   2   8  -2    2.80    1.70
  -2   8   2    2.70    0.90
  -2   8   2    1.70    1.70
  -1  -8   2   36.40    2.60
   1  -8  -2   35.50    2.00
  -1  -8   2   35.10    2.40
  -1  -8   2   36.90    2.70
   1  -8  -2   37.50    2.40
   1  -8  -2   32.90    2.40
  -1   8   2   31.20    3.20
  -1   8   2   35.70    2.30
   1   8  -2   29.20    3.30
   1   8  -2   36.10    2.30
   0  -8   2    1.90    1.20
   0  -8  -2    3.20    1.10
   0  -8   2    3.30    1.00
   0  -8   2    3.00    1.10
   0  -8  -2    2.50    1.20
   0   8  -2    4.00    0.90
   0   8  -2    2.00    1.30
   0   8   2    3.60    1.70
   0   8   2    3.90    1.30
   1  -8   2    4.90    1.40
   1  -8   2    6.70    1.10
  -1  -8  -2    6.30    1.50
   1  -8   2    4.60    1.00
  -1   8  -2    4.50    1.60
   1   8   2    4.60    1.50
   1   8   2    1.30    1.60
  -2  -8  -2   21.90    2.40
   2  -8   2   19.70    2.30
   2  -8   2   19.20    1.40
   2  -8   2   16.80    1.40
   2   8   2   18.90    2.20
  -2   8  -2   14.20    2.40
   2   8   2   19.10    2.60
   3  -8   2   26.00    1.50
  -3  -8  -2   29.50    2.90
   3  -8   2   25.10    2.80
   3  -8   2   29.10    1.50
  -3   8  -2   22.90    2.80
   3   8   2   23.00    3.00
   3   8   2   20.20    2.60
   4  -8   2    2.40    0.50
   4  -8   2    3.10    0.50
   4  -8   2    4.30    1.60
  -4  -8  -2    2.40    1.70
   4   8   2    2.00    1.70
  -4   8  -2    0.60    1.60
   4   8   2    3.00    1.80
   5  -8   2   -0.60    1.30
  -5  -8  -2    0.30    1.50
   5  -8   2    2.20    1.50
   5  -8   2    2.50    1.50
   5   8   2   -1.30    1.40
   5   8   2    3.00    1.90
  -5   8  -2    0.70    1.50
   6  -8   2    2.80    1.70
   6  -8   2    5.80    1.90
  -6  -8  -2    1.60    1.70
   6  -8   2    4.30    1.80
   6   8   2    6.80    2.10
   6   8   2    4.00    2.00
   7  -8   2    1.30    1.90
  -7  -8  -2    2.10    1.80
   7  -8   2    1.80    1.70
   7   8   2    6.60    2.00
   7   8   2    3.70    2.20
   7   8   2    2.70    2.00
   8  -8   2   -0.50    1.60
   8  -8   2   -0.40    1.60
  -8  -8  -2   -0.20    1.70
   8   8   2   -2.70    1.70
   8   8   2    3.00    2.20
   8   8   2    0.50    1.60
   9  -8   2    7.70    2.40
   9  -8   2   10.70    2.90
  -9  -8  -2   11.10    2.70
   9   8   2    8.80    2.40
   9   8   2    3.50    2.50
   9   8   2    9.50    3.00
  10  -8   2    1.10    0.80
  10  -8   2    0.40    2.20
  10   8   2    1.80    2.40
  10   8   2    5.60    2.80
  11  -8   2    0.30    0.90
  11  -8   2    1.50    2.70
  11   8   2   -0.20    2.70
  11   8   2   -0.30    2.40
  12  -8   2    0.00    1.00
  12  -8   2   -0.10    2.80
  12   8   2    2.90    3.00
  12   8   2   -2.40    2.40
  12  -9  -2    8.00    3.30
  12  -9  -2    5.90    1.30
  12  -9  -2    0.40    3.00
  12   9  -2    2.30    2.60
  12   9  -2    4.10    3.10
  11  -9  -2    1.40    2.50
  11  -9  -2   -1.70    2.60
  11  -9  -2    1.10    0.90
  11   9  -2    0.20    2.40
  11   9  -2    1.20    2.30
 -10  -9   2    2.50    2.20
  10  -9  -2   -1.90    2.50
  10  -9  -2    1.80    2.30
  10  -9  -2    2.40    1.00
  10   9  -2    2.60    2.30
  10   9  -2    2.50    2.60
   9  -9  -2    0.10    0.70
   9  -9  -2    5.90    2.40
  -9  -9   2    3.20    2.10
   9  -9  -2   -3.00    1.90
   9   9  -2   -3.30    1.90
   9   9  -2   -0.50    1.90
   8  -9  -2    1.60    2.10
   8  -9  -2    2.00    0.80
  -8  -9   2    3.70    2.00
   8  -9  -2    4.20    2.20
   8   9  -2   -0.70    1.90
   7  -9  -2    1.60    0.80
  -7  -9   2    3.00    1.90
   7  -9  -2    2.50    2.10
   7   9  -2    1.70    1.90
   6  -9  -2    0.80    1.80
  -6  -9   2    2.30    1.80
   6  -9  -2    2.90    0.80
   6   9  -2    0.10    1.80
   5  -9  -2    7.80    1.10
   5  -9  -2    7.00    1.70
  -5  -9   2    8.30    2.20
   5  -9  -2    9.00    2.30
   5   9  -2    8.90    2.40
   4  -9  -2    4.70    1.10
   4  -9  -2    7.20    1.10
  -4  -9   2    5.30    1.70
   4  -9  -2    6.70    1.50
   4   9  -2    7.10    2.30
  -3  -9   2    4.90    1.70
   3  -9  -2    2.00    1.00
   3  -9  -2    3.00    1.10
  -3   9   2    3.40    2.00
   3   9  -2    4.00    1.50
   3   9  -2    3.40    2.00
   2  -9  -2    1.40    1.10
   2  -9  -2   -0.90    1.00
  -2  -9   2   -0.60    1.20
   2   9  -2   -2.50    0.90
   2   9  -2    0.20    1.40
  -2   9   2   -1.10    1.70
  -1  -9   2    1.80    1.20
  -1  -9   2    0.90    1.80
   1  -9  -2    5.10    1.30
  -1   9   2    2.70    1.90
   1   9  -2    0.80    1.00
   1   9  -2    4.60    2.00
  -1   9   2    2.10    1.60
   0  -9  -2    0.90    1.20
   0  -9   2    0.20    1.00
   0  -9   2   -0.40    1.20
   0  -9   2    1.50    1.00
   0   9  -2   -1.00    1.50
   0   9   2    0.80    1.10
   0   9   2   -1.00    1.30
   1  -9   2   82.19    3.90
  -1  -9  -2   99.39    4.80
   1  -9   2   81.19    3.90
   1  -9   2   94.69    4.70
   1   9   2   88.09    4.50
  -1   9  -2   78.59    5.20
   1   9   2   87.19    5.40
  -2  -9  -2   24.40    2.70
   2  -9   2   23.50    2.50
   2  -9   2   21.00    1.70
   2  -9   2   21.90    1.80
   2   9   2   22.30    3.10
  -2   9  -2   21.50    3.00
   2   9   2   19.90    2.50
   3  -9   2   24.70    1.60
  -3  -9  -2   22.70    2.80
   3  -9   2   25.10    1.60
   3  -9   2   25.30    2.80
   3   9   2   25.00    2.90
  -3   9  -2   26.40    3.20
   3   9   2   26.60    3.30
   4  -9   2   45.20    1.90
  -4  -9  -2   40.30    3.70
   4  -9   2   45.40    3.80
   4  -9   2   42.00    1.90
   4   9   2   45.20    4.00
   4   9   2   43.70    4.20
  -4   9  -2   40.30    4.00
   5  -9   2   22.30    2.90
   5  -9   2   18.10    2.80
   5  -9   2   19.70    2.80
  -5  -9  -2   21.10    3.00
   5   9   2   20.10    3.10
   5   9   2   24.40    3.10
  -5   9  -2   20.90    3.00
   6  -9   2   17.80    2.80
   6  -9   2   14.20    2.80
  -6  -9  -2   17.90    3.10
   6  -9   2   18.10    2.90
   6   9   2   20.20    3.10
   6   9   2   15.00    2.90
   7  -9   2   20.30    3.00
  -7  -9  -2   24.70    3.30
   7  -9   2   23.10    3.30
   7  -9   2   21.60    3.20
   7   9   2   16.90    3.20
   7   9   2   15.20    2.80
   8  -9   2   -2.10    2.00
   8  -9   2   -0.10    2.10
  -8  -9  -2    1.80    2.30
   8  -9   2   -1.80    1.70
   8   9   2    1.80    2.00
   8   9   2    0.90    2.20
   9  -9   2    3.40    2.40
  -9  -9  -2    2.00    2.50
   9  -9   2    0.50    2.40
   9   9   2    4.30    2.70
   9   9   2    3.10    2.30
   9   9   2    1.50    2.60
  10  -9   2   -0.30    2.30
  10  -9   2   -0.80    2.40
  10   9   2   -0.50    2.40
  10   9   2    4.10    2.90
  11  -9   2   -3.90    2.10
  11   9   2    5.40    2.90
  11   9   2   -1.30    2.30
  10 -10  -2    2.10    2.40
 -10 -10   2   -0.80    2.00
  10 -10  -2   -0.80    2.30
  10 -10  -2    0.20    0.60
  10  10  -2    0.90    2.20
  10  10  -2   -1.40    2.00
   9 -10  -2    2.10    2.50
   9 -10  -2   -1.30    0.60
  -9 -10   2    0.60    2.10
   9 -10  -2    0.80    2.50
   9  10  -2    0.30    2.10
   9  10  -2    1.10    2.30
  -8 -10   2   -2.10    1.70
   8 -10  -2   -3.50    2.00
   8 -10  -2    2.30    2.00
   8 -10  -2   -0.50    0.70
   8  10  -2   -1.60    1.80
   8  10  -2    0.60    2.00
   7 -10  -2    2.90    2.20
   7 -10  -2   -0.80    0.70
   7 -10  -2   -0.20    0.60
  -7 -10   2    1.00    1.80
   7  10  -2    0.90    2.10
   7  10  -2   -1.50    1.90
   6 -10  -2    6.50    2.40
   6 -10  -2    6.00    1.00
  -6 -10   2    9.50    2.50
   6 -10  -2    8.90    1.20
   6  10  -2    6.30    2.40
   6  10  -2    1.30    1.90
  -5 -10   2   17.00    2.80
   5 -10  -2   16.50    1.60
   5 -10  -2   14.90    2.90
   5  10  -2   19.50    2.70
   5  10  -2   20.90    3.40
   4 -10  -2    7.00    1.30
  -4 -10   2    1.60    1.60
   4  10  -2    4.30    2.20
   4  10  -2    5.50    1.90
  -3 -10   2    7.40    1.90
   3 -10  -2    8.90    1.50
   3  10  -2   11.80    2.10
  -3  10   2   10.30    2.60
   3  10  -2    9.40    2.50
  -2 -10   2    0.30    1.30
   2 -10  -2    0.90    1.20
  -2  10   2    0.20    1.80
   2  10  -2   -1.60    1.80
  -1 -10   2   10.00    1.90
   1 -10  -2   16.30    2.10
  -1  10   2    9.60    2.60
   1  10  -2   10.90    2.60
   0 -10  -2   -0.70    1.30
   0 -10   2   -1.60    1.10
   0  10  -2   -2.10    1.50
   0  10   2   -1.30    1.80
  -1 -10  -2   -1.50    1.40
   1 -10   2    0.70    1.00
  -1  10  -2   -2.40    1.40
   1  10   2    1.20    2.10
   2 -10   2    1.40    1.00
  -2 -10  -2    3.10    1.90
  -2  10  -2   -0.70    1.70
   2  10   2   -1.20    1.90
   2  10   2    4.10    1.70
  -3 -10  -2    0.30    1.60
   3 -10   2    0.40    0.80
   3 -10   2    2.60    0.80
   3  10   2   -1.80    1.90
  -3  10  -2   -2.60    1.60
   3  10   2   -0.40    1.50
   4 -10   2    0.00    0.50
  -4 -10  -2    4.00    2.00
   4 -10   2   -0.10    0.50
   4 -10   2    1.80    1.70
   4  10   2   -0.10    1.80
   4  10   2    0.90    2.10
  -4  10  -2    0.60    2.00
  -5 -10  -2    7.10    2.50
   5 -10   2    8.70    2.30
   5 -10   2    9.40    2.30
   5 -10   2   10.30    2.40
   5  10   2    7.90    2.40
  -5  10  -2    8.00    2.60
   5  10   2    5.40    2.40
  -6 -10  -2   -0.10    1.90
   6 -10   2   -0.20    1.80
   6 -10   2    3.20    1.90
   6 -10   2    2.00    2.10
   6  10   2    1.10    2.10
   6  10   2    1.70    1.90
   7 -10   2    3.70    2.20
   7 -10   2    2.60    2.10
  -7 -10  -2    4.80    2.40
   7 -10   2    3.30    2.00
   7  10   2   -0.50    2.30
   7  10   2    0.70    2.20
   8 -10   2    0.70    2.20
   8 -10   2   -1.40    2.10
   8 -10   2   -3.40    2.30
  -8 -10  -2   -2.60    2.30
   8  10   2   -0.60    2.40
   8  10   2   -0.20    2.40
  -9 -10  -2    2.70    2.30
   9 -10   2    4.80    2.70
   9 -10   2    2.80    2.30
   9  10   2    5.10    2.70
   9  10   2    1.80    2.70
   9 -11  -2    0.00    2.50
  -9 -11   2    0.60    2.10
   9 -11  -2    0.00    2.20
   9  11  -2   -3.40    2.10
   9  11  -2   -0.40    2.00
   8 -11  -2    3.60    2.20
  -8 -11   2    0.30    2.30
   8 -11  -2    2.50    2.70
   8  11  -2    1.90    2.10
   8  11  -2   -3.90    2.00
   7 -11  -2   -0.60    2.10
   7 -11  -2   -0.50    0.70
  -7 -11   2    0.70    2.10
   7  11  -2   -1.80    2.20
   7  11  -2   -0.40    1.60
  -6 -11   2    9.40    2.90
   6 -11  -2   10.00    2.70
   6 -11  -2    9.50    1.20
   6  11  -2    8.70    2.90
   6  11  -2   13.60    2.90
   5 -11  -2    5.40    2.40
  -5 -11   2   -0.90    1.80
   5 -11  -2    3.30    1.10
   5  11  -2    0.60    2.30
   4 -11  -2    0.70    1.20
  -4 -11   2    0.20    1.80
   4  11  -2    0.70    2.10
   3 -11  -2    1.30    1.20
  -3 -11   2    0.40    1.70
   3  11  -2   -1.60    2.00
  -2 -11   2    3.40    1.70
   2 -11  -2    4.70    1.60
  -2  11   2    5.30    2.60
   2  11  -2    2.40    2.20
   1 -11  -2    1.30    1.50
  -1 -11   2    2.00    1.50
  -1  11   2   -0.30    2.20
   1  11  -2   -3.40    1.70
   0 -11   2    3.50    1.50
   0 -11  -2    0.60    1.60
   0  11   2    0.50    2.30
   0  11  -2    3.70    1.80
   1 -11   2    3.90    1.40
  -1 -11  -2    3.40    1.90
   1  11   2    2.70    2.40
  -1  11  -2    0.80    2.20
  -2 -11  -2   14.10    2.60
   2 -11   2   14.40    1.70
   2  11   2   11.60    3.10
  -2  11  -2   12.50    2.80
   3 -11   2    3.30    1.10
  -3 -11  -2    3.10    2.00
  -3  11  -2    3.60    2.30
   3  11   2    1.90    2.40
   4 -11   2   -1.70    0.60
   4 -11   2   -0.70    0.60
  -4 -11  -2    1.30    1.90
   4  11   2   -1.60    1.80
   4  11   2    1.10    2.60
  -4  11  -2   -0.90    1.90
   5 -11   2    4.20    1.90
   5 -11   2    4.00    2.00
   5  11   2    0.70    1.90
  -5  11  -2   -1.40    2.00
   5  11   2   -0.70    2.50
   6 -11   2    4.50    2.10
  -6 -11  -2    6.20    2.50
   6 -11   2    1.40    2.00
   6  11   2    1.80    2.10
   6  11   2    0.40    2.40
   7 -11   2    3.20    2.20
  -7 -11  -2    6.20    2.60
   7  11   2    4.80    2.70
   7  11   2    2.70    2.40
  -8 -11  -2    3.10    2.50
   8  11   2    2.40    2.80
   8  11   2    0.80    2.30
   6 -12  -2    3.10    2.40
  -6 -12   2    3.00    2.40
   6 -12  -2    1.00    0.90
   6  12  -2   -0.90    2.40
   5 -12  -2    2.80    2.20
  -5 -12   2   -1.90    1.80
   5 -12  -2    0.10    1.00
   5  12  -2   -0.20    2.60
  -4 -12   2    3.60    2.30
   4 -12  -2    3.00    1.40
   4  12  -2    7.50    2.90
   3 -12  -2   -2.30    1.20
  -3 -12   2    1.00    1.90
   3  12  -2   -0.90    2.40
  -2 -12   2    2.50    1.90
   2 -12  -2    2.10    1.60
   2  12  -2    2.70    2.60
  -1 -12   2   -0.80    1.60
   1 -12  -2   -1.10    1.60
   1  12  -2    2.60    2.30
  -1  12   2    0.80    2.50
   0 -12  -2    0.10    1.80
   0 -12   2    3.00    1.70
   0  12   2   -7.60    1.80
   0  12  -2    0.10    2.20
  -1 -12  -2    3.70    2.00
   1 -12   2    3.00    1.60
   1  12   2    5.80    2.70
  -1  12  -2    3.40    2.50
  -2 -12  -2   -3.20    1.90
   2 -12   2    2.00    1.30
  -2  12  -2   -2.00    1.90
   2  12   2   -0.60    2.40
   3 -12   2    2.10    1.10
  -3 -12  -2    0.00    2.10
  -3  12  -2   -1.80    2.10
   3  12   2    1.60    2.60
  -4 -12  -2    1.40    2.30
   4 -12   2    0.20    0.70
  -4  12  -2   -0.30    2.20
   4  12   2    0.40    2.50
   5 -12   2    5.20    2.10
  -5 -12  -2   -3.30    2.00
   5  12   2    0.40    2.50
  17   0  -3    3.80    2.30
  16   0  -3    3.80    2.70
  16   0  -3   -5.60    2.40
  16   0  -3    2.40    2.10
  15   0  -3   -4.00    2.50
  15   0  -3    2.80    2.10
  15   0  -3    2.80    2.20
  14   0  -3   -1.40    1.60
  14   0  -3   -0.10    2.30
  14   0  -3    4.20    2.30
  13   0  -3    0.30    2.20
  13   0  -3    0.50    2.10
  13   0  -3   -1.40    1.40
  12   0  -3   -1.80    1.80
  12   0  -3    1.20    2.10
  12   0  -3    2.90    1.70
  11   0  -3   -0.80    1.40
  11   0  -3    1.30    1.90
  11   0  -3   -1.00    1.80
  10   0  -3    0.10    1.60
  10   0  -3   -0.10    1.70
 -10   0   3   -1.00    0.80
  10   0  -3   -0.80    1.10
   9   0  -3    0.60    1.40
   9   0  -3    0.50    1.20
  -9   0   3    0.30    0.30
   9   0  -3   -2.40    1.40
   8   0  -3   -1.00    0.90
  -8   0   3    0.40    0.30
   8   0  -3   -0.50    1.20
   8   0  -3   -0.20    1.40
   7   0  -3    0.30    0.80
   7   0  -3    0.70    1.20
  -7   0   3   -1.10    0.50
   7   0  -3    0.00    1.00
  -6   0   3    0.10    0.70
   6   0  -3    1.90    1.00
   6   0  -3    0.20    0.80
   6   0  -3    0.00    1.00
   5   0  -3    0.00    0.80
   5   0  -3   -0.40    0.70
   5   0  -3    0.20    0.70
  -5   0   3   -0.20    0.60
  -4   0   3    0.70    0.60
  -4   0   3   -0.70    0.50
   4   0  -3   -0.60    0.60
   4   0  -3   -0.40    0.80
  -4   0   3    0.00    0.90
   4   0  -3   -0.70    0.50
  -4   0   3    0.30    0.60
   3   0  -3   -0.20    0.90
   3   0  -3   -0.20    0.60
   3   0  -3   -0.60    0.60
  -3   0   3   -0.80    0.90
  -3   0   3   -0.60    0.60
   3   0  -3    1.40    0.90
  -3   0   3   -0.30    0.80
   2   0  -3    0.30    0.80
   2   0  -3    0.00    0.60
  -2   0   3    1.80    0.80
  -2   0   3    0.10    0.50
  -2   0   3    0.70    0.50
   2   0  -3    0.00    0.70
   2   0  -3    0.30    0.50
   1   0  -3   -0.20    0.40
   1   0  -3   -0.40    0.50
  -1   0   3   -0.30    0.40
   1   0  -3   -0.20    0.30
  -1   0   3    0.50    0.60
  -1   0   3   -0.30    0.50
  -1   0   3   -0.10    0.40
   1   0  -3   -0.40    0.50
   0   0   3   -0.70    0.50
   0   0   3   -0.90    0.50
   0   0  -3   -0.40    0.50
   0   0  -3    0.00    0.30
   0   0  -3   -0.30    0.50
   0   0   3    0.50    0.50
   0   0   3   -0.70    0.40
   0   0  -3   -0.40    0.40
   0   0  -3   -0.60    0.50
   0   0   3   -0.70    0.30
  -1   0  -3    0.10    0.50
   1   0   3   -0.60    0.70
   1   0   3    0.00    0.70
   1   0   3   -0.10    0.60
   1   0   3   -0.60    0.60
  -1   0  -3   -0.30    0.60
  -1   0  -3   -0.70    0.50
  -1   0  -3    0.90    0.70
  -2   0  -3    0.30    0.60
   2   0   3    0.20    0.60
  -2   0  -3    1.70    0.70
  -2   0  -3    0.20    0.50
  -2   0  -3   -0.30    0.30
   2   0   3   -0.20    0.70
   2   0   3    0.00    0.60
  -2   0  -3    0.00    0.20
   2   0   3   -0.50    0.70
   3   0   3   -0.10    0.80
  -3   0  -3    0.50    0.40
   3   0   3    0.30    0.60
  -3   0  -3   -0.10    0.10
   3   0   3    0.20    0.40
   3   0   3    0.50    0.70
   3   0   3    0.20    0.60
  -4   0  -3   -0.20    0.20
   4   0   3   -0.40    0.50
  -4   0  -3   -0.70    0.50
   4   0   3   -0.30    0.70
   4   0   3   -0.70    0.60
   4   0   3   -0.10    0.90
   4   0   3   -1.20    0.70
   5   0   3   -0.90    0.60
  -5   0  -3   -1.40    0.60
   5   0   3   -0.40    0.80
   5   0   3   -0.80    0.90
  -5   0  -3   -0.50    0.30
   5   0   3    0.50    1.00
   5   0   3   -0.90    0.80
   6   0   3   -0.50    1.20
   6   0   3   -0.90    0.70
   6   0   3   -0.60    1.00
   6   0   3    0.00    0.90
  -6   0  -3    0.20    0.80
   6   0   3   -0.30    0.80
   7   0   3    0.00    1.10
  -7   0  -3    0.00    0.90
   7   0   3   -0.80    1.10
   7   0   3   -0.30    1.00
   7   0   3    1.00    1.20
   7   0   3   -1.10    0.90
   8   0   3    2.10    1.50
   8   0   3    1.60    1.40
   8   0   3   -0.10    1.20
   8   0   3    0.30    1.20
   8   0   3    0.50    1.70
  -8   0  -3    1.10    1.10
   9   0   3    1.90    1.60
   9   0   3   -0.20    1.20
   9   0   3   -0.40    1.40
   9   0   3    1.60    1.80
  10   0   3    0.20    1.20
  10   0   3    1.70    1.70
  10   0   3    1.50    1.80
  10   0   3   -0.20    1.40
  11   0   3    2.10    1.80
  11   0   3    1.60    2.10
  11   0   3   -0.70    1.30
  11   0   3    0.40    1.50
  12   0   3   -1.10    1.50
  12   0   3   -1.90    2.10
  12   0   3    0.20    1.80
  13   0   3   -3.80    1.90
  13   0   3    1.30    1.80
  13   0   3   -2.10    2.50
  14   0   3   -2.90    2.10
  14   0   3   -0.60    2.80
  14   0   3   -1.90    2.00
  15   0   3   -2.40    3.00
  15   0   3    1.20    2.60
  15   0   3    1.30    2.40
  16  -1  -3    1.00    3.00
  16  -1  -3    4.90    2.90
  16  -1  -3    0.00    2.10
  16   1  -3   -1.00    2.90
  16   1  -3    3.60    2.40
  16   1  -3    2.70    2.20
  15  -1  -3    3.60    2.90
  15  -1  -3    1.40    2.30
  15  -1  -3   -1.60    1.70
  15   1  -3    9.20    2.70
  15   1  -3    4.70    3.00
  15   1  -3    3.90    2.30
  14  -1  -3   -0.60    1.50
  14  -1  -3    1.00    2.40
  14  -1  -3    2.10    2.40
  14   1  -3   -2.10    2.40
  14   1  -3    1.60    1.90
  14   1  -3    0.80    2.20
  13  -1  -3    0.30    2.20
  13  -1  -3    8.00    2.50
  13  -1  -3    1.50    1.60
  13   1  -3    1.70    1.90
  13   1  -3   -2.80    1.90
  13   1  -3   -1.10    1.70
  12  -1  -3    6.40    1.80
  12  -1  -3    8.00    2.40
  12  -1  -3    8.40    2.40
  12   1  -3    6.00    2.20
  12   1  -3    7.90    1.60
  12   1  -3    5.70    1.90
  12   1  -3    4.00    2.20
  11  -1  -3    0.50    1.20
  11  -1  -3    0.10    1.80
  11  -1  -3   -1.90    1.50
  11   1  -3   -0.70    1.30
  11   1  -3   -1.50    1.10
  11   1  -3   -2.60    1.60
  11   1  -3   -0.60    1.90
  10  -1  -3    6.70    1.50
  10  -1  -3    9.20    2.20
  10  -1  -3    7.50    2.10
 -10  -1   3   10.00    1.70
  10   1  -3    6.50    1.70
  10   1  -3   10.60    2.30
  10   1  -3    9.00    2.30
  -9  -1   3   -0.70    0.90
   9  -1  -3    1.50    1.20
   9  -1  -3    0.30    1.70
   9  -1  -3    0.90    1.00
  -9   1   3    2.60    0.90
   9   1  -3    1.50    1.20
   9   1  -3    3.10    1.80
   9   1  -3    1.90    1.60
   8  -1  -3  106.29    4.90
  -8  -1   3  109.79    4.90
   8  -1  -3  106.39    5.10
   8  -1  -3  111.29    5.20
  -8   1   3  106.39    4.50
   8   1  -3  116.69    5.20
   8   1  -3  111.09    5.30
   8   1  -3  106.49    5.10
  -7  -1   3    3.20    1.00
   7  -1  -3    3.60    1.30
   7  -1  -3    2.80    1.10
   7  -1  -3    3.00    1.00
   7   1  -3    2.80    1.10
  -7   1   3    4.10    0.90
   7   1  -3    1.50    1.30
   7   1  -3    1.50    1.10
   6  -1  -3  150.78    5.70
  -6  -1   3  150.48    5.80
   6  -1  -3  144.59    5.90
   6  -1  -3  150.78    6.00
   6   1  -3  142.69    5.80
   6   1  -3  134.39    5.90
  -6   1   3  144.39    5.50
   6   1  -3  145.09    5.80
   5  -1  -3   61.69    3.00
   5  -1  -3   59.19    3.00
   5  -1  -3   54.29    2.70
  -5  -1   3   56.89    3.10
  -5  -1   3   60.99    2.80
   5   1  -3   60.29    2.90
   5   1  -3   58.29    2.90
  -5   1   3   63.29    2.60
   5   1  -3   61.69    3.00
   4  -1  -3   36.50    1.90
  -4  -1   3   31.10    1.90
   4  -1  -3   32.70    2.00
  -4  -1   3   32.20    1.80
  -4  -1   3   33.50    1.80
  -4  -1   3   33.60    2.20
   4  -1  -3   29.90    1.80
   4   1  -3   31.80    2.00
  -4   1   3   30.90    1.60
   4   1  -3   34.90    1.90
   4   1  -3   35.10    1.90
   3  -1  -3  643.54   22.40
  -3  -1   3  691.63   22.20
  -3  -1   3  674.23   22.30
  -3  -1   3  683.43   22.40
   3  -1  -3  680.23   22.20
   3  -1  -3  688.43   22.30
  -3  -1   3  650.23   22.50
   3  -1  -3  695.23   22.50
  -3   1   3  682.83   22.40
   3   1  -3  670.33   22.20
  -3   1   3  656.23   22.40
   3   1  -3  671.73   22.40
   3   1  -3  685.83   22.50
   3   1  -3  688.83   22.40
  -3   1   3  623.34   22.10
  -2  -1   3  439.36   15.50
  -2  -1   3  456.65   15.10
   2  -1  -3  467.65   15.30
   2  -1  -3  452.25   15.40
  -2  -1   3  451.25   15.40
   2  -1  -3  480.25   15.40
  -2  -1   3  469.15   15.50
   2  -1  -3  464.95   15.40
  -2   1   3  465.85   15.50
   2   1  -3  458.65   15.10
   2   1  -3  493.45   15.60
   2   1  -3  471.15   15.50
  -2   1   3  450.35   15.40
  -2   1   3  449.76   15.40
   2   1  -3  442.36   15.30
  -2   1   3  454.95   15.30
   1  -1  -3   35.50    1.60
   1  -1  -3   33.00    1.70
  -1  -1   3   34.30    1.60
  -1  -1   3   35.40    1.70
  -1  -1   3   35.00    1.90
   1  -1  -3   34.90    1.70
   1  -1  -3   34.50    1.70
  -1   1   3   35.60    1.70
  -1   1   3   38.20    1.70
   1   1  -3   33.50    1.60
   1   1  -3   31.90    1.70
  -1   1   3   34.50    1.80
   1   1  -3   35.20    1.90
   0  -1  -3    2.30    0.70
   0  -1  -3    1.70    0.70
   0  -1  -3    0.70    0.50
   0  -1   3    1.70    0.50
   0  -1   3    0.60    0.60
   0  -1   3    1.10    0.30
   0  -1  -3    0.90    0.70
   0  -1   3    1.40    0.80
   0  -1   3    0.90    0.50
   0   1  -3    0.40    0.70
   0   1   3    0.70    0.80
   0   1  -3    2.50    0.60
   0   1  -3    1.20    0.30
   0   1   3    0.70    0.60
   0   1   3    1.40    0.50
   0   1  -3    0.60    0.40
   0   1  -3    0.60    0.60
   0   1  -3    1.10    0.40
   1  -1   3 1935.91   62.59
   1  -1   3 1862.91   62.59
   1  -1   3 1863.61   62.79
  -1  -1  -3 1824.62   62.69
   1  -1   3 1999.00   62.49
  -1  -1  -3 1964.30   62.69
  -1  -1  -3 1937.01   62.79
  -1  -1  -3 1967.80   62.69
  -1  -1  -3 1951.00   62.79
  -1   1  -3 1893.01   62.69
  -1   1  -3 1916.11   62.69
   1   1   3 1905.81   62.69
  -1   1  -3 1898.71   63.09
   1   1   3 1902.91   62.69
   1   1   3 1921.21   62.59
   1   1   3 1907.31   62.79
  -1   1  -3 2022.80   62.59
  -1   1  -3 1976.00   62.49
   2  -1   3 1029.80   33.00
  -2  -1  -3 1013.90   33.30
  -2  -1  -3 1044.50   33.00
  -2  -1  -3 1004.60   33.20
   2  -1   3 1014.00   33.00
  -2  -1  -3 1055.09   32.80
   2  -1   3  987.80   33.10
   2  -1   3  985.20   32.70
  -2  -1  -3  995.70   33.20
   2  -1   3  994.90   33.10
  -2   1  -3 1021.10   32.90
   2   1   3  929.61   33.30
   2   1   3  982.90   33.20
  -2   1  -3 1003.80   32.80
   2   1   3  999.70   33.30
  -2   1  -3 1036.10   33.10
  -2   1  -3 1036.30   33.10
  -3  -1  -3  183.48    6.30
  -3  -1  -3  180.28    6.70
  -3  -1  -3  184.78    6.10
   3  -1   3  178.48    6.10
   3  -1   3  183.98    6.50
   3  -1   3  171.88    6.60
   3  -1   3  174.68    6.40
   3  -1   3  171.28    6.50
   3   1   3  175.38    6.80
  -3   1  -3  180.48    6.00
   3   1   3  175.18    6.80
   3   1   3  180.28    6.70
  -3   1  -3  185.28    6.30
  -3   1  -3  183.98    6.10
   3   1   3  181.78    6.70
  -4  -1  -3   49.00    2.50
   4  -1   3   48.50    2.40
  -4  -1  -3   49.30    2.30
   4  -1   3   46.50    2.50
   4  -1   3   45.20    2.10
   4  -1   3   48.60    2.40
   4  -1   3   45.80    2.60
   4   1   3   47.70    2.60
  -4   1  -3   49.30    2.00
  -4   1  -3   50.19    2.20
   4   1   3   45.60    2.70
   4   1   3   46.30    2.70
   4   1   3   49.50    2.60
   5  -1   3   17.10    1.90
   5  -1   3   22.20    1.40
   5  -1   3   24.00    2.00
   5  -1   3   18.10    1.70
  -5  -1  -3   19.90    1.80
   5  -1   3   17.10    1.60
   5   1   3   22.50    2.00
   5   1   3   19.10    2.10
  -5   1  -3   20.40    1.30
   5   1   3   17.50    1.60
  -5   1  -3   19.20    1.40
   5   1   3   20.20    1.90
   5   1   3   20.90    2.10
   6  -1   3   32.50    2.50
  -6  -1  -3   34.90    2.30
   6  -1   3   34.40    2.10
   6  -1   3   30.40    2.70
   6  -1   3   33.30    2.30
   6  -1   3   36.70    2.30
   6   1   3   33.80    2.90
   6   1   3   37.80    2.80
  -6   1  -3   37.70    2.10
   6   1   3   31.90    2.50
  -6   1  -3   35.30    2.00
   6   1   3   32.90    2.20
   6   1   3   37.10    2.50
   7  -1   3  183.18    7.70
   7  -1   3  187.48    7.20
   7  -1   3  185.48    6.90
   7  -1   3  177.98    7.20
  -7  -1  -3  172.08    7.10
   7  -1   3  180.68    7.40
   7   1   3  172.98    7.00
   7   1   3  193.58    7.50
   7   1   3  186.98    7.70
   7   1   3  169.98    7.40
  -7   1  -3  172.58    6.80
   7   1   3  174.08    7.70
   8  -1   3   34.80    2.60
  -8  -1  -3   40.80    2.70
   8  -1   3   33.80    3.40
   8  -1   3   39.60    2.80
   8  -1   3   33.00    2.50
   8  -1   3   37.40    2.90
   8   1   3   28.50    2.90
   8   1   3   34.90    3.40
   8   1   3   34.10    2.60
   8   1   3   39.10    3.50
  -8   1  -3   34.90    2.30
   9  -1   3    3.20    1.90
   9  -1   3    7.70    1.80
   9  -1   3    4.90    1.60
   9  -1   3    8.60    1.70
   9   1   3    8.30    1.90
   9   1   3   10.00    2.30
   9   1   3    7.80    2.30
   9   1   3    7.00    1.60
  10  -1   3    0.70    1.30
  10  -1   3    0.30    1.20
  10  -1   3   -0.30    1.50
  10  -1   3   -1.00    1.80
  10   1   3   -0.50    1.40
  10   1   3   -0.60    1.70
  10   1   3    2.10    1.90
  10   1   3    0.90    1.30
  11  -1   3    6.10    1.90
  11  -1   3    2.10    2.30
  11  -1   3   -1.10    1.50
  11  -1   3    1.50    1.50
  11   1   3    0.30    1.70
  11   1   3    0.70    2.00
  11   1   3    0.60    2.20
  11   1   3    4.30    1.60
  12  -1   3   11.70    2.50
  12  -1   3   11.70    2.60
  12  -1   3   12.70    3.10
  12   1   3   18.50    3.50
  12   1   3   12.70    2.70
  12   1   3    7.70    2.50
  13  -1   3    3.30    2.00
  13  -1   3   -2.50    2.40
  13  -1   3    2.20    1.90
  13   1   3    2.00    2.80
  13   1   3   -0.30    2.40
  13   1   3    4.50    2.10
  14  -1   3    1.40    2.90
  14  -1   3    3.30    2.30
  14  -1   3    3.00    2.20
  14   1   3    0.60    2.90
  14   1   3    1.10    2.30
  14   1   3    2.80    2.40
  15  -1   3    1.30    2.20
  15  -1   3    1.90    3.40
  15   1   3   -1.50    2.90
  15   1   3   -0.10    2.60
  15   1   3   -1.30    2.10
  16  -2  -3    2.90    2.10
  16  -2  -3   -1.30    2.60
  16  -2  -3    3.60    3.30
  16   2  -3    0.70    2.30
  16   2  -3    0.50    2.10
  16   2  -3   -3.60    2.70
  15  -2  -3    6.50    3.00
  15  -2  -3    0.80    1.90
  15  -2  -3   -0.50    2.50
  15   2  -3   -0.40    2.10
  15   2  -3   -1.50    2.50
  15   2  -3    1.60    2.80
  14  -2  -3   -0.10    2.40
  14  -2  -3   -0.10    1.50
  14  -2  -3   -2.00    1.90
  14   2  -3    0.00    2.00
  14   2  -3    2.60    2.40
  14   2  -3    2.20    2.10
  13  -2  -3   17.90    3.10
  13  -2  -3   16.20    2.50
  13  -2  -3   10.90    2.80
  13   2  -3   16.50    3.00
  13   2  -3   17.30    3.20
  13   2  -3   17.50    3.00
  12  -2  -3    7.90    1.80
  12  -2  -3   10.70    2.60
  12  -2  -3    5.20    2.20
  12   2  -3   10.00    2.50
  12   2  -3    5.20    1.90
  12   2  -3    6.10    2.30
  12   2  -3    8.00    1.70
  11  -2  -3   57.99    4.40
  11  -2  -3   66.29    4.60
  11  -2  -3   67.69    4.00
  11   2  -3   66.49    3.70
  11   2  -3   66.69    4.60
  11   2  -3   58.79    4.30
  11   2  -3   70.69    4.40
  10  -2  -3   -2.70    1.40
  10  -2  -3   -0.10    1.10
 -10  -2   3    0.40    1.20
  10  -2  -3   -1.50    1.60
  10   2  -3   -1.30    1.50
  10   2  -3   -0.30    1.70
  10   2  -3    1.50    1.20
  10   2  -3    2.60    1.40
  -9  -2   3    7.70    1.50
   9  -2  -3    5.40    1.40
   9  -2  -3    4.90    1.80
   9  -2  -3    4.10    1.80
   9   2  -3    7.30    1.90
   9   2  -3    7.50    2.10
   9   2  -3    4.50    1.50
   9   2  -3    5.90    1.30
   8  -2  -3    2.00    1.50
   8  -2  -3    2.70    1.40
  -8  -2   3    1.90    1.20
   8  -2  -3    1.00    1.00
   8   2  -3    1.40    1.10
   8   2  -3    1.10    1.50
  -8   2   3    2.60    0.80
   8   2  -3    2.70    1.30
   8   2  -3    3.40    1.50
  -7  -2   3   22.70    2.00
   7  -2  -3   18.40    1.70
   7  -2  -3   23.20    2.20
   7  -2  -3   23.80    2.30
   7   2  -3   25.30    2.20
  -7   2   3   21.30    1.50
   7   2  -3   24.70    1.90
   7   2  -3   23.50    2.30
   7   2  -3   22.50    2.20
  -6  -2   3    8.30    1.30
   6  -2  -3    8.90    1.10
   6  -2  -3    8.90    1.40
  -6  -2   3    8.80    1.50
   6  -2  -3    8.80    1.50
   6   2  -3    8.30    1.50
  -6   2   3    8.60    0.90
   6   2  -3    9.10    1.40
   6   2  -3    7.40    1.30
   6   2  -3   11.50    1.60
  -5  -2   3   16.00    1.60
  -5  -2   3   17.60    1.70
   5  -2  -3   17.40    1.80
  -5  -2   3   20.50    1.80
   5  -2  -3   20.10    1.90
   5  -2  -3   19.10    1.40
   5   2  -3   20.10    1.70
   5   2  -3   19.50    1.70
   5   2  -3   19.20    1.70
   5   2  -3   18.30    1.90
  -5   2   3   18.10    1.20
   4  -2  -3   26.00    1.90
  -4  -2   3   29.40    1.80
   4  -2  -3   28.50    1.60
  -4  -2   3   26.20    2.00
  -4  -2   3   31.20    1.70
  -4  -2   3   30.90    1.80
   4  -2  -3   28.30    1.60
   4   2  -3   26.30    1.80
  -4   2   3   29.00    1.40
   4   2  -3   28.30    1.80
   4   2  -3   27.10    1.90
   4   2  -3   28.00    1.70
  -3  -2   3  176.88    6.40
   3  -2  -3  174.88    6.60
  -3  -2   3  180.58    6.60
   3  -2  -3  175.88    6.30
   3  -2  -3  174.18    6.20
   3  -2  -3  177.38    6.50
  -3  -2   3  177.28    6.20
   3   2  -3  175.78    6.40
   3   2  -3  173.48    6.20
   3   2  -3  168.58    6.50
   3   2  -3  187.88    6.60
   3   2  -3  176.88    6.60
   2  -2  -3  207.58    7.20
   2  -2  -3  208.88    7.10
  -2  -2   3  210.88    7.20
   2  -2  -3  207.38    7.20
  -2  -2   3  206.18    7.00
  -2  -2   3  203.38    7.40
  -2  -2   3  213.08    7.40
  -2   2   3  195.58    7.00
   2   2  -3  205.78    7.40
   2   2  -3  192.48    7.00
   2   2  -3  215.38    7.40
   2   2  -3  204.18    7.40
  -2   2   3  200.68    7.20
   1  -2  -3    1.40    0.50
  -1  -2   3    1.40    0.70
  -1  -2   3    2.00    0.80
  -1  -2   3    1.40    0.80
   1  -2  -3    2.30    0.80
  -1  -2   3    1.10    0.60
  -1  -2   3    1.50    0.40
   1  -2  -3    2.10    0.70
   1  -2  -3    0.90    0.70
   1   2  -3   -0.10    0.70
  -1   2   3    0.10    0.60
   1   2  -3    0.30    0.70
  -1   2   3    1.10    0.60
   1   2  -3    0.00    0.70
   1   2  -3    1.30    0.50
  -1   2   3    0.70    0.50
   0  -2   3   50.39    2.60
   0  -2   3   56.39    2.30
   0  -2  -3   53.69    2.50
   0  -2   3   55.09    2.40
   0  -2  -3   55.19    2.50
   0  -2   3   53.29    2.10
   0  -2  -3   54.29    2.60
   0  -2  -3   53.99    2.00
   0  -2  -3   55.89    2.50
   0   2  -3   52.69    2.00
   0   2  -3   48.20    2.40
   0   2  -3   51.99    2.20
   0   2   3   51.49    2.00
   0   2  -3   58.69    2.60
   0   2   3   50.79    2.30
   0   2   3   49.90    2.50
  -1  -2  -3  110.89    4.50
   1  -2   3  101.09    3.80
   1  -2   3  103.39    3.80
  -1  -2  -3  108.39    4.00
  -1  -2  -3  110.29    4.10
   1  -2   3  102.59    4.30
   1  -2   3  109.39    4.00
  -1  -2  -3   98.39    4.10
   1  -2   3  103.19    3.70
  -1   2  -3  105.19    3.50
   1   2   3  101.29    4.20
   1   2   3   97.39    4.20
  -1   2  -3  101.29    3.80
   1   2   3  104.89    3.70
   1   2   3  103.29    4.10
   1   2   3  100.49    4.00
  -1   2  -3  102.89    3.50
  -1   2  -3  105.09    4.00
  -2  -2  -3 2151.68   69.59
   2  -2   3 2082.49   69.19
   2  -2   3 2028.10   69.29
  -2  -2  -3 2226.68   69.29
   2  -2   3 2178.78   69.09
  -2  -2  -3 2116.79   69.59
   2  -2   3 2221.48   69.29
   2   2   3 2087.69   69.69
  -2   2  -3 2071.59   69.19
   2   2   3 2156.08   69.29
   2   2   3 2069.59   69.49
   2   2   3 2148.69   69.69
  -2   2  -3 2198.88   69.19
  -2   2  -3 2092.39   69.19
   3  -2   3   31.30    1.70
   3  -2   3   34.30    1.70
   3  -2   3   32.60    1.60
  -3  -2  -3   34.20    1.70
  -3  -2  -3   36.00    2.10
   3  -2   3   31.50    1.90
  -3  -2  -3   35.20    2.00
  -3  -2  -3   34.20    2.10
   3  -2   3   33.60    1.70
   3  -2   3   31.90    1.70
   3   2   3   34.10    2.30
   3   2   3   33.80    2.30
  -3   2  -3   34.20    1.40
   3   2   3   34.90    1.80
   3   2   3   34.50    2.10
  -3   2  -3   34.40    1.70
   3   2   3   32.10    2.10
   4  -2   3  349.77   11.40
  -4  -2  -3  363.76   11.50
   4  -2   3  342.17   11.60
   4  -2   3  334.87   11.60
   4  -2   3  337.17   11.70
  -4  -2  -3  345.47   12.10
   4  -2   3  333.87   11.50
   4  -2   3  321.87   11.90
   4   2   3  331.77   12.10
   4   2   3  326.07   12.20
  -4   2  -3  333.57   11.40
  -4   2  -3  352.46   11.30
   4   2   3  315.07   12.20
   4   2   3  342.17   12.10
   4   2   3  336.47   11.50
   5  -2   3    0.30    0.50
   5  -2   3   -0.10    0.70
  -5  -2  -3    1.40    0.90
   5  -2   3   -0.10    0.80
  -5  -2  -3   -0.40    0.50
   5  -2   3   -0.80    0.70
   5  -2   3    0.50    1.10
   5  -2   3   -0.70    0.60
   5   2   3    2.00    1.30
   5   2   3    0.10    0.90
   5   2   3    0.10    0.60
   5   2   3    1.20    0.80
   5   2   3    0.80    1.10
   6  -2   3    0.70    0.90
   6  -2   3    0.60    1.00
  -6  -2  -3    1.30    1.00
   6  -2   3    0.50    0.50
   6  -2   3    0.70    1.20
   6  -2   3    0.10    0.80
   6  -2   3   -1.20    0.80
   6   2   3    0.10    0.60
   6   2   3    2.00    1.40
   6   2   3    0.20    1.10
   6   2   3    0.30    1.40
   7  -2   3   68.79    2.60
   7  -2   3   68.59    3.50
   7  -2   3   62.69    3.90
   7  -2   3   69.59    3.30
  -7  -2  -3   60.99    3.60
   7  -2   3   64.99    3.50
   7  -2   3   65.19    3.50
   7   2   3   65.99    4.20
   7   2   3   66.99    4.10
   7   2   3   60.89    3.80
   7   2   3   64.69    2.70
   8  -2   3  258.27   10.30
  -8  -2  -3  240.18    9.80
   8  -2   3  238.08    9.60
   8  -2   3  260.07    9.60
   8  -2   3  248.38    9.70
   8  -2   3  249.88    9.30
   8   2   3  251.67   10.40
   8   2   3  255.17    8.50
   8   2   3  238.28   10.40
   8   2   3  265.97   10.30
   9  -2   3   70.99    4.00
   9  -2   3   75.29    3.80
   9  -2   3   71.09    4.10
   9  -2   3   80.39    4.90
   9   2   3   75.79    4.60
   9   2   3   65.09    4.80
   9   2   3   72.69    4.80
  10  -2   3    5.00    1.70
  10  -2   3    4.40    1.60
  10  -2   3    2.00    2.00
  10  -2   3    3.90    1.60
  10   2   3    5.40    1.90
  10   2   3    1.80    1.80
  10   2   3    6.70    2.40
  11  -2   3    2.30    2.30
  11  -2   3    3.00    1.70
  11  -2   3    1.00    1.50
  11   2   3    3.10    2.00
  11   2   3    0.20    2.10
  11   2   3    3.30    2.40
  12  -2   3   -0.90    1.70
  12  -2   3    1.60    2.40
  12  -2   3   -0.80    1.60
  12   2   3   -0.40    2.30
  12   2   3    3.30    2.20
  12   2   3    0.40    1.70
  13  -2   3   -0.10    2.00
  13  -2   3   -0.30    1.70
  13  -2   3   -1.10    2.60
  13   2   3    3.30    2.10
  13   2   3    1.30    2.30
  13   2   3    3.30    2.80
  14  -2   3    0.50    2.20
  14  -2   3    2.00    3.10
  14   2   3    5.20    3.10
  14   2   3    0.30    2.40
  14   2   3   -5.00    2.00
  15  -2   3    5.60    3.60
  15  -2   3    2.50    2.00
  15   2   3    0.00    2.20
  15   2   3   -0.20    3.10
  15   2   3   -1.60    2.40
  16  -3  -3   -2.40    2.90
  16  -3  -3   -0.20    2.00
  16  -3  -3   -2.30    3.90
  16   3  -3   -4.40    2.70
  16   3  -3    0.30    2.40
  15  -3  -3   -3.10    2.40
  15  -3  -3   -0.90    2.70
  15  -3  -3    1.10    1.90
  15   3  -3   -1.10    2.50
  15   3  -3   -1.20    2.20
  14  -3  -3    3.40    2.50
  14  -3  -3   -2.30    1.40
  14  -3  -3   -2.20    2.10
  14   3  -3    2.00    1.80
  14   3  -3    0.00    2.50
  14   3  -3    1.30    2.20
  13  -3  -3   -0.20    2.00
  13  -3  -3   -0.90    2.10
  13  -3  -3    0.00    1.30
  13   3  -3    3.30    2.30
  13   3  -3    0.30    1.60
  13   3  -3    0.60    1.90
  12  -3  -3   13.80    2.80
  12  -3  -3   13.00    2.70
  12  -3  -3    9.60    2.00
  12   3  -3   16.80    3.10
  12   3  -3   13.40    2.50
  12   3  -3    7.70    2.50
  12   3  -3   10.20    1.90
  11  -3  -3   20.50    2.90
  11  -3  -3   17.20    2.80
  11  -3  -3   15.10    2.10
  11   3  -3   22.10    2.80
  11   3  -3   15.80    2.80
  11   3  -3   15.70    2.10
  11   3  -3   17.70    2.90
 -10  -3   3   12.30    2.00
  10  -3  -3   13.90    2.00
  10  -3  -3   14.50    2.40
  10  -3  -3   11.60    2.10
  10   3  -3   15.20    2.00
  10   3  -3   12.70    2.50
  10   3  -3   14.00    2.30
  10   3  -3   12.60    2.40
   9  -3  -3   20.70    2.10
   9  -3  -3   20.10    2.70
  -9  -3   3   21.30    2.40
   9  -3  -3   20.90    2.70
   9   3  -3   23.20    2.30
   9   3  -3   21.70    2.60
   9   3  -3   20.20    2.80
   9   3  -3   20.40    2.60
   8  -3  -3    4.50    1.70
   8  -3  -3    3.50    1.70
  -8  -3   3    5.70    1.50
   8  -3  -3    3.10    1.10
   8   3  -3    4.20    1.30
   8   3  -3    4.10    1.50
   8   3  -3    5.30    1.70
   8   3  -3    5.00    1.50
   7  -3  -3  161.48    6.80
  -7  -3   3  156.68    6.50
   7  -3  -3  160.28    6.10
   7  -3  -3  156.68    6.70
   7   3  -3  153.08    6.40
   7   3  -3  153.48    6.60
   7   3  -3  159.58    6.90
   7   3  -3  161.58    6.70
   6  -3  -3   -0.50    1.00
   6  -3  -3   -0.70    0.60
   6  -3  -3    0.70    1.20
  -6  -3   3    0.30    1.00
  -6  -3   3    0.90    1.10
   6   3  -3   -0.80    1.20
   6   3  -3    0.80    0.90
   6   3  -3    0.80    1.00
   6   3  -3   -0.20    1.00
   5  -3  -3   32.80    2.40
   5  -3  -3   36.30    1.90
  -5  -3   3   32.20    2.20
  -5  -3   3   35.50    2.30
  -5  -3   3   34.00    2.50
   5  -3  -3   33.70    1.80
   5   3  -3   33.20    2.50
   5   3  -3   36.90    2.30
   5   3  -3   32.20    2.20
   5   3  -3   36.70    2.40
  -4  -3   3  262.27    9.40
  -4  -3   3  259.77    9.40
   4  -3  -3  258.67    8.90
   4  -3  -3  266.27    9.60
   4  -3  -3  263.97    9.00
  -4  -3   3  249.88    9.40
   4   3  -3  255.37    9.30
  -4   3   3  260.97    8.60
   4   3  -3  261.27    9.50
   4   3  -3  261.27    9.60
   4   3  -3  252.17    9.20
  -3  -3   3   36.60    2.00
   3  -3  -3   33.90    1.80
  -3  -3   3   37.30    2.10
   3  -3  -3   45.70    2.30
   3  -3  -3   37.30    1.80
   3  -3  -3   36.90    2.30
  -3  -3   3   39.50    2.30
  -3  -3   3   39.50    1.90
   3   3  -3   34.50    2.20
   3   3  -3   37.30    1.90
   3   3  -3   34.70    2.20
  -3   3   3   38.30    1.80
  -2  -3   3  413.46   13.40
   2  -3  -3  423.26   13.60
   2  -3  -3  417.76   13.50
   2  -3  -3  383.96   13.40
  -2  -3   3  396.46   13.80
  -2  -3   3  376.16   13.60
   2   3  -3  392.06   13.40
  -2   3   3  394.06   13.50
   2   3  -3  414.56   13.50
   2   3  -3  388.16   13.80
   1  -3  -3  165.88    6.10
   1  -3  -3  160.88    6.00
  -1  -3   3  174.88    5.90
   1  -3  -3  171.88    5.80
  -1  -3   3  163.88    6.30
  -1  -3   3  152.88    5.90
   1   3  -3  161.28    6.30
   1   3  -3  171.68    5.80
  -1   3   3  167.88    6.10
   1   3  -3  177.68    6.30
   0  -3   3  407.96   13.40
   0  -3  -3  419.46   13.80
   0  -3  -3  420.16   13.10
   0  -3  -3  414.16   13.70
   0  -3   3  374.16   13.90
   0   3  -3  380.36   13.80
   0   3   3  385.86   13.80
   0   3   3  396.76   13.80
   0   3  -3  409.76   13.20
   0   3  -3  408.56   13.50
   1  -3   3  172.88    6.70
  -1  -3  -3  169.38    6.50
   1  -3   3  173.58    6.00
  -1  -3  -3  173.48    6.50
   1   3   3  179.28    6.60
  -1   3  -3  180.48    6.00
   1   3   3  163.08    6.70
   1   3   3  176.18    6.60
  -1   3  -3  184.08    6.50
  -2  -3  -3   27.10    1.90
   2  -3   3   26.20    1.20
   2  -3   3   24.90    1.60
  -2  -3  -3   26.30    1.80
   2  -3   3   25.40    1.20
   2   3   3   24.40    2.10
   2   3   3   28.00    2.00
  -2   3  -3   24.50    1.60
  -2   3  -3   26.70    1.30
   2   3   3   26.20    1.80
   3  -3   3  112.29    4.10
   3  -3   3  112.29    4.10
  -3  -3  -3  131.09    4.90
  -3  -3  -3  115.89    4.80
   3  -3   3  108.29    4.50
   3  -3   3  107.39    4.10
   3   3   3  110.39    5.00
   3   3   3  115.09    5.00
   3   3   3  115.59    4.60
  -3   3  -3  110.39    4.40
   4  -3   3    4.60    0.80
   4  -3   3    3.40    0.70
  -4  -3  -3    3.70    1.10
   4  -3   3    4.20    0.90
   4  -3   3    4.20    0.70
   4  -3   3    3.60    1.10
   4   3   3    3.20    1.20
  -4   3  -3    6.10    1.00
   4   3   3    4.10    1.40
   4   3   3    4.50    1.40
   4   3   3    4.10    0.90
   5  -3   3    7.30    1.00
   5  -3   3    7.70    1.00
   5  -3   3    7.40    1.40
   5  -3   3   10.90    1.30
  -5  -3  -3    8.80    1.50
   5  -3   3    9.70    1.20
   5   3   3    7.60    1.70
   5   3   3    8.20    1.20
   5   3   3    5.80    1.40
   5   3   3    9.10    1.80
   6  -3   3    1.20    1.30
  -6  -3  -3    0.70    1.20
   6  -3   3    3.00    1.00
   6  -3   3    1.00    0.90
   6  -3   3    1.70    0.90
   6  -3   3    1.70    1.10
   6   3   3    0.70    0.80
   6   3   3    0.80    1.50
   6   3   3    1.90    1.60
   6   3   3    0.20    1.10
   7  -3   3   -1.60    1.40
   7  -3   3    0.00    1.00
  -7  -3  -3    1.20    1.20
   7  -3   3    1.60    1.20
   7  -3   3   -0.40    1.00
   7  -3   3    1.10    1.00
   7   3   3    0.90    1.70
   7   3   3    0.60    1.30
   7   3   3    1.20    1.60
   7   3   3    0.10    0.80
  -8  -3  -3    7.50    1.70
   8  -3   3    2.40    1.20
   8  -3   3    6.90    2.10
   8  -3   3    5.20    1.50
   8  -3   3    2.60    1.30
   8  -3   3    5.60    1.30
   8   3   3    8.60    1.90
   8   3   3    3.70    2.10
   8   3   3    2.40    1.90
   8   3   3    3.50    1.00
   9  -3   3    0.70    1.70
  -9  -3  -3    0.90    1.40
   9  -3   3    0.10    1.00
   9  -3   3    1.50    1.30
   9  -3   3   -0.20    1.20
   9   3   3    0.90    2.00
   9   3   3   -2.40    1.60
   9   3   3   -1.60    1.20
  10  -3   3   20.10    2.40
  10  -3   3   25.10    3.30
  10  -3   3   27.10    2.70
  10  -3   3   28.00    2.70
  10   3   3   25.20    3.60
  10   3   3   30.40    3.30
  10   3   3   19.50    3.20
  11  -3   3    1.70    2.30
  11  -3   3    5.00    1.60
  11  -3   3    4.70    1.60
  11   3   3    4.60    2.50
  11   3   3    0.10    1.70
  11   3   3    6.50    2.60
  12  -3   3    5.80    2.70
  12  -3   3    8.90    2.00
  12   3   3    8.20    2.60
  12   3   3    4.70    2.80
  12   3   3    4.80    2.50
  13  -3   3    0.60    1.60
  13  -3   3   -4.00    2.30
  13   3   3   -2.10    2.70
  13   3   3   -1.90    2.30
  13   3   3    1.80    2.00
  14  -3   3   -2.50    3.20
  14  -3   3    3.90    2.10
  14   3   3   -1.40    2.70
  14   3   3   -1.70    2.40
  16  -4  -3   -1.60    1.80
  16  -4  -3   -5.10    2.60
  16   4  -3    5.10    2.70
  16   4  -3    0.40    2.90
  15  -4  -3   -1.00    2.60
  15  -4  -3   -1.60    1.70
  15  -4  -3    3.80    2.80
  15   4  -3   -0.90    2.50
  15   4  -3    4.70    2.90
  14  -4  -3    0.50    1.70
  14  -4  -3   -1.80    2.30
  14  -4  -3   -2.60    2.00
  14   4  -3    2.00    2.40
  14   4  -3    3.70    2.50
  13  -4  -3    2.40    2.30
  13  -4  -3    0.10    1.40
  13  -4  -3    3.40    2.40
  13   4  -3    1.30    2.20
  13   4  -3   -0.30    2.30
  12  -4  -3    7.10    2.40
  12  -4  -3   10.30    2.70
  12  -4  -3    5.20    1.60
  12   4  -3    8.10    2.50
  12   4  -3   12.60    2.60
  12   4  -3    9.40    1.90
  12   4  -3   12.40    2.70
 -11  -4   3    2.60    1.60
  11  -4  -3    1.40    1.20
  11  -4  -3    0.00    1.80
  11  -4  -3    1.00    1.90
  11   4  -3    1.60    1.90
  11   4  -3   -0.70    1.80
  11   4  -3    2.80    1.50
  11   4  -3    1.60    1.50
  10  -4  -3    1.70    1.70
  10  -4  -3    0.60    1.00
 -10  -4   3    0.50    1.30
  10  -4  -3    0.10    1.70
  10   4  -3    3.60    2.00
  10   4  -3    1.00    1.50
  10   4  -3    0.40    1.80
  10   4  -3    0.00    1.30
   9  -4  -3   11.20    2.30
   9  -4  -3   10.30    2.20
   9  -4  -3   12.80    1.60
  -9  -4   3   11.80    2.00
   9   4  -3    9.10    1.80
   9   4  -3   16.00    2.60
   9   4  -3   13.40    2.40
   9   4  -3   12.80    2.10
  -8  -4   3    6.50    1.70
   8  -4  -3    9.80    2.10
   8  -4  -3    6.80    1.20
   8  -4  -3    7.40    1.70
   8   4  -3    6.10    1.90
   8   4  -3    6.90    1.70
   8   4  -3    7.10    1.60
   8   4  -3    9.00    1.90
   7  -4  -3   74.79    4.20
  -7  -4   3   78.19    4.30
   7  -4  -3   73.89    4.00
   7  -4  -3   72.59    3.30
  -7  -4   3   75.89    4.00
   7   4  -3   70.59    4.30
   7   4  -3   73.99    4.00
   7   4  -3   77.49    4.10
   7   4  -3   72.39    4.00
  -6  -4   3    1.00    1.20
   6  -4  -3   -0.10    1.30
  -6  -4   3    2.10    1.20
  -6  -4   3    0.30    1.00
   6  -4  -3    2.80    0.80
   6  -4  -3    2.70    0.80
   6   4  -3    0.70    1.10
   6   4  -3    1.00    1.00
   6   4  -3    0.00    1.10
   6   4  -3    1.80    1.50
  -5  -4   3  347.57   12.10
   5  -4  -3  351.56   11.40
  -5  -4   3  327.67   12.00
  -5  -4   3  345.37   12.10
   5  -4  -3  305.77   11.40
   5  -4  -3  317.67   12.20
   5   4  -3  340.37   12.40
   5   4  -3  324.47   12.10
   5   4  -3  340.27   12.00
   5   4  -3  331.67   11.90
  -4  -4   3   52.29    3.00
   4  -4  -3   53.19    3.20
  -4  -4   3   59.39    3.00
   4  -4  -3   60.09    2.50
   4  -4  -3   62.79    2.50
  -4  -4   3   54.59    3.00
   4   4  -3   54.39    2.80
   4   4  -3   57.19    3.20
  -3  -4   3   47.50    2.70
   3  -4  -3   58.49    2.40
   3  -4  -3   55.99    2.90
  -3  -4   3   52.29    2.70
   3  -4  -3   47.80    2.30
  -3  -4   3   50.89    2.60
   3   4  -3   52.89    2.60
   3   4  -3   47.20    2.50
  -3   4   3   54.99    2.40
   3   4  -3   51.69    2.80
   2  -4  -3  179.08    6.10
  -2  -4   3  149.49    6.30
  -2  -4   3  162.88    6.10
   2  -4  -3  180.68    6.10
  -2  -4   3  164.88    6.20
   2  -4  -3  160.38    6.00
   2   4  -3  175.38    6.10
   2   4  -3  158.98    6.60
  -2   4   3  160.08    6.00
  -1  -4   3  237.38    8.60
  -1  -4   3  239.58    8.30
  -1  -4   3  227.48    8.20
   1  -4  -3  233.78    8.30
   1  -4  -3  235.78    8.00
   1  -4  -3  241.18    8.40
   1   4  -3  239.28    8.00
   1   4  -3  229.28    8.70
  -1   4   3  228.78    8.40
  -1   4   3  228.68    8.70
   0  -4   3  151.78    5.40
   0  -4  -3  154.48    5.80
   0  -4   3  143.29    5.90
   0   4   3  159.18    6.10
   0   4  -3  140.89    6.00
   0   4   3  156.68    5.90
  -1  -4  -3  623.94   21.00
   1  -4   3  619.04   21.20
  -1  -4  -3  592.84   20.90
   1  -4   3  625.34   20.30
  -1   4  -3  598.54   21.00
   1   4   3  632.14   21.20
  -1   4  -3  640.84   20.30
   1   4   3  615.44   21.10
   2  -4   3   88.19    3.20
   2  -4   3   91.09    4.30
  -2  -4  -3   88.09    4.00
  -2  -4  -3   92.69    4.10
   2   4   3   87.49    4.30
   2   4   3   91.19    4.10
  -2   4  -3   91.19    3.10
   2   4   3   90.69    4.20
  -2   4  -3   82.79    3.90
  -3  -4  -3   -1.30    0.70
   3  -4   3    0.30    0.90
   3  -4   3    0.30    0.40
  -3  -4  -3   -1.70    0.90
  -3   4  -3   -0.80    0.80
   3   4   3   -0.70    0.40
   3   4   3   -0.50    1.20
   3   4   3    0.30    0.90
   3   4   3   -0.30    1.00
  -4  -4  -3   13.10    1.80
   4  -4   3   12.60    1.00
  -4  -4  -3   13.20    1.80
   4  -4   3   13.10    1.60
   4  -4   3   15.20    1.60
   4  -4   3   15.30    0.90
   4  -4   3   12.10    1.00
   4   4   3   11.40    2.00
  -4   4  -3   15.00    1.60
   4   4   3   13.80    1.30
   4   4   3   14.80    1.60
   4   4   3   14.90    2.00
   5  -4   3   73.79    3.10
  -5  -4  -3   78.89    4.10
   5  -4   3   75.29    3.00
   5  -4   3   71.49    3.50
   5  -4   3   76.09    4.00
   5  -4   3   72.29    3.10
  -5   4  -3   74.69    3.60
   5   4   3   81.69    4.10
   5   4   3   67.69    4.30
   5   4   3   73.69    4.30
   5   4   3   76.69    3.70
   6  -4   3    2.70    1.40
   6  -4   3    2.60    1.30
   6  -4   3    3.40    0.90
   6  -4   3    3.80    0.90
   6  -4   3    2.80    0.90
  -6  -4  -3    2.00    1.30
   6   4   3    4.70    1.30
   6   4   3    2.90    1.70
   6   4   3    5.20    1.50
   6   4   3    2.30    1.80
   7  -4   3  102.39    4.10
   7  -4   3   91.99    4.20
   7  -4   3   94.89    5.10
   7  -4   3   97.09    4.50
   7  -4   3   93.39    4.20
  -7  -4  -3   89.69    5.00
   7   4   3   94.39    5.40
   7   4   3   98.69    5.20
   7   4   3  105.89    5.60
   7   4   3  100.49    4.40
   8  -4   3   51.39    3.90
  -8  -4  -3   60.39    3.90
   8  -4   3   54.79    3.00
   8  -4   3   59.49    3.20
   8  -4   3   56.19    3.40
   8  -4   3   55.19    3.00
   8   4   3   50.39    3.80
   8   4   3   58.49    3.10
   8   4   3   57.49    4.30
   8   4   3   55.89    4.30
   9  -4   3   16.90    2.20
   9  -4   3   15.20    2.70
   9  -4   3   14.60    1.90
   9  -4   3   18.30    1.90
  -9  -4  -3   15.80    2.40
   9   4   3   20.60    3.10
   9   4   3   12.20    2.40
   9   4   3   10.60    2.70
  10  -4   3   -1.40    1.90
  10  -4   3    1.80    1.30
  10  -4   3    2.30    1.60
  10   4   3    4.90    2.20
  10   4   3    0.70    1.60
  10   4   3    3.00    2.20
  11  -4   3   -0.40    1.20
  11  -4   3   -4.00    1.80
  11   4   3    2.20    2.20
  11   4   3    2.60    1.90
  11   4   3    1.40    2.30
  12  -4   3    7.90    1.90
  12  -4   3    5.50    2.70
  12   4   3    5.10    2.60
  12   4   3   11.30    3.20
  13  -4   3   -1.10    2.70
  13  -4   3    4.00    2.00
  13   4   3    2.60    2.70
  13   4   3    4.70    2.90
  14  -4   3    1.90    1.90
  14  -4   3    0.60    3.00
  14   4   3   -0.30    2.70
  14   4   3    8.70    3.50
  15  -5  -3    4.90    3.30
  15  -5  -3   -1.50    1.60
  15  -5  -3    1.10    2.80
  15   5  -3    3.00    2.90
  14  -5  -3    1.70    1.50
  14  -5  -3   -2.60    2.00
  14  -5  -3   -2.70    2.30
  14   5  -3    2.70    2.60
  13  -5  -3    3.00    1.50
  13  -5  -3    1.40    2.30
  13  -5  -3    4.00    2.80
  13   5  -3    1.70    2.60
  12  -5  -3   -1.40    1.10
  12  -5  -3   -2.30    1.90
  12  -5  -3    1.40    2.10
  12   5  -3    4.20    2.30
  12   5  -3    0.70    1.40
 -11  -5   3   16.40    2.60
  11  -5  -3   12.10    1.80
  11  -5  -3   12.90    2.80
  11  -5  -3   11.80    2.60
  11   5  -3   13.10    2.70
  11   5  -3   12.20    2.20
  10  -5  -3   -1.70    0.90
  10  -5  -3   -2.40    1.80
  10  -5  -3    1.10    1.80
 -10  -5   3    0.10    1.40
  10   5  -3    1.30    1.80
  10   5  -3    0.70    1.50
  10   5  -3   -1.20    1.40
  10   5  -3    2.30    1.90
   9  -5  -3   -0.20    1.70
   9  -5  -3    4.70    1.90
   9  -5  -3    0.40    0.90
  -9  -5   3    2.50    1.50
   9   5  -3    0.50    1.30
   9   5  -3    1.90    1.60
   9   5  -3    0.80    1.40
   8  -5  -3    9.90    2.20
   8  -5  -3    7.80    1.30
  -8  -5   3    8.60    1.90
   8  -5  -3    9.90    2.10
   8   5  -3    9.00    2.00
   8   5  -3    8.70    1.80
   8   5  -3    9.80    1.80
   7  -5  -3   14.20    2.40
   7  -5  -3   11.00    1.30
  -7  -5   3   15.80    2.10
  -7  -5   3   13.10    2.10
   7  -5  -3   13.70    2.30
   7  -5  -3   19.00    1.80
   7   5  -3   13.70    1.90
   7   5  -3   12.90    2.20
   7   5  -3   15.90    2.30
  -6  -5   3    0.50    1.30
   6  -5  -3    1.00    1.50
  -6  -5   3    0.30    1.10
   6  -5  -3    1.10    0.70
   6  -5  -3    1.10    0.60
  -6  -5   3    0.30    1.00
   6   5  -3    2.00    1.30
   6   5  -3   -0.40    0.90
   6   5  -3    1.10    1.30
   5  -5  -3   10.80    1.00
   5  -5  -3   11.30    2.00
   5  -5  -3    9.90    1.10
  -5  -5   3    8.80    1.50
  -5  -5   3    9.90    1.60
  -5  -5   3   11.10    1.60
   5   5  -3    9.70    1.70
   5   5  -3   10.70    1.60
  -4  -5   3   43.90    2.70
   4  -5  -3   48.30    3.20
  -4  -5   3   51.19    2.90
   4  -5  -3   47.00    2.20
  -4  -5   3   48.10    2.80
   4  -5  -3   47.10    2.20
   4   5  -3   47.40    3.10
   4   5  -3   47.20    2.70
   4   5  -3   46.50    2.70
  -3  -5   3   74.89    3.60
   3  -5  -3   80.79    3.20
  -3  -5   3   74.99    3.60
  -3  -5   3   78.79    3.60
   3  -5  -3   72.49    3.10
  -3   5   3   72.09    3.10
   3   5  -3   71.69    3.80
   3   5  -3   74.39    3.40
  -2  -5   3   17.20    1.60
   2  -5  -3   24.40    1.60
  -2  -5   3   18.70    1.70
  -2  -5   3   15.40    1.70
   2  -5  -3   23.30    1.60
   2  -5  -3   19.40    1.50
  -2   5   3   22.10    1.50
   2   5  -3   24.10    1.40
   2   5  -3   18.10    2.10
  -2   5   3   23.00    2.20
  -1  -5   3    7.70    1.00
   1  -5  -3    8.70    1.20
  -1  -5   3    8.30    1.30
   1  -5  -3    9.10    0.80
   1   5  -3    7.20    1.40
  -1   5   3    8.60    1.20
  -1   5   3    7.90    1.40
   0  -5   3   31.30    1.70
   0  -5   3   28.20    2.20
   0  -5  -3   31.00    2.00
   0  -5  -3   29.60    2.10
   0   5   3   29.90    2.10
   0   5  -3   30.50    2.30
   0   5   3   32.30    2.50
  -1  -5  -3  107.69    4.60
   1  -5   3  109.59    4.90
   1  -5   3  104.59    3.80
  -1  -5  -3  100.59    4.50
   1   5   3  106.89    4.90
  -1   5  -3  100.99    4.70
  -1   5  -3  104.19    3.80
   1   5   3   96.89    4.50
   2  -5   3  183.48    6.30
  -2  -5  -3  187.88    7.30
   2  -5   3  184.18    7.50
  -2  -5  -3  180.78    7.30
   2   5   3  193.18    7.50
   2   5   3  193.28    7.50
  -2   5  -3  178.18    7.30
  -3  -5  -3   18.00    1.90
   3  -5   3   12.50    1.90
   3  -5   3   17.70    1.80
  -3  -5  -3   17.90    2.00
   3  -5   3   15.90    0.90
   3   5   3   15.00    2.00
   3   5   3   17.10    2.00
   3   5   3   18.40    2.30
  -3   5  -3   17.60    2.00
   4  -5   3  130.09    4.70
  -4  -5  -3  139.89    6.00
   4  -5   3  133.19    5.80
   4  -5   3  134.29    4.70
  -4  -5  -3  142.19    6.10
   4   5   3  138.99    4.90
   4   5   3  127.99    6.30
  -4   5  -3  127.59    5.70
   4   5   3  130.89    5.80
   4   5   3  133.49    6.20
  -5  -5  -3   -0.50    1.30
   5  -5   3   -0.70    1.30
   5  -5   3   -1.00    1.20
   5  -5   3   -0.30    0.50
   5  -5   3    0.30    0.60
   5   5   3    0.70    1.20
  -5   5  -3    0.20    1.10
   5   5   3   -0.10    1.60
   5   5   3    2.90    0.90
   5   5   3   -0.80    1.40
   6  -5   3   27.60    1.20
   6  -5   3   30.00    1.80
   6  -5   3   27.60    2.80
   6  -5   3   28.80    1.80
   6  -5   3   30.00    2.70
  -6  -5  -3   28.20    2.90
   6   5   3   28.90    2.60
   6   5   3   29.10    3.30
   6   5   3   24.80    3.00
   6   5   3   34.60    3.00
  -7  -5  -3   52.79    3.80
   7  -5   3   57.39    2.90
   7  -5   3   54.99    3.50
   7  -5   3   58.39    2.90
   7  -5   3   62.69    4.00
   7   5   3   68.39    4.60
   7   5   3   58.69    3.40
   7   5   3   57.09    3.90
   7   5   3   58.69    4.30
   8  -5   3   -1.70    1.30
   8  -5   3   -0.50    1.70
   8  -5   3    0.50    0.90
   8  -5   3   -1.20    0.80
  -8  -5  -3   -1.00    1.40
   8   5   3    0.60    1.20
   8   5   3    2.20    1.40
   8   5   3    3.10    1.90
   8   5   3   -2.00    1.80
  -9  -5  -3    3.70    1.90
   9  -5   3    1.90    1.10
   9  -5   3    3.90    1.80
   9  -5   3    3.60    1.90
   9   5   3    2.70    1.80
   9   5   3    1.30    2.10
   9   5   3    3.90    2.10
  10  -5   3   13.60    3.10
  10  -5   3   13.40    1.90
  10   5   3   16.00    3.00
  10   5   3   13.20    3.10
  11  -5   3   -0.10    2.20
  11  -5   3    3.30    1.40
  11   5   3   -1.80    2.20
  11   5   3   -2.40    1.90
  12  -5   3   -1.60    2.40
  12  -5   3    0.00    1.30
  12   5   3    5.00    2.80
  12   5   3   -4.60    2.30
  13  -5   3    3.40    1.70
  13  -5   3    2.70    2.90
  13   5   3    0.20    2.70
  13   5   3    8.60    3.60
  14  -5   3    0.50    1.70
  14  -5   3   -4.80    2.60
  14   5   3    0.40    2.90
  14   5   3    1.70    3.20
  15  -6  -3    0.50    2.90
  15  -6  -3    2.40    1.70
  15   6  -3   -0.20    2.60
  14  -6  -3    0.20    1.50
  14  -6  -3   -1.90    2.60
  14  -6  -3   -0.90    2.70
  14   6  -3    2.30    3.00
  13  -6  -3    0.60    2.70
  13  -6  -3    4.40    1.60
  13  -6  -3    7.90    3.00
  13   6  -3    8.00    3.00
  12  -6  -3   14.70    2.10
  12  -6  -3   10.50    3.10
  12  -6  -3   12.50    3.10
  12   6  -3   18.30    3.30
  12   6  -3   19.00    2.70
  11  -6  -3    4.20    2.30
 -11  -6   3    1.30    1.70
  11  -6  -3   -0.50    2.00
  11  -6  -3   -0.80    1.10
  11   6  -3    0.70    1.40
  11   6  -3    2.10    2.00
  10  -6  -3   -2.30    1.60
  10  -6  -3    1.50    1.10
 -10  -6   3    0.10    1.60
  10  -6  -3    2.30    2.10
  10   6  -3    0.50    1.70
  10   6  -3    0.40    1.50
   9  -6  -3    2.70    1.90
  -9  -6   3    3.90    1.80
   9  -6  -3    5.20    2.20
   9  -6  -3    5.50    1.10
   9   6  -3    8.40    2.30
   9   6  -3    6.90    2.10
   8  -6  -3    8.80    1.20
   8  -6  -3    3.30    1.90
  -8  -6   3    3.30    1.60
   8  -6  -3    5.10    1.80
   8   6  -3    3.70    1.60
   8   6  -3    6.50    2.00
  -7  -6   3   25.80    2.60
   7  -6  -3   21.70    2.90
   7  -6  -3   26.00    1.80
  -7  -6   3   30.80    3.00
   7   6  -3   26.50    2.80
   7   6  -3   27.60    3.00
   6  -6  -3   13.80    2.50
  -6  -6   3   11.20    1.90
   6  -6  -3   10.90    1.20
  -6  -6   3   10.30    1.80
   6   6  -3   12.10    2.00
   6   6  -3   11.10    2.10
  -5  -6   3   14.00    2.00
   5  -6  -3   14.60    1.10
  -5  -6   3   19.10    2.20
   5  -6  -3   15.10    1.30
   5  -6  -3   10.70    2.20
  -5  -6   3   13.80    1.80
   5   6  -3   13.00    1.90
   5   6  -3   15.90    2.40
   5   6  -3   15.40    1.90
  -4  -6   3    0.80    1.20
  -4  -6   3    1.30    1.30
  -4  -6   3    0.50    1.00
   4  -6  -3    0.40    0.70
   4   6  -3    1.50    1.50
   4   6  -3    1.40    0.90
   3  -6  -3    8.90    1.10
  -3  -6   3    6.00    1.30
  -3  -6   3    8.60    1.40
  -3  -6   3    3.70    1.20
   3   6  -3    4.90    1.60
  -3   6   3    5.70    0.90
   3   6  -3    7.10    1.10
   2  -6  -3    0.80    0.80
   2  -6  -3    1.40    0.80
  -2  -6   3    1.90    1.00
  -2  -6   3    1.50    1.10
  -2  -6   3    1.90    0.90
  -2   6   3    1.20    1.50
  -2   6   3    0.30    0.80
   2   6  -3   -3.00    1.00
  -1  -6   3   11.20    1.30
   1  -6  -3   13.00    1.00
  -1  -6   3   13.00    1.40
   1  -6  -3   10.70    1.40
   1  -6  -3   14.00    1.10
  -1  -6   3   13.20    1.60
  -1   6   3   11.30    2.00
  -1   6   3   10.30    1.40
   1   6  -3   11.20    1.80
   0  -6  -3   -0.40    0.90
   0  -6   3    0.60    1.10
   0  -6   3    0.10    0.60
   0  -6  -3   -0.80    0.80
   0   6   3   -0.40    0.90
   0   6   3   -1.30    1.30
   0   6  -3    1.10    1.30
   1  -6   3   34.70    1.80
  -1  -6  -3   33.40    2.50
  -1  -6  -3   34.80    2.30
   1  -6   3   35.80    2.80
   1   6   3   31.60    2.50
  -1   6  -3   30.00    2.40
  -1   6  -3   31.30    1.50
   1   6   3   38.80    3.00
  -2  -6  -3  108.19    4.90
   2  -6   3  105.59    3.90
  -2  -6  -3  107.59    4.90
   2  -6   3  110.09    5.20
   2   6   3  112.09    5.10
   2   6   3  106.39    5.20
  -2   6  -3  101.49    5.10
  -3  -6  -3   12.20    1.90
   3  -6   3   13.80    0.90
  -3  -6  -3   15.00    2.00
   3  -6   3   13.90    2.20
   3   6   3   11.30    2.00
   3   6   3   15.80    2.20
  -3   6  -3    9.30    1.90
   4  -6   3   61.29    3.60
  -4  -6  -3   58.99    3.60
   4  -6   3   54.29    3.90
   4  -6   3   52.29    2.10
   4   6   3   57.29    3.60
   4   6   3   50.79    3.90
  -4   6  -3   57.79    3.40
   4   6   3   54.29    3.80
   5  -6   3    4.10    0.70
   5  -6   3    5.30    1.70
   5  -6   3    3.40    1.50
  -5  -6  -3    3.30    1.60
   5   6   3    2.90    1.60
   5   6   3    3.90    1.80
  -5   6  -3    4.80    1.50
   5   6   3    5.60    1.60
  -6  -6  -3    7.60    1.90
   6  -6   3    6.10    0.80
   6  -6   3    7.70    0.90
   6  -6   3    8.10    1.90
   6  -6   3   10.50    1.90
   6   6   3    6.10    1.70
   6   6   3    7.00    2.00
   6   6   3    7.00    2.30
  -6   6  -3    9.30    1.70
   7  -6   3   10.10    1.10
   7  -6   3    8.90    2.00
   7  -6   3    8.00    2.00
   7  -6   3    7.70    1.00
  -7  -6  -3    7.90    2.00
   7   6   3    9.50    2.50
   7   6   3    6.70    1.80
   7   6   3    7.10    2.20
   8  -6   3    1.60    1.80
   8  -6   3    0.30    0.80
  -8  -6  -3   -1.20    1.50
   8  -6   3   -0.60    1.50
   8  -6   3    1.60    0.80
   8   6   3    0.10    1.40
   8   6   3    3.00    2.00
   8   6   3   -0.40    1.90
   9  -6   3    4.00    2.30
   9  -6   3    2.20    1.00
   9  -6   3    1.50    1.70
  -9  -6  -3    4.20    2.00
   9   6   3    4.90    2.30
   9   6   3    6.00    2.80
   9   6   3    0.00    2.30
  10  -6   3    0.40    1.00
  10  -6   3    1.10    2.20
  10   6   3   -1.60    1.70
  10   6   3   -0.40    2.20
  11  -6   3    0.60    2.50
  11  -6   3   -0.80    1.10
  11   6   3   -0.10    2.60
  11   6   3    2.40    2.40
  12  -6   3    2.70    1.40
  12  -6   3    2.20    2.70
  12   6   3    0.10    2.60
  12   6   3    7.30    3.20
  13  -6   3   -0.10    1.40
  13  -6   3   -2.80    2.70
  13   6   3   -1.60    2.60
  13   6   3   -2.50    2.20
  14  -7  -3    1.20    3.00
  14  -7  -3    7.80    3.30
  14  -7  -3    4.40    1.70
  14   7  -3    2.50    2.60
  13  -7  -3    2.70    3.00
  13  -7  -3   -2.40    2.60
  13  -7  -3    1.20    1.50
  13   7  -3    5.20    2.90
  12  -7  -3    2.80    2.70
  12  -7  -3    8.40    3.10
  12  -7  -3    4.80    1.60
  12   7  -3   10.60    2.80
  12   7  -3    5.30    2.20
  11  -7  -3   -2.00    1.90
 -11  -7   3    1.70    1.80
  11  -7  -3   -0.60    1.10
  11  -7  -3   -4.90    1.90
  11   7  -3   -0.20    2.00
  11   7  -3    0.10    1.70
  10  -7  -3    9.00    2.50
  10  -7  -3    7.10    2.30
 -10  -7   3    5.90    2.30
  10  -7  -3    6.90    1.30
  10   7  -3    8.00    2.20
  10   7  -3    5.40    2.30
   9  -7  -3   -1.60    1.80
   9  -7  -3    1.10    1.90
  -9  -7   3   -0.40    1.60
   9  -7  -3   -1.00    0.90
   9   7  -3   -0.20    1.80
   9   7  -3   -2.90    1.30
   8  -7  -3    0.40    1.90
   8  -7  -3    1.10    1.70
   8  -7  -3    0.60    0.90
  -8  -7   3    0.30    1.60
   8   7  -3    1.90    1.60
   8   7  -3    1.20    1.70
   7  -7  -3    1.50    0.80
  -7  -7   3    1.80    1.30
   7  -7  -3    2.30    1.90
  -7  -7   3    2.00    1.50
   7   7  -3    3.60    1.80
   7   7  -3    3.30    1.70
   6  -7  -3   -0.60    0.70
  -6  -7   3    1.50    1.30
  -6  -7   3   -1.20    1.20
   6  -7  -3   -1.60    1.50
   6   7  -3    1.80    1.30
   6   7  -3    1.30    1.50
   5  -7  -3   44.40    3.50
   5  -7  -3   36.30    2.20
  -5  -7   3   41.30    3.00
  -5  -7   3   40.00    3.00
   5   7  -3   34.60    3.40
   4  -7  -3   80.09    3.60
  -4  -7   3   92.69    4.30
  -4  -7   3   81.09    4.40
   4   7  -3   80.09    4.70
  -3  -7   3    4.70    1.30
  -3  -7   3    6.50    1.50
  -3  -7   3    5.40    1.50
   3  -7  -3    4.20    1.10
  -3   7   3    6.00    1.00
  -3   7   3    6.50    1.70
   3   7  -3    4.60    1.50
  -2  -7   3   -1.80    1.10
   2  -7  -3    0.10    0.70
   2  -7  -3   -0.60    1.00
  -2  -7   3   -0.10    1.00
  -2  -7   3   -3.00    0.80
  -2   7   3    0.30    1.60
  -2   7   3   -0.80    0.80
   2   7  -3   -1.20    1.30
   1  -7  -3    3.90    0.60
   1  -7  -3    4.20    1.20
   1  -7  -3    4.90    0.80
  -1  -7   3    3.40    1.10
  -1  -7   3    2.80    1.30
  -1  -7   3    4.50    1.20
   1  -7  -3    3.00    1.10
  -1   7   3    6.80    1.90
  -1   7   3    4.10    1.20
   1   7  -3    5.20    1.80
   0  -7   3   23.20    2.30
   0  -7  -3   24.40    2.20
   0  -7  -3   22.10    2.10
   0  -7   3   25.30    1.80
   0  -7   3   25.30    1.80
   0   7   3   24.40    2.90
   0   7  -3   22.70    2.70
   0   7   3   27.90    2.40
  -1  -7  -3  161.48    6.70
   1  -7   3  165.08    6.00
   1  -7   3  166.88    7.00
   1  -7   3  151.88    5.90
  -1  -7  -3  153.48    6.70
   1   7   3  162.18    7.30
  -1   7  -3  159.28    5.60
  -1   7  -3  169.08    5.70
   1   7   3  164.68    6.90
  -1   7  -3  156.58    7.20
   2  -7   3  207.48    8.60
  -2  -7  -3  210.78    8.40
   2  -7   3  199.48    7.20
   2   7   3  206.58    8.40
   2   7   3  211.38    8.80
  -2   7  -3  196.18    8.50
   3  -7   3    2.70    0.60
   3  -7   3    2.70    1.40
  -3  -7  -3    2.00    1.40
   3   7   3    3.50    1.70
   3   7   3    1.20    1.50
  -3   7  -3    2.00    1.50
   4  -7   3   12.20    1.90
   4  -7   3   11.50    2.10
  -4  -7  -3    7.70    1.80
   4  -7   3    8.70    0.70
   4   7   3    9.90    2.00
   4   7   3    8.20    2.00
  -4   7  -3    7.10    1.80
   5  -7   3    5.40    1.80
   5  -7   3    3.20    1.50
   5  -7   3    6.30    0.60
   5  -7   3    6.20    1.80
  -5  -7  -3    3.50    1.80
  -5   7  -3    5.90    1.60
   5   7   3    8.30    2.30
   5   7   3    6.00    2.00
   5   7   3    7.40    1.90
   6  -7   3   11.00    2.20
   6  -7   3   11.00    0.90
  -6  -7  -3   12.90    2.50
   6  -7   3   16.60    2.30
   6   7   3   14.10    2.70
  -6   7  -3   10.40    2.00
   6   7   3    9.80    2.30
   6   7   3   14.60    2.80
  -7  -7  -3   40.10    3.80
   7  -7   3   36.40    3.70
   7  -7   3   38.50    1.90
   7  -7   3   38.70    3.50
   7   7   3   36.80    4.20
   7   7   3   42.00    3.60
   7   7   3   36.70    3.90
   8  -7   3    0.80    0.70
   8  -7   3    0.90    1.90
  -8  -7  -3    0.30    1.70
   8  -7   3    0.60    0.70
   8  -7   3   -0.60    1.60
   8   7   3   -0.30    1.50
   8   7   3   -0.70    2.00
   8   7   3    0.80    2.00
   9  -7   3    0.60    2.20
  -9  -7  -3    4.60    2.10
   9  -7   3    1.50    0.90
   9   7   3    0.20    2.30
   9   7   3    1.40    2.10
  10  -7   3    0.30    0.90
  10  -7   3    0.90    2.10
  10   7   3    3.50    2.70
  10   7   3    2.50    2.60
  11  -7   3   -0.90    1.00
  11  -7   3   -3.10    2.30
  11   7   3   -1.40    2.20
  11   7   3   -0.10    2.50
  12  -7   3    1.30    2.90
  12  -7   3   -0.60    1.20
  12   7   3    0.30    2.60
  12   7   3    6.80    3.40
  13  -8  -3   -0.10    2.60
  13  -8  -3    2.50    1.40
  13  -8  -3   -0.30    2.60
  13   8  -3    4.50    2.60
  12  -8  -3   -0.40    2.40
  12  -8  -3    2.00    1.30
  12  -8  -3    0.30    2.40
  12   8  -3    0.30    2.40
  12   8  -3    1.00    1.90
  11  -8  -3   21.20    2.10
  11  -8  -3   20.40    3.70
  11  -8  -3   23.20    3.80
 -11  -8   3   26.10    3.70
  11   8  -3   22.40    3.30
  11   8  -3   23.70    3.70
  10  -8  -3    6.20    2.50
 -10  -8   3    8.80    2.40
  10  -8  -3    7.70    2.70
  10  -8  -3    8.40    1.40
  10   8  -3   10.70    2.80
  10   8  -3    8.20    2.40
   9  -8  -3    0.80    0.90
   9  -8  -3   -1.20    1.80
  -9  -8   3    0.40    1.70
   9  -8  -3    2.50    2.10
   9   8  -3    0.50    1.70
   9   8  -3   -0.30    1.60
   8  -8  -3   -0.50    1.70
   8  -8  -3    0.40    0.90
  -8  -8   3    0.20    1.60
   8  -8  -3    3.20    2.30
   8   8  -3    2.20    2.00
   8   8  -3    1.70    1.80
  -7  -8   3   -1.40    1.40
   7  -8  -3   -2.10    1.70
   7  -8  -3    0.20    0.80
   7   8  -3   -2.30    1.40
   6  -8  -3   16.60    2.80
   6  -8  -3   15.80    1.50
  -6  -8   3   12.70    2.20
  -6  -8   3   17.60    2.40
   6   8  -3   17.90    2.80
  -5  -8   3    4.90    1.50
   5  -8  -3    6.10    1.10
  -5  -8   3    9.70    2.10
   5  -8  -3    4.00    1.90
   5   8  -3    4.70    1.70
  -4  -8   3   -1.50    1.10
   4  -8  -3    1.70    0.90
  -4  -8   3    0.20    1.30
   4   8  -3   -0.20    1.50
  -3  -8   3    7.90    1.60
   3  -8  -3    6.60    1.30
  -3  -8   3    7.90    1.50
   3  -8  -3    6.30    1.20
  -3   8   3    8.30    1.10
   3   8  -3    4.10    1.90
  -2  -8   3    4.30    1.20
   2  -8  -3    3.50    1.10
  -2  -8   3    3.70    1.40
   2  -8  -3    3.90    0.90
   2  -8  -3    5.30    1.20
  -2  -8   3    3.50    1.30
  -2   8   3    2.80    1.90
   2   8  -3    6.20    2.00
  -2   8   3    5.20    1.10
  -1  -8   3    3.60    1.10
  -1  -8   3    0.20    1.20
   1  -8  -3    3.50    1.20
   1  -8  -3    3.50    1.20
  -1  -8   3    4.30    1.20
  -1   8   3    2.20    1.80
   1   8  -3    3.50    1.70
  -1   8   3    5.10    1.30
   0  -8   3   46.40    2.60
   0  -8  -3   41.20    2.90
   0  -8   3   38.90    2.50
   0  -8   3   45.10    3.20
   0   8   3   43.10    2.80
   0   8  -3   39.50    2.20
   0   8   3   41.30    3.70
   0   8  -3   34.00    3.50
   1  -8   3   10.30    1.80
   1  -8   3   10.50    1.20
  -1  -8  -3    7.90    1.80
   1  -8   3   11.10    1.30
   1   8   3   15.20    2.10
  -1   8  -3   12.00    2.20
   1   8   3    7.30    2.10
   2  -8   3    8.00    1.00
   2  -8   3    7.80    1.00
  -2  -8  -3    8.40    1.80
   2  -8   3    8.40    1.90
  -2   8  -3    9.30    2.10
   2   8   3    8.90    2.30
   2   8   3    9.40    1.80
   3  -8   3   17.60    1.20
   3  -8   3   16.30    1.20
   3  -8   3   14.10    2.20
  -3  -8  -3   17.10    2.40
   3   8   3   15.20    2.60
   3   8   3   19.10    2.60
  -3   8  -3   17.00    2.50
   4  -8   3    8.30    0.70
   4  -8   3   10.80    2.20
  -4  -8  -3    6.40    1.90
   4  -8   3    7.50    0.70
   4   8   3    5.40    1.90
   4   8   3    6.00    2.10
  -4   8  -3    7.80    2.00
   5  -8   3   -1.30    1.50
   5  -8   3    3.30    1.60
  -5  -8  -3   -2.00    1.60
   5  -8   3    2.80    1.60
   5   8   3   -1.80    1.50
   5   8   3    1.30    1.80
  -5   8  -3    2.60    1.60
   6  -8   3   12.40    2.30
   6  -8   3    7.10    2.00
   6  -8   3   12.00    2.40
  -6  -8  -3    9.30    2.20
  -6   8  -3    6.80    2.00
   6   8   3    7.30    2.10
   6   8   3    7.80    2.30
   7  -8   3    0.20    1.70
   7  -8   3    0.10    1.60
   7  -8   3    0.40    0.40
   7  -8   3   -2.10    1.70
  -7  -8  -3   -0.60    1.60
   7   8   3    2.50    2.20
   7   8   3   -3.50    1.40
   7   8   3    2.20    1.80
  -8  -8  -3   -1.50    1.70
   8  -8   3    0.10    2.00
   8  -8   3    0.10    1.60
   8  -8   3   -1.30    1.90
   8   8   3    0.40    2.10
   8   8   3    0.10    1.90
   8   8   3    2.30    2.60
   9  -8   3    4.60    2.60
  -9  -8  -3    1.90    2.10
   9   8   3    4.20    2.60
   9   8   3    4.40    2.70
  10  -8   3    6.20    2.50
  10   8   3    0.70    2.50
  10   8   3    1.30    2.50
  11  -8   3   -6.60    2.20
  11   8   3   -2.00    2.40
  11   8   3    2.50    2.90
  12  -9  -3    5.40    3.20
  12  -9  -3    2.60    2.70
  12  -9  -3    2.10    1.30
  12   9  -3    4.20    2.80
  12   9  -3    6.10    4.00
  11  -9  -3   -1.60    2.30
 -11  -9   3   -0.50    2.20
  11  -9  -3    1.30    1.10
  11  -9  -3    3.30    3.00
  11   9  -3    1.60    2.00
  11   9  -3    2.00    2.20
 -10  -9   3    0.40    2.20
  10  -9  -3   -0.30    0.90
  10  -9  -3   -0.50    2.50
  10  -9  -3    3.00    2.30
  10   9  -3    2.40    2.10
  10   9  -3    2.30    2.10
   9  -9  -3    0.90    2.50
   9  -9  -3   -1.80    1.70
   9  -9  -3    0.00    0.90
  -9  -9   3    0.20    2.10
   9   9  -3    0.70    1.90
  -8  -9   3   -3.40    1.70
   8  -9  -3   -1.70    1.50
   8  -9  -3   -0.50    0.80
   8  -9  -3    1.50    2.10
   8   9  -3   -0.80    1.80
   7  -9  -3    1.70    0.90
  -7  -9   3    0.60    1.70
   7  -9  -3    3.50    2.20
   7   9  -3   -1.30    1.70
  -6  -9   3    3.80    1.80
   6  -9  -3    4.10    1.10
   6  -9  -3    9.20    2.40
   6   9  -3    2.60    1.90
  -5  -9   3   11.40    2.20
   5  -9  -3    8.40    1.30
   5  -9  -3   10.10    2.40
   5   9  -3   10.30    2.50
   4  -9  -3    5.30    1.20
  -4  -9   3    5.70    1.70
   4  -9  -3    8.60    1.40
   4   9  -3   10.70    2.50
  -3  -9   3    3.00    1.50
   3  -9  -3    0.50    1.00
   3   9  -3   -1.20    1.50
  -2  -9   3   10.80    2.00
   2  -9  -3   10.20    1.60
  -2  -9   3   10.30    1.80
  -2   9   3    8.20    2.10
   2   9  -3   10.60    2.20
   2   9  -3    9.70    1.60
  -1  -9   3   -0.90    1.20
   1  -9  -3   -0.80    1.10
  -1  -9   3   -1.50    1.00
   1   9  -3   -2.50    1.50
  -1   9   3    1.80    1.90
  -1   9   3    0.40    1.00
   0  -9  -3    6.40    1.60
   0  -9   3   10.40    1.50
   0  -9   3    3.80    1.60
   0  -9   3    6.80    1.40
   0   9   3    7.00    1.60
   0   9   3    4.60    2.10
   0   9  -3    8.70    2.30
   1  -9   3   -1.00    0.90
   1  -9   3    0.70    0.90
  -1  -9  -3    0.60    1.20
   1  -9   3    2.20    1.50
   1   9   3   -0.80    1.20
   1   9   3   -1.60    1.80
  -1   9  -3   -1.10    1.50
   2  -9   3   15.70    1.50
  -2  -9  -3   18.40    2.60
   2  -9   3   17.30    2.40
   2  -9   3   15.40    1.50
  -2   9  -3   15.80    2.60
   2   9   3   18.60    3.00
   2   9   3   12.10    2.20
   3  -9   3    2.70    0.80
   3  -9   3    3.10    0.80
  -3  -9  -3    5.70    1.80
   3  -9   3    2.00    1.70
   3   9   3    1.30    1.50
   3   9   3    5.10    2.20
  -3   9  -3    2.60    1.80
   4  -9   3    0.60    0.50
   4  -9   3    0.30    0.50
   4  -9   3   -0.30    1.60
  -4  -9  -3    1.00    1.70
   4   9   3   -1.40    1.80
  -4   9  -3    0.20    1.60
   4   9   3    0.80    1.70
   5  -9   3    3.10    1.50
  -5  -9  -3   -0.20    1.60
   5  -9   3   -0.80    1.60
   5  -9   3    2.90    1.80
   5   9   3    0.90    1.90
  -5   9  -3    0.50    1.80
   5   9   3    1.30    1.90
   6  -9   3    1.90    1.80
   6  -9   3    6.00    2.00
   6  -9   3    1.90    1.90
  -6  -9  -3    1.60    2.00
   6   9   3    3.30    2.00
  -6   9  -3    1.00    1.70
   6   9   3    0.30    2.00
   7  -9   3    3.70    2.00
   7  -9   3    4.10    2.10
  -7  -9  -3    7.30    2.50
   7  -9   3    3.80    2.20
   7   9   3    2.90    2.20
   7   9   3    1.50    2.00
  -8  -9  -3   -0.10    2.20
   8  -9   3    2.90    2.40
   8  -9   3    3.40    2.20
   8   9   3    0.70    2.40
   8   9   3   -1.40    1.70
   9  -9   3    2.20    2.60
  -9  -9  -3   10.00    2.90
   9  -9   3    1.80    2.20
   9   9   3    0.60    2.60
  10  -9   3    0.50    2.20
  10  -9   3   -1.10    2.40
  10   9   3    3.30    3.00
  10   9   3   -2.20    2.20
  11 -10  -3   -1.80    2.60
  11 -10  -3   -2.20    2.40
  11 -10  -3    1.00    0.90
  11  10  -3    0.10    2.50
  11  10  -3   -2.70    2.00
 -10 -10   3   -1.90    2.20
  10 -10  -3    0.00    0.90
  10 -10  -3    0.00    2.20
  10 -10  -3   -1.40    2.60
  10  10  -3    0.50    2.20
   9 -10  -3    0.70    2.40
   9 -10  -3    0.80    0.80
  -9 -10   3   -2.40    2.20
   9 -10  -3    2.10    2.60
   9  10  -3   -0.20    2.00
   8 -10  -3    4.00    2.20
  -8 -10   3    0.10    2.30
   8 -10  -3    2.50    2.30
   8 -10  -3    0.70    0.90
   8  10  -3    1.40    2.40
  -7 -10   3    1.30    2.00
   7 -10  -3    1.70    1.00
   7 -10  -3    4.70    2.50
   7  10  -3   -0.60    2.10
   6 -10  -3   -0.70    0.90
  -6 -10   3    0.90    1.70
   6 -10  -3    0.50    2.00
   6  10  -3   -1.80    1.80
  -5 -10   3    0.50    1.70
   5 -10  -3    3.10    2.00
   5 -10  -3    2.40    1.10
   5  10  -3    0.70    2.10
   4 -10  -3    0.80    1.10
  -4 -10   3    2.70    1.80
   4  10  -3   -0.90    1.70
   4  10  -3   -1.10    1.40
  -3 -10   3   -1.80    1.50
   3 -10  -3    1.00    1.20
   3  10  -3    3.00    2.10
   2 -10  -3   -0.20    1.20
  -2 -10   3   -1.20    1.20
  -2  10   3   -1.70    1.40
   2  10  -3   -0.20    1.40
   1 -10  -3   11.80    2.00
  -1 -10   3   14.40    2.00
  -1  10   3    7.70    2.70
   1  10  -3   10.10    2.30
   0 -10   3    4.70    1.40
   0 -10  -3    0.60    1.60
   0  10   3    0.50    2.00
   0  10  -3    2.50    2.00
   1 -10   3   29.60    2.40
  -1 -10  -3   33.10    3.20
  -1  10  -3   28.50    3.50
   1  10   3   28.10    3.70
   1  10   3   33.30    3.00
   2 -10   3    1.70    1.00
   2 -10   3    3.30    2.40
  -2 -10  -3    0.00    1.70
   2 -10   3    1.90    1.00
   2  10   3    3.30    1.70
  -2  10  -3    1.90    1.90
   2  10   3    1.00    2.10
   3 -10   3    1.10    0.70
   3 -10   3    1.20    0.80
   3 -10   3    2.90    1.60
  -3 -10  -3    0.30    1.60
   3  10   3    3.80    1.80
   3  10   3    1.00    2.10
  -3  10  -3   -0.30    1.70
   4 -10   3    2.00    0.60
   4 -10   3    2.60    0.60
   4 -10   3    2.70    2.00
  -4 -10  -3    3.70    2.00
   4  10   3    6.70    2.50
   4  10   3    0.80    1.90
  -4  10  -3    3.20    2.00
   5 -10   3   -3.40    1.50
  -5 -10  -3   -0.30    1.80
   5 -10   3    0.80    1.60
   5 -10   3    0.00    1.40
   5  10   3   -0.80    2.10
   5  10   3   -3.10    1.60
  -5  10  -3   -4.30    1.50
   6 -10   3    0.10    1.80
   6 -10   3   -3.20    1.30
   6 -10   3   -0.40    1.70
  -6 -10  -3   -0.10    1.90
   6  10   3   -1.60    1.70
   6  10   3   -3.20    1.90
   7 -10   3   -0.20    2.10
   7 -10   3   -0.40    1.90
   7 -10   3    2.40    2.00
  -7 -10  -3   -2.80    1.80
   7  10   3    2.90    2.20
   7  10   3   -1.90    2.30
   8 -10   3   -0.70    2.10
   8 -10   3    1.00    2.20
  -8 -10  -3    1.00    2.20
   8  10   3   -4.10    2.10
   8  10   3   -1.30    2.30
   9 -10   3    2.90    2.60
   9  10   3   -0.30    2.40
  -9 -11   3   -2.20    2.30
   9 -11  -3   -5.00    2.50
   9 -11  -3    2.80    2.70
   9 -11  -3   -0.60    0.60
   9  11  -3    4.00    2.40
   9  11  -3   -2.20    2.50
   8 -11  -3    0.50    2.10
   8 -11  -3   -0.80    2.30
   8 -11  -3    1.40    0.80
  -8 -11   3    2.70    2.30
   8  11  -3   -1.00    2.20
   8  11  -3   -1.90    2.00
   7 -11  -3    0.10    2.30
   7 -11  -3   -1.20    0.80
  -7 -11   3    0.20    2.20
   7  11  -3    0.10    2.30
   7  11  -3   -3.60    1.60
   6 -11  -3    3.50    2.40
   6 -11  -3    0.60    1.10
  -6 -11   3    2.10    2.30
   6  11  -3    5.00    2.50
   5 -11  -3    4.20    2.30
   5 -11  -3    2.00    1.20
  -5 -11   3    0.80    2.00
   5  11  -3   -0.60    1.70
  -4 -11   3   -1.00    1.80
   4 -11  -3    1.40    1.20
   4  11  -3   -0.80    2.10
   3 -11  -3    0.80    1.30
  -3 -11   3    3.00    1.90
   3  11  -3   -0.40    2.00
  -2 -11   3    3.20    1.80
   2 -11  -3    0.60    1.40
   2  11  -3    1.30    2.20
  -1 -11   3    2.10    1.60
   1 -11  -3    0.90    1.60
   1  11  -3   -0.10    2.10
  -1  11   3    0.90    2.30
   0 -11  -3    2.10    1.70
   0 -11   3   -0.60    1.20
   0  11   3   -1.90    2.10
   0  11  -3   -1.00    2.00
  -1 -11  -3    4.10    2.00
   1 -11   3    5.40    1.50
   1  11   3    3.60    2.60
  -1  11  -3    1.70    2.20
  -2 -11  -3    1.00    1.90
   2 -11   3    1.30    1.10
  -2  11  -3    1.70    2.10
   2  11   3    0.50    2.40
   3 -11   3   25.50    1.90
  -3 -11  -3   20.90    3.30
  -3  11  -3   20.30    3.40
   3  11   3   21.40    3.70
   4 -11   3    5.30    0.80
  -4 -11  -3   -0.20    1.80
   4 -11   3    6.10    0.80
   4  11   3    5.60    2.20
  -4  11  -3    6.00    2.60
   4  11   3    4.00    2.60
   5 -11   3   10.10    2.50
  -5 -11  -3    6.00    2.50
  -5  11  -3   -1.20    2.00
   5  11   3    9.80    2.60
   5  11   3    5.90    2.80
  -6 -11  -3    4.50    2.40
   6 -11   3    0.90    2.20
   6  11   3    1.00    2.30
   6  11   3    0.60    2.40
  -7 -11  -3   -0.20    2.40
   7  11   3   -2.50    1.90
   7  11   3   -1.30    2.60
  -6 -12   3   -0.80    2.10
   6 -12  -3    3.50    2.40
   6 -12  -3    1.70    1.10
   6  12  -3    0.20    2.50
   5 -12  -3    8.30    2.60
   5 -12  -3    5.00    1.50
  -5 -12   3    1.20    2.20
   5  12  -3    7.00    2.90
   4 -12  -3    0.50    1.40
  -4 -12   3    1.20    2.10
   4  12  -3    0.00    2.50
   3 -12  -3    0.90    1.50
  -3 -12   3   -0.50    1.80
   3  12  -3   -0.30    2.30
   2 -12  -3    1.20    1.60
  -2 -12   3    5.20    2.00
   2  12  -3    3.00    2.40
   1 -12  -3    3.90    2.00
  -1 -12   3    3.80    1.80
   1  12  -3    2.10    2.20
   0 -12   3    0.70    1.50
   0 -12  -3    0.90    1.90
   0  12  -3    0.80    2.20
   0  12   3   -1.10    2.40
   1 -12   3    1.90    1.40
  -1 -12  -3    1.60    2.10
  -1  12  -3    0.00    2.10
   1  12   3    4.40    2.30
   2 -12   3    0.00    1.20
  -2 -12  -3    0.60    2.00
   2  12   3   -2.70    2.40
  -2  12  -3   -1.30    2.20
  -3 -12  -3    3.60    2.40
   3 -12   3    0.80    1.00
  -3  12  -3   -1.70    2.00
   3  12   3   -2.00    2.50
  -4 -12  -3    1.80    2.10
   4 -12   3    0.60    0.50
   4  12   3   -0.90    2.50
  -4  12  -3   -3.60    1.90
  -5 -12  -3    0.20    2.30
   5 -12   3    6.70    2.30
   5  12   3   -1.00    2.50
  17   0  -4    5.00    3.60
  17   0  -4   11.50    3.10
  17   0  -4   19.60    3.70
  16   0  -4   21.80    3.80
  16   0  -4   12.40    3.00
  16   0  -4   16.30    4.10
  15   0  -4    0.10    1.80
  15   0  -4    1.30    2.40
  15   0  -4   -1.20    2.60
  14   0  -4    4.30    2.00
  14   0  -4    7.70    2.90
  14   0  -4    6.10    2.70
  13   0  -4   63.19    5.50
  13   0  -4   76.99    5.10
  13   0  -4   66.99    5.00
  12   0  -4   44.10    4.30
  12   0  -4   57.99    4.00
  12   0  -4   51.99    4.60
  11   0  -4  248.88   10.70
  11   0  -4  257.57   10.70
  11   0  -4  261.97   10.50
  10   0  -4    6.60    1.80
  10   0  -4    6.80    2.10
  10   0  -4    6.70    1.90
   9   0  -4   20.90    2.50
   9   0  -4   21.60    2.70
   9   0  -4   22.50    2.30
   8   0  -4    5.70    1.50
  -8   0   4    5.80    1.10
   8   0  -4    6.50    1.40
   8   0  -4    5.90    1.40
   7   0  -4   70.39    3.60
   7   0  -4   68.79    3.50
   7   0  -4   65.29    3.70
  -7   0   4   70.09    3.30
   6   0  -4  415.76   14.40
   6   0  -4  416.86   14.60
   6   0  -4  407.86   14.40
  -6   0   4  408.36   14.20
  -5   0   4    0.10    0.80
  -5   0   4    0.10    0.60
   5   0  -4   -0.30    0.70
   5   0  -4    0.10    0.70
   5   0  -4    0.10    0.70
   4   0  -4    2.60    0.80
   4   0  -4    1.50    0.80
  -4   0   4    1.30    1.00
  -4   0   4    2.90    0.80
   4   0  -4    2.00    0.70
  -3   0   4   46.40    2.10
  -3   0   4   42.50    2.20
   3   0  -4   42.70    2.20
  -3   0   4   46.90    2.40
   3   0  -4   42.80    2.00
   3   0  -4   46.00    2.50
  -2   0   4  309.47   10.40
   2   0  -4  315.97   10.50
   2   0  -4  298.37   10.30
  -2   0   4  280.77   10.40
   2   0  -4  301.67   10.30
  -2   0   4  302.97   10.30
  -2   0   4  294.37   10.50
   2   0  -4  307.27   10.40
  -1   0   4 2290.47   76.39
   1   0  -4 2304.97   76.29
  -1   0   4 2301.77   76.49
   1   0  -4 2430.36   76.39
   1   0  -4 2416.56   76.39
   1   0  -4 2284.77   76.89
  -1   0   4 2420.96   76.29
  -1   0   4 2343.47   76.39
   0   0   4  305.37   10.50
   0   0  -4  303.37   10.30
   0   0   4  307.57   10.70
   0   0  -4  319.57   10.80
   0   0   4  321.77   10.70
   0   0   4  309.97   10.30
   0   0  -4  317.47   10.80
   0   0  -4  320.37   10.50
   0   0  -4  299.87   10.60
   0   0   4  311.77   10.70
  -1   0  -4    0.80    0.30
  -1   0  -4    0.10    0.70
   1   0   4    1.70    0.90
  -1   0  -4    1.00    0.60
  -1   0  -4    1.50    0.60
   1   0   4    0.90    0.70
   1   0   4    2.20    0.70
   1   0   4    0.20    0.60
  -2   0  -4  444.66   14.90
   2   0   4  452.75   15.00
  -2   0  -4  440.96   14.30
   2   0   4  428.76   15.10
   2   0   4  431.86   14.90
   3   0   4  182.68    6.60
   3   0   4  179.18    6.60
   3   0   4  172.58    6.70
   3   0   4  168.88    6.60
  -3   0  -4  178.28    6.00
  -4   0  -4  437.56   14.10
   4   0   4  410.86   14.80
   4   0   4  399.76   14.70
   4   0   4  409.56   14.80
   4   0   4  443.86   14.70
   4   0   4  429.36   14.10
  -5   0  -4    5.00    0.90
   5   0   4    5.80    0.90
   5   0   4    8.30    1.30
   5   0   4    8.20    1.50
   5   0   4    6.00    1.40
  -5   0  -4    7.60    0.90
   5   0   4    6.60    1.30
   6   0   4   32.60    1.90
  -6   0  -4   27.90    2.00
   6   0   4   30.10    2.70
   6   0   4   29.40    2.70
  -6   0  -4   29.50    1.80
   6   0   4   33.70    2.50
   6   0   4   28.80    2.30
   7   0   4    9.30    1.70
  -7   0  -4    9.30    1.50
   7   0   4   10.10    1.40
   7   0   4    7.20    1.90
   7   0   4    7.20    1.60
   7   0   4   13.20    2.20
   8   0   4  735.63   26.20
   8   0   4  791.02   26.50
   8   0   4  754.22   25.30
   8   0   4  708.53   26.00
   9   0   4   37.80    3.80
   9   0   4   47.20    3.90
   9   0   4   42.50    2.70
   9   0   4   34.10    3.20
  10   0   4    8.00    2.00
  10   0   4    9.30    1.60
  10   0   4    6.90    2.40
  10   0   4    8.70    2.40
  11   0   4   13.20    2.70
  11   0   4   14.40    3.00
  11   0   4   18.30    2.80
  12   0   4    4.20    2.20
  12   0   4    4.00    2.10
  12   0   4    3.50    2.50
  13   0   4    3.40    2.40
  13   0   4    8.80    3.30
  13   0   4    2.20    2.20
  14   0   4    2.60    3.10
  14   0   4    1.20    2.00
  14   0   4   -0.60    2.30
  15   0   4    6.30    2.80
  17  -1  -4   -1.60    3.50
  17  -1  -4    2.30    2.80
  17  -1  -4    7.00    2.60
  17   1  -4    2.90    3.60
  17   1  -4    9.00    3.40
  17   1  -4    4.90    2.80
  16  -1  -4    2.30    2.70
  16  -1  -4   -1.20    2.90
  16  -1  -4    1.70    2.40
  16   1  -4    0.80    2.10
  16   1  -4    2.80    3.00
  16   1  -4    1.80    2.50
  15  -1  -4   -1.90    2.40
  15  -1  -4   -1.50    2.60
  15  -1  -4    2.90    2.00
  15   1  -4    4.40    2.70
  15   1  -4    1.40    2.10
  15   1  -4   -0.50    2.70
  14  -1  -4    3.70    2.50
  14  -1  -4    0.50    1.60
  14  -1  -4    3.90    2.40
  14   1  -4    0.00    2.30
  14   1  -4   -3.50    1.40
  14   1  -4   -1.60    1.90
  13  -1  -4    0.70    1.90
  13  -1  -4    5.10    2.30
  13  -1  -4    0.10    1.40
  13   1  -4   -3.90    1.80
  13   1  -4   -1.50    1.20
  13   1  -4   -2.50    1.90
  13   1  -4    0.20    1.60
  12  -1  -4   -1.40    1.40
  12  -1  -4    0.20    1.80
  12  -1  -4    1.50    2.00
  12   1  -4    0.10    1.90
  12   1  -4   -0.40    1.30
  12   1  -4   -0.10    1.80
  12   1  -4   -1.30    1.40
  11  -1  -4  171.38    8.10
  11  -1  -4  173.08    7.70
  11  -1  -4  173.08    8.10
  11   1  -4  182.18    7.90
  11   1  -4  177.78    8.10
  11   1  -4  172.28    8.10
  10  -1  -4   18.70    2.60
 -10  -1   4   16.30    2.00
  10  -1  -4   19.70    2.80
  10  -1  -4   15.60    2.20
  10   1  -4   19.00    2.80
  10   1  -4   18.30    2.40
  10   1  -4   15.50    2.50
   9  -1  -4   66.29    3.70
  -9  -1   4   67.09    3.60
   9  -1  -4   66.69    4.00
   9  -1  -4   67.39    4.10
   9   1  -4   68.99    4.00
  -9   1   4   62.29    3.30
   9   1  -4   59.89    3.70
   9   1  -4   57.99    3.80
   8  -1  -4   90.49    4.40
   8  -1  -4   83.19    4.10
  -8  -1   4   91.89    4.20
   8  -1  -4   77.79    4.30
  -8   1   4   85.79    3.80
   8   1  -4   87.89    4.40
   8   1  -4   84.29    4.50
   8   1  -4   92.49    4.40
  -7  -1   4  120.19    5.00
   7  -1  -4  114.09    4.90
   7  -1  -4  111.79    5.20
   7  -1  -4  119.79    5.20
   7   1  -4  120.89    5.10
  -7   1   4  118.89    4.70
   7   1  -4  117.79    5.10
   7   1  -4  103.49    5.20
   6  -1  -4   28.50    2.10
   6  -1  -4   26.50    1.80
  -6  -1   4   29.30    2.00
  -6  -1   4   25.30    2.30
   6  -1  -4   24.90    2.30
   6   1  -4   27.60    2.00
   6   1  -4   27.90    2.40
  -6   1   4   27.80    1.80
   6   1  -4   27.10    2.00
   5  -1  -4  342.87   11.90
  -5  -1   4  332.27   11.80
   5  -1  -4  341.87   11.80
  -5  -1   4  360.66   12.20
  -5  -1   4  320.27   12.10
   5  -1  -4  345.37   12.00
   5   1  -4  329.27   11.70
   5   1  -4  324.07   11.90
   5   1  -4  336.47   11.90
  -4  -1   4    8.40    0.90
  -4  -1   4    8.40    1.10
   4  -1  -4    8.60    1.10
  -4  -1   4    8.30    1.30
   4  -1  -4    7.50    1.20
   4   1  -4    8.00    1.30
  -4   1   4    8.30    1.30
   4   1  -4    8.50    1.10
   4   1  -4    8.60    1.00
  -3  -1   4   29.30    1.70
   3  -1  -4   28.90    1.70
   3  -1  -4   29.10    1.90
  -3  -1   4   29.50    1.80
   3  -1  -4   31.30    1.90
   3  -1  -4   27.40    1.60
  -3  -1   4   28.20    2.10
  -3  -1   4   26.90    1.40
   3   1  -4   30.60    1.70
  -3   1   4   31.90    2.00
  -3   1   4   30.00    1.60
   3   1  -4   28.40    1.80
   3   1  -4   27.10    1.40
   3   1  -4   31.90    2.20
  -3   1   4   30.00    1.90
  -2  -1   4  368.56   12.60
   2  -1  -4  373.16   12.60
   2  -1  -4  375.16   12.60
   2  -1  -4  356.76   12.50
   2  -1  -4  369.26   12.60
  -2  -1   4  368.46   12.60
  -2  -1   4  359.86   12.80
   2   1  -4  393.16   12.80
   2   1  -4  380.46   12.70
   2   1  -4  363.56   12.50
  -2   1   4  367.06   12.60
  -2   1   4  374.46   12.60
  -2   1   4  362.06   12.50
  -2   1   4  364.56   12.60
   2   1  -4  379.96   12.60
   2   1  -4  368.46   12.20
   1  -1  -4   92.09    3.60
  -1  -1   4   97.59    3.50
  -1  -1   4   90.79    3.60
   1  -1  -4   94.69    3.60
   1  -1  -4  100.49    3.80
   1  -1  -4   82.49    3.60
  -1  -1   4   91.99    3.70
  -1  -1   4   90.49    3.90
   1   1  -4   86.39    3.10
   1   1  -4   96.19    3.70
   1   1  -4  102.39    3.90
  -1   1   4   86.99    3.70
   1   1  -4   94.89    3.50
  -1   1   4  100.99    3.70
  -1   1   4   92.39    3.60
   0  -1   4   31.40    2.00
   0  -1  -4   31.60    1.80
   0  -1   4   35.50    1.40
   0  -1  -4   31.80    1.70
   0  -1   4   33.50    1.80
   0  -1  -4   32.80    1.80
   0  -1  -4   32.90    1.90
   0  -1   4   35.60    1.50
   0  -1   4   33.80    1.80
   0   1   4   34.10    1.70
   0   1  -4   37.00    1.90
   0   1  -4   36.10    1.70
   0   1   4   35.90    2.00
   0   1  -4   32.30    1.40
   0   1   4   36.70    1.90
   0   1  -4   35.80    1.40
   0   1  -4   33.80    2.00
   0   1   4   32.00    1.80
  -1  -1  -4  774.72   24.90
   1  -1   4  739.53   24.60
   1  -1   4  758.92   24.70
   1  -1   4  746.43   24.20
  -1  -1  -4  769.22   24.90
   1  -1   4  702.03   24.70
   1  -1   4  776.52   25.10
  -1   1  -4  756.72   24.80
   1   1   4  752.52   24.90
  -1   1  -4  768.32   24.60
  -1   1  -4  741.73   24.60
   1   1   4  737.83   24.80
  -1   1  -4  779.72   24.60
   1   1   4  706.23   25.00
   1   1   4  714.23   24.80
  -2  -1  -4   60.79    2.30
  -2  -1  -4   61.59    2.80
   2  -1   4   57.69    2.70
   2  -1   4   57.19    2.60
   2  -1   4   55.89    2.60
  -2  -1  -4   58.39    2.70
   2   1   4   56.29    2.90
  -2   1  -4   59.39    2.30
   2   1   4   63.89    3.00
  -2   1  -4   60.89    2.50
  -2   1  -4   57.89    2.70
   2   1   4   60.29    2.80
  -2   1  -4   61.79    2.60
  -3  -1  -4  576.24   18.20
   3  -1   4  552.64   18.70
   3  -1   4  561.44   18.80
  -3  -1  -4  534.05   18.80
   3  -1   4  552.34   18.70
   3  -1   4  562.14   18.10
   3  -1   4  538.65   18.80
  -3  -1  -4  571.54   18.40
  -3   1  -4  541.65   18.20
   3   1   4  558.34   19.00
   3   1   4  524.25   19.10
   3   1   4  572.64   18.90
  -3   1  -4  567.44   18.60
  -4  -1  -4  345.77   11.00
   4  -1   4  321.87   11.90
  -4  -1  -4  343.47   11.90
   4  -1   4  324.27   11.90
   4  -1   4  346.97   11.80
   4  -1   4  332.57   11.20
   4  -1   4  338.87   11.80
  -4  -1  -4  342.27   11.50
   4   1   4  308.87   12.10
   4   1   4  347.97   12.00
  -4   1  -4  334.77   11.50
   4   1   4  345.67   12.10
   4   1   4  320.47   12.00
  -4   1  -4  331.77   11.10
   5  -1   4   27.50    1.60
   5  -1   4   29.30    2.10
   5  -1   4   27.40    2.20
   5  -1   4   29.00    2.00
   5  -1   4   25.20    2.40
  -5  -1  -4   25.30    2.00
  -5  -1  -4   33.30    1.90
   5   1   4   29.60    2.50
  -5   1  -4   25.90    1.80
   5   1   4   30.40    2.30
   5   1   4   29.40    2.40
   5   1   4   24.50    2.40
  -5   1  -4   27.10    1.50
   6  -1   4    1.50    0.90
   6  -1   4    3.50    1.10
   6  -1   4    2.70    1.10
  -6  -1  -4    2.80    1.10
   6  -1   4    4.90    1.50
   6  -1   4    3.40    1.30
  -6   1  -4    4.70    0.80
   6   1   4    4.30    1.40
   6   1   4    4.80    1.40
  -6   1  -4    3.70    0.90
   6   1   4    1.30    1.50
   6   1   4    3.50    1.50
  -7  -1  -4   13.10    1.80
   7  -1   4   11.60    1.90
   7  -1   4   12.70    1.80
   7  -1   4   10.90    2.10
   7  -1   4   13.30    1.90
   7  -1   4   13.70    1.50
   7   1   4    9.60    1.80
   7   1   4   11.70    1.90
   7   1   4   13.50    2.30
   7   1   4   14.00    2.20
  -7   1  -4   15.90    1.60
   8  -1   4    2.10    2.10
   8  -1   4    4.40    1.40
   8  -1   4    6.20    1.40
   8  -1   4    5.10    1.80
  -8  -1  -4    5.80    1.50
   8   1   4    4.70    1.90
   8   1   4    6.60    2.20
   8   1   4    6.70    1.50
   8   1   4    1.90    1.50
   9  -1   4   10.60    1.70
   9  -1   4    8.50    1.90
   9  -1   4   10.00    2.00
   9  -1   4   11.60    2.40
   9   1   4   11.70    2.40
   9   1   4    9.20    2.10
   9   1   4   11.20    1.80
   9   1   4    5.80    2.20
  10  -1   4    6.00    2.30
  10  -1   4    3.90    1.70
  10  -1   4   10.00    1.70
  10  -1   4    4.50    1.90
  10   1   4    8.80    2.60
  10   1   4    5.70    1.90
  10   1   4    3.20    2.00
  11  -1   4   -1.50    1.50
  11  -1   4   -1.50    2.00
  11  -1   4    2.40    1.80
  11   1   4    0.40    2.30
  11   1   4    0.50    1.90
  11   1   4   -0.10    1.70
  12  -1   4    6.60    2.20
  12  -1   4    8.60    2.40
  12  -1   4    5.70    2.70
  12   1   4    9.10    2.80
  12   1   4    7.50    2.90
  12   1   4    4.20    2.10
  13  -1   4   -1.70    2.50
  13  -1   4   -1.00    1.70
  13  -1   4    0.20    2.00
  13   1   4   -4.90    2.50
  13   1   4    1.40    2.10
  13   1   4    0.90    2.20
  14  -1   4    2.90    2.30
  14  -1   4    7.70    3.50
  14  -1   4    6.50    2.60
  14   1   4    4.30    3.20
  14   1   4    5.10    2.90
  14   1   4    2.80    2.50
  16  -2  -4    4.40    2.40
  16  -2  -4    6.20    2.90
  16  -2  -4    4.70    3.20
  16   2  -4    5.90    2.80
  16   2  -4    3.20    2.60
  16   2  -4    2.80    3.00
  15  -2  -4    4.80    2.60
  15  -2  -4    2.90    1.90
  15  -2  -4    2.70    2.80
  15   2  -4    1.20    2.30
  15   2  -4    1.30    2.00
  15   2  -4    2.10    2.60
  14  -2  -4    0.60    1.60
  14  -2  -4    0.50    2.20
  14  -2  -4   -3.50    1.90
  14   2  -4   -3.80    2.10
  14   2  -4   -0.20    1.80
  14   2  -4    0.60    2.10
  13  -2  -4    1.00    2.20
  13  -2  -4    0.50    1.40
  13  -2  -4    4.50    2.40
  13   2  -4    2.40    2.20
  13   2  -4    2.40    1.50
  13   2  -4    0.40    2.00
  13   2  -4    1.50    1.60
  12  -2  -4    3.80    1.60
  12  -2  -4    2.00    2.00
  12  -2  -4    0.70    1.90
  12   2  -4    2.20    2.00
  12   2  -4    5.30    2.20
  12   2  -4    4.00    1.80
  12   2  -4    2.90    1.50
  11  -2  -4    2.90    1.40
  11  -2  -4    4.70    2.00
  11  -2  -4    1.80    1.50
  11   2  -4    4.20    1.70
  11   2  -4    1.70    1.30
  11   2  -4    0.70    1.90
  11   2  -4    3.20    1.90
  10  -2  -4    0.80    1.70
  10  -2  -4    3.00    1.30
  10  -2  -4    0.70    1.80
 -10  -2   4   -0.60    1.20
  10   2  -4    0.90    1.40
  10   2  -4   -0.20    1.70
  10   2  -4    1.80    1.40
  10   2  -4    0.30    1.70
   9  -2  -4    4.90    1.80
  -9  -2   4    7.50    1.60
   9  -2  -4    4.80    1.40
   9  -2  -4    7.40    2.00
   9   2  -4    7.90    1.90
   9   2  -4    5.40    2.00
   9   2  -4    4.70    1.60
   9   2  -4    6.40    1.50
  -9   2   4    9.00    1.20
   8  -2  -4    1.00    1.10
   8  -2  -4   -0.10    1.30
   8  -2  -4    2.20    1.50
  -8  -2   4    0.20    1.00
   8   2  -4    1.20    1.50
   8   2  -4    3.70    1.40
  -8   2   4    3.10    0.80
   8   2  -4    0.60    1.30
   8   2  -4    1.50    1.20
   7  -2  -4    9.90    1.40
  -7  -2   4   11.60    1.60
  -7  -2   4    5.80    1.60
   7  -2  -4    8.80    1.80
   7  -2  -4    8.60    1.60
   7   2  -4    9.00    1.50
   7   2  -4   10.40    1.60
  -7   2   4    8.20    1.10
   7   2  -4    9.20    1.60
   7   2  -4    8.40    1.50
   6  -2  -4   65.99    3.00
   6  -2  -4   62.99    3.40
   6  -2  -4   62.89    3.40
  -6  -2   4   55.29    3.10
  -6  -2   4   62.89    3.60
   6   2  -4   60.69    3.20
   6   2  -4   63.79    3.20
   6   2  -4   63.39    3.20
   6   2  -4   64.29    3.50
  -6   2   4   69.09    2.80
  -5  -2   4  365.26   12.90
   5  -2  -4  362.86   13.00
   5  -2  -4  365.36   12.60
  -5  -2   4  362.16   13.10
  -5  -2   4  373.36   12.90
  -5   2   4  367.56   12.40
   5   2  -4  371.36   13.00
   5   2  -4  375.66   12.70
   5   2  -4  356.66   12.90
   5   2  -4  361.96   13.10
  -4  -2   4   45.10    2.30
  -4  -2   4   38.00    2.40
  -4  -2   4   39.40    2.00
   4  -2  -4   35.80    2.00
   4  -2  -4   39.70    2.40
   4  -2  -4   42.00    2.10
   4   2  -4   38.30    2.00
   4   2  -4   41.40    2.40
   4   2  -4   38.90    2.20
   4   2  -4   34.70    2.30
   3  -2  -4  290.07   11.00
   3  -2  -4  321.47   10.80
  -3  -2   4  310.77   11.10
   3  -2  -4  323.57   10.90
   3  -2  -4  322.27   11.00
  -3  -2   4  319.47   10.90
  -3  -2   4  321.67   10.60
   3   2  -4  318.07   10.90
   3   2  -4  313.37   10.60
  -3   2   4  311.87   10.90
   3   2  -4  307.57   11.00
  -3   2   4  305.47   10.80
   3   2  -4  305.47   11.00
   2  -2  -4   25.00    1.60
  -2  -2   4   24.40    1.50
  -2  -2   4   26.20    1.90
  -2  -2   4   25.40    1.10
   2  -2  -4   23.80    1.60
   2  -2  -4   23.40    1.50
   2  -2  -4   22.60    1.70
  -2  -2   4   26.30    1.70
  -2   2   4   21.80    1.50
  -2   2   4   24.60    1.60
   2   2  -4   23.60    1.10
   2   2  -4   25.10    1.60
   2   2  -4   26.70    1.80
   1  -2  -4  347.07   11.40
   1  -2  -4  343.57   11.60
   1  -2  -4  343.47   11.70
  -1  -2   4  328.77   11.00
  -1  -2   4  344.87   11.50
  -1  -2   4  331.27   11.80
  -1  -2   4  352.96   11.60
   1   2  -4  332.47   11.70
  -1   2   4  331.77   11.40
  -1   2   4  324.37   11.70
   1   2  -4  344.97   11.60
  -1   2   4  348.87   11.60
   1   2  -4  330.07   11.50
   1   2  -4  337.87   11.40
   0  -2  -4  295.47    9.80
   0  -2   4  300.07    9.90
   0  -2   4  278.37   10.30
   0  -2  -4  321.27   10.40
   0  -2   4  284.97    9.60
   0  -2   4  271.87    9.90
   0  -2  -4  286.87   10.10
   0  -2   4  280.07    9.90
   0   2   4  294.37   10.10
   0   2  -4  294.47    9.80
   0   2   4  291.77   10.30
   0   2   4  283.47    9.80
   0   2  -4  291.57    9.90
   0   2  -4  288.57   10.10
   1  -2   4   13.40    1.00
   1  -2   4   13.60    1.00
   1  -2   4   14.10    1.00
   1  -2   4   12.40    1.10
  -1  -2  -4   15.10    1.40
  -1  -2  -4   17.80    1.30
   1  -2   4   13.30    1.50
   1  -2   4   15.90    1.20
  -1   2  -4   14.90    1.20
   1   2   4   15.50    1.40
  -1   2  -4   14.40    1.10
   1   2   4   13.00    1.50
   1   2   4   12.30    1.00
   1   2   4   14.40    1.50
  -1   2  -4   13.90    0.90
   2  -2   4   25.50    1.50
  -2  -2  -4   28.30    1.90
   2  -2   4   25.10    1.50
  -2  -2  -4   27.60    1.80
   2  -2   4   25.30    2.10
  -2  -2  -4   26.00    1.50
   2  -2   4   25.50    1.50
   2  -2   4   27.20    1.50
   2   2   4   24.70    1.90
   2   2   4   23.00    1.80
  -2   2  -4   28.60    1.50
   2   2   4   25.30    2.00
  -2   2  -4   25.50    1.50
  -2   2  -4   26.20    1.50
   2   2   4   22.40    1.50
  -2   2  -4   26.90    1.30
   3  -2   4  326.07   10.60
  -3  -2  -4  314.07   11.10
   3  -2   4  322.27   10.70
  -3  -2  -4  320.87   10.60
   3  -2   4  309.07   10.40
   3  -2   4  312.17   10.80
  -3  -2  -4  315.47   11.10
   3  -2   4  297.17   10.90
   3   2   4  319.87   11.20
  -3   2  -4  290.37   10.50
   3   2   4  311.57   11.40
  -3   2  -4  327.27   10.50
  -3   2  -4  306.97   10.80
   3   2   4  285.47   11.20
   4  -2   4  338.97   11.30
   4  -2   4  322.37   11.60
   4  -2   4  323.37   11.60
   4  -2   4  337.47   11.30
   4  -2   4  325.67   11.90
  -4  -2  -4  321.57   12.00
   4  -2   4  325.17   11.70
  -4  -2  -4  356.66   11.30
  -4   2  -4  325.67   11.20
  -4   2  -4  335.97   11.30
   4   2   4  324.57   12.20
   4   2   4  356.36   12.20
   4   2   4  340.47   12.10
   4   2   4  340.27   12.30
   5  -2   4   -0.70    0.90
  -5  -2  -4    0.60    0.50
  -5  -2  -4    2.10    1.10
   5  -2   4    0.30    0.80
   5  -2   4    1.10    0.80
   5  -2   4   -0.30    0.70
   5  -2   4   -0.40    0.90
   5  -2   4    0.30    0.50
   5   2   4   -0.60    1.30
   5   2   4   -1.10    1.10
   5   2   4    1.50    1.10
  -6  -2  -4   30.10    2.60
   6  -2   4   28.20    2.20
   6  -2   4   27.50    2.20
   6  -2   4   26.10    2.70
   6  -2   4   29.10    2.20
   6  -2   4   30.70    1.90
   6   2   4   32.30    2.70
   6   2   4   30.80    3.00
   6   2   4   29.70    2.90
   7  -2   4   92.39    5.00
   7  -2   4   89.19    4.60
   7  -2   4   95.49    4.60
   7  -2   4  104.19    4.60
   7  -2   4   98.69    4.10
  -7  -2  -4   94.89    4.70
   7   2   4   91.99    5.20
   7   2   4   97.19    5.30
   7   2   4   94.49    5.00
   8  -2   4  149.09    6.50
   8  -2   4  152.98    6.00
   8  -2   4  145.19    7.00
   8  -2   4  151.18    6.50
  -8  -2  -4  150.18    6.60
   8   2   4  148.99    6.90
   8   2   4  143.29    7.10
   8   2   4  138.19    7.10
   9  -2   4   17.30    2.20
   9  -2   4   13.20    2.50
   9  -2   4   13.50    1.80
   9  -2   4   13.00    2.20
   9   2   4   14.90    2.40
   9   2   4   18.10    2.90
   9   2   4   10.50    2.50
  10  -2   4    2.60    2.10
  10  -2   4    0.00    1.50
  10  -2   4    1.30    1.60
  10   2   4    1.90    2.00
  10   2   4    5.50    2.30
  10   2   4    1.10    1.70
  11  -2   4   -0.20    2.20
  11  -2   4    0.00    1.50
  11  -2   4    1.60    1.70
  11   2   4   -1.50    1.80
  11   2   4    1.40    1.80
  11   2   4    0.00    2.00
  12  -2   4    3.00    1.90
  12  -2   4   -3.40    2.00
  12  -2   4   -4.90    1.50
  12   2   4    0.90    2.20
  12   2   4    1.00    2.00
  12   2   4    0.60    2.20
  13  -2   4   -2.30    2.40
  13  -2   4    0.30    1.60
  13   2   4    0.80    2.00
  13   2   4    1.60    2.80
  13   2   4    0.40    2.70
  14  -2   4   -1.80    2.70
  14  -2   4    1.60    2.10
  14   2   4   -4.30    1.80
  14   2   4    2.00    2.60
  14   2   4   -2.40    2.70
  16  -3  -4    0.60    2.00
  16  -3  -4    6.50    3.40
  16  -3  -4    2.00    3.30
  16   3  -4    5.30    3.00
  16   3  -4    1.70    3.00
  15  -3  -4    2.40    1.90
  15  -3  -4    2.30    2.70
  15  -3  -4    3.50    2.80
  15   3  -4    0.90    2.70
  15   3  -4    3.10    2.80
  14  -3  -4    2.50    2.40
  14  -3  -4    2.40    2.50
  14  -3  -4   -2.10    1.40
  14   3  -4    1.30    2.30
  14   3  -4    1.60    2.20
  14   3  -4   -1.60    1.60
  13  -3  -4    0.20    1.30
  13  -3  -4    0.50    2.20
  13  -3  -4   -2.50    1.90
  13   3  -4    0.00    1.60
  13   3  -4    1.40    2.10
  13   3  -4   -3.30    1.90
  13   3  -4    0.00    1.30
  12  -3  -4    2.80    2.10
  12  -3  -4   -1.20    1.80
  12  -3  -4   -0.20    1.20
  12   3  -4   -0.30    1.30
  12   3  -4    2.40    2.00
  12   3  -4    2.10    2.10
  12   3  -4    2.20    1.70
  11  -3  -4   -0.10    1.70
 -11  -3   4    4.40    1.60
  11  -3  -4    1.10    1.80
  11  -3  -4    1.50    1.30
  11   3  -4    4.30    1.70
  11   3  -4    1.00    1.80
  11   3  -4    0.70    1.40
  11   3  -4   -1.00    1.80
  10  -3  -4   -0.40    1.10
 -10  -3   4   -1.80    1.10
  10  -3  -4    2.10    1.70
  10  -3  -4    0.80    1.80
  10   3  -4   -2.20    1.20
  10   3  -4   -1.30    1.70
  10   3  -4    0.10    1.60
  10   3  -4   -0.50    1.30
   9  -3  -4   -1.40    0.90
   9  -3  -4   -1.80    1.40
   9  -3  -4   -1.00    1.60
  -9  -3   4    0.10    1.20
   9   3  -4   -0.80    1.20
   9   3  -4   -0.30    1.80
   9   3  -4    0.20    1.60
   9   3  -4   -0.40    1.20
  -8  -3   4    1.30    1.20
   8  -3  -4    1.40    1.40
   8  -3  -4    0.90    1.00
   8  -3  -4   -1.90    1.40
   8   3  -4   -1.30    1.50
   8   3  -4   -0.50    1.20
   8   3  -4    0.00    1.20
   8   3  -4    3.10    1.60
  -7  -3   4   10.50    1.80
  -7  -3   4   12.10    1.70
   7  -3  -4    8.50    1.70
   7  -3  -4   12.70    2.00
   7  -3  -4   10.50    1.40
   7   3  -4   11.20    1.70
   7   3  -4   10.30    1.70
   7   3  -4   11.30    1.70
   7   3  -4   13.10    1.80
   6  -3  -4   21.10    2.10
   6  -3  -4   21.50    1.60
  -6  -3   4   20.80    2.00
  -6  -3   4   25.60    2.20
  -6  -3   4   17.90    2.10
   6   3  -4   21.00    2.00
   6   3  -4   20.40    2.00
   6   3  -4   21.20    2.40
   6   3  -4   23.50    2.20
  -5  -3   4  156.18    6.50
  -5  -3   4  161.98    6.30
   5  -3  -4  155.68    5.90
   5  -3  -4  152.68    6.40
  -5  -3   4  158.98    6.20
   5   3  -4  154.68    6.50
   5   3  -4  153.88    6.30
   5   3  -4  162.58    6.10
   5   3  -4  147.79    6.20
  -5   3   4  155.98    5.50
  -4  -3   4  148.69    5.80
   4  -3  -4  146.39    5.50
   4  -3  -4  142.59    6.00
  -4  -3   4  145.59    6.00
  -4  -3   4  154.98    5.50
   4  -3  -4  147.19    5.50
  -4  -3   4  139.29    5.70
   4   3  -4  146.89    5.70
   4   3  -4  145.69    6.00
   4   3  -4  144.89    5.50
   4   3  -4  147.99    5.90
   3  -3  -4   16.50    1.30
  -3  -3   4   13.70    1.10
   3  -3  -4   13.90    1.40
   3  -3  -4   14.60    1.30
   3  -3  -4   14.20    1.50
  -3  -3   4   14.70    1.50
  -3  -3   4   15.20    1.40
   3   3  -4   13.70    1.50
   3   3  -4   12.60    1.60
   3   3  -4   10.80    1.00
  -3   3   4   11.50    1.20
  -2  -3   4  274.57   10.10
   2  -3  -4  276.17    9.80
  -2  -3   4  275.87    9.90
  -2  -3   4  282.37    9.50
   2  -3  -4  287.57    9.90
   2  -3  -4  292.57    9.80
   2   3  -4  293.47   10.20
  -2   3   4  280.27    9.90
   2   3  -4  280.87    9.80
   1  -3  -4   20.70    1.20
   1  -3  -4   22.10    1.50
  -1  -3   4   22.30    1.10
  -1  -3   4   22.20    1.40
  -1  -3   4   21.50    1.80
  -1   3   4   21.50    1.60
   1   3  -4   19.70    1.80
  -1   3   4   20.70    1.20
   1   3  -4   22.30    1.20
   0  -3   4    6.10    1.20
   0  -3   4    9.40    1.10
   0  -3  -4    7.10    1.00
   0  -3   4    5.50    0.70
   0  -3  -4    7.40    0.60
   0   3  -4    6.60    1.10
   0   3  -4    6.70    0.60
   0   3   4    8.00    0.70
   0   3  -4    8.00    0.90
   0   3   4    6.30    1.20
  -1  -3  -4  854.61   28.10
   1  -3   4  838.92   27.70
  -1  -3  -4  851.41   28.20
   1  -3   4  807.12   27.60
   1  -3   4  854.61   28.40
   1   3   4  790.92   28.30
  -1   3  -4  867.11   27.70
   1   3   4  840.92   28.30
  -1   3  -4  860.11   28.10
   1   3   4  857.21   27.50
   2  -3   4   48.40    2.20
   2  -3   4   49.10    2.20
  -2  -3  -4   53.69    2.80
  -2  -3  -4   51.29    2.80
   2  -3   4   50.29    2.40
   2   3   4   51.89    2.90
  -2   3  -4   49.99    2.50
   2   3   4   51.19    2.60
   2   3   4   54.99    3.00
  -2   3  -4   52.19    2.20
   2   3   4   50.39    2.20
   3  -3   4  250.97    8.50
   3  -3   4  247.08    8.50
  -3  -3  -4  246.28    9.10
   3  -3   4  250.67    8.50
   3  -3   4  235.98    8.80
  -3  -3  -4  242.08    9.10
  -3   3  -4  250.17    8.50
   3   3   4  227.28    9.20
   3   3   4  243.18    9.30
  -3   3  -4  236.78    8.60
   3   3   4  245.18    8.70
   4  -3   4    0.30    0.60
   4  -3   4    0.20    0.70
   4  -3   4   -0.80    0.60
  -4  -3  -4   -1.80    0.90
   4  -3   4    1.10    0.70
   4  -3   4   -0.30    0.90
   4   3   4    1.10    0.80
  -4   3  -4    0.30    0.70
   4   3   4    2.20    1.30
   4   3   4    0.20    1.00
   5  -3   4   38.10    2.20
   5  -3   4   37.10    2.20
   5  -3   4   38.60    2.70
  -5  -3  -4   41.70    2.80
   5  -3   4   38.70    2.20
   5  -3   4   40.20    2.30
   5   3   4   40.10    2.20
   5   3   4   39.40    3.30
  -5   3  -4   38.30    2.10
   5   3   4   38.50    3.10
   5   3   4   43.40    2.90
   6  -3   4    0.50    0.90
   6  -3   4    1.30    1.00
   6  -3   4    1.30    0.80
   6  -3   4   -1.10    0.90
   6  -3   4    1.60    1.30
  -6  -3  -4    1.20    1.30
   6  -3   4   -1.50    0.80
   6   3   4    1.30    1.60
   6   3   4    2.10    1.80
   6   3   4   -0.10    1.20
   6   3   4   -0.20    0.80
   7  -3   4   60.59    4.00
   7  -3   4   62.09    3.50
  -7  -3  -4   64.39    3.90
   7  -3   4   71.69    3.60
   7  -3   4   60.69    3.40
   7  -3   4   64.19    3.30
   7   3   4   65.89    4.40
   7   3   4   65.69    4.50
   7   3   4   70.79    3.00
   7   3   4   69.69    4.20
   8  -3   4    0.80    1.60
   8  -3   4    0.30    1.10
  -8  -3  -4    2.00    1.40
   8  -3   4    1.70    1.10
   8  -3   4    3.00    1.30
   8  -3   4   -0.30    1.10
   8   3   4    2.50    1.50
   8   3   4    2.00    2.00
   8   3   4    1.90    1.80
   9  -3   4    2.30    2.10
   9  -3   4    2.00    1.40
   9  -3   4    3.30    1.30
   9  -3   4    2.60    1.30
   9   3   4    1.80    1.60
   9   3   4    1.90    2.10
   9   3   4    3.10    1.90
  10  -3   4   12.10    2.10
  10  -3   4    7.00    1.80
  10  -3   4   10.10    2.90
  10   3   4   10.30    2.50
  10   3   4   11.40    2.80
  10   3   4    9.80    2.60
  11  -3   4   -0.80    2.40
  11  -3   4    0.60    1.40
  11   3   4   -1.10    1.60
  11   3   4   -0.20    2.10
  11   3   4    0.00    2.20
  12  -3   4    1.30    2.70
  12  -3   4    0.10    1.60
  12   3   4    2.10    2.40
  12   3   4    1.60    2.80
  12   3   4    3.80    2.10
  13  -3   4   -1.30    1.60
  13  -3   4   -5.00    2.50
  13   3   4   -2.90    2.30
  13   3   4    0.90    2.10
  13   3   4   -1.60    2.70
  14  -3   4    1.20    1.80
  14  -3   4    1.30    3.00
  14   3   4   12.60    3.90
  14   3   4    4.40    3.00
  16  -4  -4   -3.20    2.90
  16  -4  -4   -0.40    2.90
  16  -4  -4   -0.30    1.70
  16   4  -4   -2.40    2.60
  16   4  -4   -1.20    2.30
  15  -4  -4   -0.60    2.40
  15  -4  -4   -2.30    2.40
  15  -4  -4    0.50    1.70
  15   4  -4   -3.20    2.20
  15   4  -4    0.80    2.50
  14  -4  -4   -0.10    2.30
  14  -4  -4    3.40    1.80
  14  -4  -4    4.30    3.00
  14   4  -4    1.30    2.40
  14   4  -4    4.20    2.60
  13  -4  -4   -0.10    1.50
  13  -4  -4    4.50    2.50
  13  -4  -4    2.30    2.20
  13   4  -4    1.10    2.20
  13   4  -4    3.50    2.50
  13   4  -4    2.00    1.60
  12  -4  -4   -0.50    1.20
  12  -4  -4    2.00    2.00
  12  -4  -4    0.90    2.20
  12   4  -4    1.40    1.60
  12   4  -4    2.00    1.60
  12   4  -4   -2.40    1.70
  12   4  -4    0.90    2.00
  11  -4  -4    3.90    1.50
 -11  -4   4    4.30    1.80
  11  -4  -4    6.40    2.20
  11  -4  -4    3.60    2.10
  11   4  -4    5.40    1.60
  11   4  -4    5.10    2.10
  11   4  -4    7.00    2.00
  11   4  -4    5.20    2.30
  10  -4  -4    4.40    2.00
  10  -4  -4    4.10    1.30
  10  -4  -4    5.50    2.10
 -10  -4   4    6.30    1.80
  10   4  -4    6.60    1.80
  10   4  -4    4.30    2.00
  10   4  -4    6.90    2.10
  10   4  -4    5.50    1.70
  -9  -4   4   -0.50    1.30
   9  -4  -4    0.40    1.60
   9  -4  -4   -0.20    1.70
   9  -4  -4    1.70    1.00
   9   4  -4    1.30    1.50
   9   4  -4    0.60    1.70
   9   4  -4    2.50    1.40
   9   4  -4   -0.40    1.40
  -8  -4   4   20.60    2.30
   8  -4  -4   17.50    2.50
   8  -4  -4   16.40    1.70
  -8  -4   4   17.30    2.30
   8  -4  -4   18.40    2.50
   8   4  -4   16.10    2.60
   8   4  -4   16.90    2.30
   8   4  -4   21.40    2.30
   8   4  -4   19.70    2.40
  -7  -4   4    7.30    1.60
   7  -4  -4    6.00    1.70
   7  -4  -4    5.70    1.10
   7  -4  -4    7.00    1.90
  -7  -4   4    5.60    1.70
   7   4  -4    6.30    1.50
   7   4  -4    3.60    1.60
   7   4  -4    7.10    1.70
   7   4  -4    5.10    1.50
  -6  -4   4   31.60    2.80
   6  -4  -4   34.50    3.00
  -6  -4   4   44.30    2.70
   6  -4  -4   38.00    2.20
  -6  -4   4   34.30    2.60
   6   4  -4   41.10    2.60
   6   4  -4   34.00    2.70
   6   4  -4   35.50    3.20
   6   4  -4   35.60    2.50
  -5  -4   4    4.50    1.20
  -5  -4   4    2.90    1.20
   5  -4  -4    5.30    0.90
   5  -4  -4    2.50    0.80
  -5  -4   4    5.10    1.20
   5  -4  -4    4.00    1.50
   5   4  -4    3.50    1.30
   5   4  -4    4.80    1.10
   5   4  -4    5.60    1.10
   5   4  -4    3.90    1.50
  -4  -4   4    3.10    1.00
   4  -4  -4    3.90    0.80
   4  -4  -4    2.50    1.30
  -4  -4   4    2.20    0.90
   4  -4  -4    3.00    0.80
  -4  -4   4    3.30    1.10
   4   4  -4    2.10    1.10
   4   4  -4    2.10    1.20
   4   4  -4    2.80    0.90
  -3  -4   4   56.09    2.60
   3  -4  -4   55.89    2.80
   3  -4  -4   57.89    2.60
   3  -4  -4   46.00    2.40
  -3  -4   4   52.69    2.70
  -3  -4   4   51.69    2.90
  -3   4   4   52.59    2.50
   3   4  -4   55.19    2.60
   3   4  -4   55.49    3.10
   3   4  -4   50.79    2.60
   2  -4  -4  149.39    5.50
   2  -4  -4  142.89    5.60
  -2  -4   4  151.18    5.70
  -2  -4   4  148.29    6.00
  -2  -4   4  146.09    5.40
   2   4  -4  153.58    5.50
   2   4  -4  141.09    6.00
  -2   4   4  150.88    5.70
  -1  -4   4   12.20    1.50
  -1  -4   4   14.50    1.20
  -1  -4   4   13.60    1.20
   1  -4  -4   12.90    1.00
   1  -4  -4   15.50    1.40
  -1   4   4   11.40    1.40
   1   4  -4   11.00    1.50
   1   4  -4   14.30    1.00
   0  -4   4  143.39    6.20
   0  -4   4  155.88    5.60
   0  -4  -4  156.38    6.00
   0   4   4  152.18    6.20
   0   4  -4  150.38    6.20
   0   4  -4  162.98    5.60
   0   4   4  151.58    6.10
  -1  -4  -4  517.05   17.60
   1  -4   4  489.85   17.80
   1  -4   4  512.55   17.00
  -1  -4  -4  539.15   17.70
   1   4   4  490.45   17.60
   1   4   4  501.95   17.80
  -1   4  -4  527.05   17.00
  -1   4  -4  505.75   17.60
   2  -4   4  838.72   29.30
  -2  -4  -4  884.91   29.10
  -2  -4  -4  871.01   29.00
   2  -4   4  858.01   28.20
   2  -4   4  861.21   28.60
   2   4   4  867.71   29.20
   2   4   4  847.12   29.30
  -2   4  -4  882.11   28.20
  -2   4  -4  810.42   28.80
   2   4   4  843.62   28.90
   2   4   4  879.81   28.00
   2   4   4  878.51   28.00
   3  -4   4   16.60    2.10
   3  -4   4   18.20    1.70
  -3  -4  -4   17.00    1.90
  -3  -4  -4   24.30    2.20
   3  -4   4   18.50    1.10
   3  -4   4   18.90    1.30
   3   4   4   23.50    2.50
   3   4   4   22.60    2.30
   3   4   4   18.40    1.20
   3   4   4   21.40    2.00
   3   4   4   19.10    1.30
  -3   4  -4   16.90    1.70
   4  -4   4    2.60    1.20
  -4  -4  -4    3.00    1.30
   4  -4   4    2.60    0.70
   4  -4   4    2.70    0.70
   4  -4   4    2.90    1.00
  -4   4  -4    2.50    1.10
   4   4   4    3.20    1.20
   4   4   4    2.90    1.60
   4   4   4    1.20    1.40
   4   4   4    2.20    0.80
  -5  -4  -4    5.00    1.50
   5  -4   4    3.30    0.90
   5  -4   4    6.50    1.60
   5  -4   4    5.80    1.30
   5  -4   4    5.50    0.90
   5  -4   4    3.40    0.90
  -5   4  -4    3.90    1.10
   5   4   4    5.50    1.30
   5   4   4    7.20    2.00
   5   4   4    4.10    1.70
   6  -4   4    0.80    0.90
   6  -4   4    1.60    1.40
   6  -4   4    0.40    0.80
   6  -4   4    1.70    1.20
  -6  -4  -4    1.90    1.50
   6  -4   4    2.20    0.90
   6   4   4    2.00    1.90
   6   4   4    1.30    1.10
   6   4   4   -0.30    1.20
   6   4   4    0.50    1.60
   7  -4   4   85.69    3.90
  -7  -4  -4   83.89    4.70
   7  -4   4   83.39    3.80
   7  -4   4   79.19    4.60
   7  -4   4   85.59    3.90
   7  -4   4   78.09    4.00
   7   4   4   80.99    5.10
   7   4   4   83.79    3.90
   7   4   4   78.09    4.70
   7   4   4   89.19    5.20
   8  -4   4   20.90    2.10
  -8  -4  -4   23.10    2.70
   8  -4   4   25.20    2.20
   8  -4   4   21.40    3.00
   8  -4   4   21.90    2.20
   8  -4   4   19.60    2.00
   8   4   4   20.90    3.20
   8   4   4   23.40    3.20
   8   4   4   23.50    2.00
   8   4   4   24.60    2.90
   9  -4   4   -0.20    1.10
   9  -4   4    0.70    2.00
   9  -4   4    2.70    2.10
   9   4   4    0.50    1.60
   9   4   4    1.60    2.20
   9   4   4    1.80    2.10
  10  -4   4   -2.40    1.80
  10  -4   4   -1.00    1.10
  10   4   4   -2.40    1.90
  10   4   4    3.00    1.90
  10   4   4    2.00    2.40
  11  -4   4    1.40    1.40
  11  -4   4    4.40    2.50
  11   4   4    2.60    2.60
  11   4   4   -0.20    2.10
  11   4   4    2.60    2.30
  12  -4   4    0.40    2.50
  12  -4   4    3.20    1.70
  12   4   4    7.90    3.30
  12   4   4    6.90    2.90
  13  -4   4    1.40    3.10
  13  -4   4    6.10    2.10
  13   4   4    1.90    2.60
  13   4   4    7.40    3.40
  14  -4   4   -2.00    1.70
  14  -4   4   -4.70    2.60
  14   4   4   -0.80    2.50
  14   4   4   -2.30    3.00
  15  -5  -4    1.50    2.90
  15  -5  -4    1.80    1.80
  15  -5  -4    2.50    2.90
  15   5  -4    5.30    3.30
  14  -5  -4   -1.20    1.40
  14  -5  -4   -1.60    2.40
  14  -5  -4    1.30    2.40
  14   5  -4    1.80    2.40
  14   5  -4   -1.30    2.50
  13  -5  -4    0.20    2.40
  13  -5  -4    2.70    2.50
  13  -5  -4   -1.40    1.30
  13   5  -4   -2.60    1.40
  13   5  -4    1.00    2.20
  13   5  -4    1.00    2.20
  12  -5  -4    6.40    1.60
  12  -5  -4    2.10    2.20
  12  -5  -4    3.40    2.30
  12   5  -4    0.80    1.90
  12   5  -4    5.50    1.80
  12   5  -4    4.90    2.50
  11  -5  -4    1.20    2.00
 -11  -5   4    3.80    1.70
  11  -5  -4    1.50    2.10
  11  -5  -4    0.60    1.10
  11   5  -4    0.70    2.10
  11   5  -4   -0.30    1.80
  11   5  -4    1.20    1.50
  10  -5  -4    1.10    1.90
 -10  -5   4    2.20    1.60
  10  -5  -4    4.90    2.00
  10  -5  -4    0.90    1.10
  10   5  -4    2.70    1.60
  10   5  -4    5.70    2.30
  10   5  -4    2.90    1.90
   9  -5  -4   29.90    2.30
   9  -5  -4   27.50    3.20
  -9  -5   4   30.80    3.10
   9  -5  -4   31.20    3.40
   9   5  -4   38.70    3.40
   9   5  -4   31.20    3.00
   9   5  -4   25.10    2.90
   9   5  -4   31.60    3.60
   8  -5  -4    0.40    1.60
  -8  -5   4    2.30    1.40
  -8  -5   4    1.50    1.70
   8  -5  -4    0.40    1.80
   8  -5  -4   -0.20    0.90
   8   5  -4   -2.50    1.60
   8   5  -4    0.80    1.30
   8   5  -4    1.40    1.40
   8   5  -4   -2.20    1.20
   7  -5  -4   -0.70    0.80
   7  -5  -4   -1.50    1.50
  -7  -5   4   -0.50    1.50
  -7  -5   4    0.50    1.30
   7   5  -4   -0.70    1.30
   7   5  -4    1.10    1.50
   7   5  -4    2.40    1.20
   6  -5  -4   10.60    1.20
  -6  -5   4    7.50    1.80
  -6  -5   4   11.10    1.70
   6  -5  -4   10.50    2.10
   6  -5  -4    5.80    1.10
  -6  -5   4    7.10    1.60
   6   5  -4   10.50    2.00
   6   5  -4   10.70    1.60
   6   5  -4    9.50    1.70
   5  -5  -4  116.59    4.50
  -5  -5   4  112.39    5.10
  -5  -5   4  104.79    5.20
  -5  -5   4  112.89    5.10
   5  -5  -4  113.49    5.50
   5  -5  -4  112.19    4.50
   5   5  -4  113.59    4.90
   5   5  -4  123.29    5.40
   4  -5  -4  195.58    7.10
   4  -5  -4  203.68    7.10
   4  -5  -4  182.98    7.90
  -4  -5   4  177.48    7.50
  -4  -5   4  186.88    7.60
  -4  -5   4  201.28    7.60
  -4   5   4  194.98    7.00
   4   5  -4  194.38    7.40
   4   5  -4  203.38    8.00
   4   5  -4  193.28    7.40
  -3  -5   4   17.00    1.80
   3  -5  -4   20.90    1.60
  -3  -5   4   23.60    2.00
  -3  -5   4   18.90    1.80
  -3   5   4   21.80    1.60
   3   5  -4   20.40    2.10
   3   5  -4   24.50    1.70
   2  -5  -4    5.10    1.00
  -2  -5   4    6.60    1.10
  -2  -5   4    4.40    1.20
   2  -5  -4    7.20    1.00
   2   5  -4    9.00    1.00
   2   5  -4    5.50    1.50
  -2   5   4    7.20    1.10
  -1  -5   4  317.87   12.10
  -1  -5   4  338.97   11.60
   1  -5  -4  347.57   11.10
   1  -5  -4  329.27   11.80
  -1   5   4  327.07   12.30
   1   5  -4  331.97   12.30
  -1   5   4  340.37   11.90
   0  -5  -4  174.78    7.20
   0  -5  -4  189.78    7.20
   0  -5   4  190.08    6.80
   0  -5   4  184.98    7.50
   0   5   4  180.88    7.60
   0   5  -4  202.48    6.80
   0   5   4  198.08    7.40
   0   5  -4  183.78    7.50
  -1  -5  -4   61.69    3.30
  -1  -5  -4   59.09    3.30
   1  -5   4   64.49    3.60
   1  -5   4   63.49    2.70
  -1   5  -4   66.39    2.60
   1   5   4   62.69    3.50
  -1   5  -4   62.59    3.40
   1   5   4   60.69    3.50
  -2  -5  -4   15.70    1.80
  -2  -5  -4   11.30    1.70
   2  -5   4   12.90    1.00
   2  -5   4   12.80    1.90
   2   5   4   15.20    1.90
   2   5   4   10.90    1.70
  -2   5  -4   13.30    0.80
  -2   5  -4   15.10    1.90
   3  -5   4  298.67   10.80
  -3  -5  -4  302.27   11.20
  -3  -5  -4  296.97   11.20
   3  -5   4  299.37   11.50
   3  -5   4  300.07   10.00
   3   5   4  297.47   11.40
   3   5   4  284.87   11.40
  -3   5  -4  281.37   10.90
   3   5   4  299.27   11.10
   4  -5   4   -1.80    1.00
   4  -5   4   -1.40    1.20
  -4  -5  -4    1.10    1.30
   4  -5   4    1.60    1.10
  -4  -5  -4   -0.20    1.20
   4  -5   4    0.00    0.60
   4   5   4   -0.60    1.20
   4   5   4   -0.40    1.40
   4   5   4    0.50    1.20
   4   5   4    0.90    0.50
  -4   5  -4    1.80    1.20
   4   5   4    0.80    0.60
   5  -5   4  136.09    6.00
   5  -5   4  135.79    5.80
   5  -5   4  131.39    5.00
  -5  -5  -4  128.29    6.20
   5   5   4  135.19    6.60
   5   5   4  138.69    5.30
   5   5   4  131.89    5.90
   5   5   4  136.99    6.70
  -5   5  -4  136.69    5.80
  -6  -5  -4   18.50    2.40
   6  -5   4   14.90    1.10
   6  -5   4   13.90    1.40
   6  -5   4   13.60    1.90
   6  -5   4   13.70    2.10
   6  -5   4   11.00    1.30
   6   5   4   13.70    1.90
  -6   5  -4   15.00    1.80
   6   5   4   13.60    2.50
   6   5   4   17.80    2.80
   7  -5   4    6.00    2.00
   7  -5   4    6.40    1.20
   7  -5   4    7.40    1.60
   7  -5   4    8.20    1.20
  -7  -5  -4    6.90    1.80
   7   5   4    4.30    2.10
   7   5   4    5.80    1.60
   7   5   4    4.30    2.20
   8  -5   4    6.90    1.30
   8  -5   4    9.50    1.90
   8  -5   4    8.30    1.40
  -8  -5  -4    8.40    2.00
   8  -5   4   12.50    2.50
   8   5   4    8.70    1.60
   8   5   4    7.70    2.40
   8   5   4   11.90    2.70
   8   5   4    8.70    2.00
   9  -5   4    1.60    2.10
   9  -5   4   -0.60    1.00
   9   5   4    1.10    2.00
   9   5   4   -3.60    1.90
  10  -5   4    4.30    1.40
  10  -5   4    2.00    2.50
  10   5   4    2.00    2.30
  10   5   4    4.50    2.70
  11  -5   4   -3.70    2.30
  11  -5   4   -0.10    1.30
  11   5   4   -0.50    2.60
  11   5   4    3.70    2.50
  12  -5   4    5.10    3.20
  12  -5   4    1.30    1.60
  12   5   4    8.10    3.20
  12   5   4    6.00    3.20
  13  -5   4    0.90    2.80
  13  -5   4   -0.90    1.40
  13   5   4   -0.50    3.00
  13   5   4    2.30    2.80
  15  -6  -4   -0.10    2.80
  15  -6  -4   -0.60    1.50
  15  -6  -4    0.70    3.10
  15   6  -4    4.00    2.80
  14  -6  -4    0.30    1.60
  14  -6  -4   -2.30    2.40
  14  -6  -4    1.30    2.60
  14   6  -4    0.00    2.50
  13  -6  -4    1.30    1.50
  13  -6  -4   -2.30    2.70
  13  -6  -4    1.70    2.40
  13   6  -4    4.20    2.50
  13   6  -4    1.00    2.10
  12  -6  -4    3.90    1.50
  12  -6  -4    3.80    2.50
  12  -6  -4    9.20    2.80
  12   6  -4    6.90    2.00
  12   6  -4    8.80    2.60
  11  -6  -4   19.20    3.30
  11  -6  -4   17.10    2.10
  11  -6  -4   19.50    3.40
 -11  -6   4   18.60    2.90
  11   6  -4   18.40    3.10
  11   6  -4   23.90    3.10
  10  -6  -4    7.90    1.50
 -10  -6   4    9.90    2.20
  10  -6  -4   10.30    2.50
  10  -6  -4   10.30    2.70
  10   6  -4    6.40    2.00
  10   6  -4    7.40    2.20
   9  -6  -4    7.00    2.40
   9  -6  -4    5.40    1.30
  -9  -6   4    9.00    2.00
   9  -6  -4    5.50    2.00
   9   6  -4    4.50    2.00
   9   6  -4    4.20    1.80
  -8  -6   4   48.80    3.60
   8  -6  -4   46.30    2.70
  -8  -6   4   52.09    3.70
   8  -6  -4   38.80    3.80
   8  -6  -4   42.50    4.00
   8   6  -4   45.80    3.60
   8   6  -4   46.90    3.60
   7  -6  -4   18.00    2.50
   7  -6  -4   14.60    1.50
  -7  -6   4   16.50    2.30
  -7  -6   4   10.40    2.00
   7   6  -4   19.10    2.60
   7   6  -4   15.60    2.20
  -6  -6   4    2.70    1.40
   6  -6  -4   -0.80    1.60
  -6  -6   4    2.10    1.50
   6  -6  -4    0.60    0.90
   6   6  -4    2.60    1.30
   6   6  -4    0.30    1.50
   6   6  -4    1.00    0.70
  -5  -6   4   17.40    2.10
  -5  -6   4   15.30    2.10
   5  -6  -4   15.50    1.50
   5  -6  -4   13.20    2.40
   5  -6  -4   21.40    1.50
  -5  -6   4   21.00    2.30
   5   6  -4   23.70    2.10
   5   6  -4   20.90    2.20
   5   6  -4   15.10    2.30
  -4  -6   4   20.10    2.10
   4  -6  -4   23.60    1.80
  -4  -6   4   22.90    2.30
  -4  -6   4   24.00    2.30
   4  -6  -4   25.30    1.80
   4   6  -4   22.70    2.60
  -4   6   4   22.50    1.70
   4   6  -4   26.40    1.90
  -3  -6   4    3.90    1.20
  -3  -6   4    1.70    1.30
  -3  -6   4    4.30    1.20
   3  -6  -4    3.90    1.00
   3   6  -4    2.70    1.60
  -3   6   4    3.80    1.00
  -2  -6   4   51.49    3.20
  -2  -6   4   51.59    2.80
   2  -6  -4   50.69    2.50
   2  -6  -4   49.50    2.70
  -2  -6   4   47.60    2.70
   2   6  -4   47.50    3.40
  -2   6   4   52.49    2.80
   1  -6  -4   12.90    1.60
   1  -6  -4   12.70    0.70
   1  -6  -4   13.20    0.80
  -1  -6   4   13.00    1.40
  -1  -6   4   12.70    1.80
  -1   6   4   12.90    1.60
   1   6  -4   11.80    1.90
  -1   6   4    7.40    1.70
   0  -6   4   27.20    1.80
   0  -6  -4   30.00    2.30
   0  -6  -4   25.70    2.00
   0  -6   4   19.00    2.10
   0   6   4   30.80    2.90
   0   6  -4   26.90    1.70
   0   6  -4   22.80    2.50
   0   6   4   29.20    2.20
  -1  -6  -4    1.00    1.10
   1  -6   4   -0.30    0.60
   1  -6   4   -0.90    1.20
  -1  -6  -4    1.00    1.10
   1   6   4    0.70    1.50
   1   6   4    0.70    1.20
  -1   6  -4    0.00    0.50
  -1   6  -4   -0.90    0.90
   2  -6   4   30.00    2.70
  -2  -6  -4   28.70    2.50
  -2  -6  -4   30.50    2.60
   2  -6   4   28.30    1.60
  -2   6  -4   26.70    2.60
   2   6   4   26.60    2.70
   2   6   4   27.60    2.80
  -3  -6  -4    0.90    1.30
   3  -6   4    0.50    1.20
  -3  -6  -4    1.00    1.10
   3  -6   4    0.20    0.50
   3  -6   4   -1.90    1.20
   3   6   4    1.90    1.50
  -3   6  -4    1.40    1.30
   3   6   4    3.40    1.50
   4  -6   4  153.08    7.10
   4  -6   4  150.98    5.30
  -4  -6  -4  142.39    6.70
   4  -6   4  151.88    6.40
   4   6   4  141.99    6.60
   4   6   4  149.99    7.00
   4   6   4  154.68    7.20
  -4   6  -4  140.49    6.30
   5  -6   4    3.00    1.80
   5  -6   4    4.20    1.50
   5  -6   4    5.00    1.50
   5  -6   4    3.50    0.80
  -5  -6  -4    4.80    1.70
   5   6   4    5.30    0.80
  -5   6  -4    0.80    1.40
   5   6   4    7.20    1.80
   5   6   4    2.60    1.70
   5   6   4    3.70    2.00
   6  -6   4   11.10    1.10
   6  -6   4    8.40    2.00
   6  -6   4    8.40    1.70
  -6  -6  -4    5.60    1.90
   6   6   4   10.50    2.40
  -6   6  -4    9.70    1.80
   6   6   4   10.90    1.90
   6   6   4   10.10    2.50
  -7  -6  -4   -0.20    1.50
   7  -6   4    0.60    1.40
   7  -6   4    0.80    0.80
   7  -6   4   -0.80    1.60
   7   6   4    0.30    1.70
   7   6   4    0.00    1.80
   7   6   4    4.30    1.60
   8  -6   4    1.10    0.90
   8  -6   4    0.10    1.70
  -8  -6  -4    2.80    1.80
   8  -6   4    5.20    1.10
   8  -6   4    3.40    1.70
   8   6   4    0.60    1.40
   8   6   4    2.70    2.20
   8   6   4    4.40    2.30
   9  -6   4    1.50    1.00
   9  -6   4   -1.40    1.80
   9   6   4   -1.50    1.80
   9   6   4    3.70    2.40
  10  -6   4   11.70    2.90
  10  -6   4   10.10    1.70
  10   6   4   18.20    3.50
  10   6   4   17.80    3.60
  11  -6   4    4.30    2.80
  11  -6   4    1.30    1.30
  11   6   4    7.30    3.30
  11   6   4   -1.10    2.60
  12  -6   4   -1.90    2.70
  12  -6   4    0.40    1.40
  12   6   4    3.80    2.90
  12   6   4   -0.60    2.70
  13  -6   4   -5.10    2.90
  13   6   4    7.00    3.50
  13   6   4    6.10    3.20
  14  -7  -4   -0.60    2.50
  14  -7  -4    0.30    1.50
  14  -7  -4    0.20    2.80
  14   7  -4    1.90    2.50
  13  -7  -4    4.20    2.80
  13  -7  -4   12.00    3.50
  13  -7  -4    8.80    1.90
  13   7  -4   11.90    3.30
  12  -7  -4   -1.00    2.20
  12  -7  -4    0.90    1.30
  12  -7  -4   -2.60    2.50
  12   7  -4   -0.80    1.80
  12   7  -4    1.00    2.10
 -11  -7   4    3.40    2.10
  11  -7  -4    7.80    2.60
  11  -7  -4    1.60    1.30
  11  -7  -4    5.10    2.80
  11   7  -4    6.80    2.10
  11   7  -4    9.00    2.70
  10  -7  -4   -0.70    2.00
  10  -7  -4   -0.80    2.00
  10  -7  -4   -1.60    0.90
 -10  -7   4   -1.80    1.50
  10   7  -4    0.20    1.70
  10   7  -4    0.50    1.80
   9  -7  -4    0.80    1.10
  -9  -7   4    0.50    1.50
   9  -7  -4    6.10    2.10
   9  -7  -4    5.20    2.40
   9   7  -4    4.20    2.10
   9   7  -4    3.90    1.80
   8  -7  -4   -0.30    1.80
   8  -7  -4    0.50    0.90
  -8  -7   4   -0.10    1.40
  -8  -7   4    1.30    1.60
   8   7  -4   -2.30    1.40
   8   7  -4   -0.80    1.50
  -7  -7   4   22.40    2.50
  -7  -7   4   23.10    2.80
   7  -7  -4   27.70    3.30
   7  -7  -4   22.20    1.90
   7   7  -4   29.00    3.20
   7   7  -4   24.70    2.70
   6  -7  -4    1.10    1.70
  -6  -7   4    0.60    1.40
   6  -7  -4    1.10    0.90
  -6  -7   4    0.40    1.30
   6   7  -4    3.80    1.50
   6   7  -4    1.80    1.70
  -5  -7   4   13.00    2.10
   5  -7  -4   14.40    1.50
   5  -7  -4   14.00    2.50
  -5  -7   4   17.10    2.20
   5   7  -4   14.80    2.40
  -4  -7   4    1.00    1.40
   4  -7  -4    1.20    1.00
  -4  -7   4    2.70    1.30
  -4   7   4    1.70    0.80
   4   7  -4   -0.30    1.50
   3  -7  -4   -0.10    0.90
  -3  -7   4   -1.40    1.00
  -3  -7   4    0.90    1.10
  -3  -7   4   -0.80    1.20
  -3   7   4    0.40    0.90
   3   7  -4   -0.80    1.40
  -2  -7   4    0.50    1.00
  -2  -7   4   -0.40    1.30
   2  -7  -4   -0.40    1.00
   2  -7  -4    0.30    0.60
  -2  -7   4    0.00    1.00
   2   7  -4    1.60    1.50
  -2   7   4   -0.50    0.90
  -1  -7   4   -1.30    0.90
   1  -7  -4   -0.80    0.90
  -1  -7   4   -0.70    1.30
   1  -7  -4   -0.70    1.00
  -1  -7   4   -0.90    0.80
  -1   7   4   -2.00    1.00
   1   7  -4    0.50    1.50
  -1   7   4   -0.60    1.70
   0  -7  -4   -0.20    1.20
   0  -7   4    0.00    1.30
   0  -7  -4    0.00    1.00
   0  -7   4   -0.90    0.70
   0   7  -4   -0.30    1.50
   0   7   4    0.70    1.20
   0   7   4   -0.90    1.50
  -1  -7  -4    1.30    1.30
  -1  -7  -4   -0.50    1.00
   1  -7   4   -0.40    0.70
   1  -7   4   -0.40    1.30
   1   7   4    1.10    1.70
   1   7   4   -0.50    1.20
  -1   7  -4    0.50    1.40
   2  -7   4    7.20    1.90
   2  -7   4    8.70    1.00
  -2  -7  -4    7.90    1.90
   2   7   4    6.40    2.00
  -2   7  -4    9.30    1.90
   2   7   4   10.60    2.10
   3  -7   4   21.70    2.70
   3  -7   4   27.00    1.50
  -3  -7  -4   25.40    2.70
   3  -7   4   30.10    2.70
   3   7   4   26.30    2.90
  -3   7  -4   26.00    2.70
   3   7   4   25.90    2.90
   4  -7   4    3.50    0.60
   4  -7   4    2.40    1.50
  -4  -7  -4    3.10    1.60
   4  -7   4    2.70    1.60
   4   7   4    7.60    2.00
  -4   7  -4    4.70    1.60
   4   7   4    3.10    1.80
  -5  -7  -4   24.60    2.90
   5  -7   4   26.30    3.20
   5  -7   4   32.60    2.90
   5  -7   4   27.60    1.40
   5  -7   4   32.50    3.00
  -5   7  -4   20.50    2.60
   5   7   4   26.70    3.20
   5   7   4   23.40    2.80
   6  -7   4    0.60    0.60
   6  -7   4    1.30    1.50
   6  -7   4    0.10    1.50
   6  -7   4    0.00    1.70
  -6  -7  -4    3.10    1.80
   6   7   4    3.20    2.10
   6   7   4   -0.50    1.60
   6   7   4    1.30    1.70
  -6   7  -4    0.50    1.50
   7  -7   4    4.90    1.80
  -7  -7  -4    3.00    1.80
   7  -7   4    2.20    1.70
   7  -7   4    0.70    2.00
   7  -7   4    2.50    0.80
   7   7   4    4.20    1.90
   7   7   4    2.60    2.20
   7   7   4    6.90    2.30
   8  -7   4    2.80    0.90
  -8  -7  -4    2.70    1.90
   8  -7   4    3.20    2.10
   8   7   4    4.30    2.30
   8   7   4    5.20    1.90
   8   7   4    5.40    2.70
   9  -7   4   18.40    3.10
   9   7   4    9.40    3.20
   9   7   4   13.50    3.20
  10  -7   4    8.00    2.80
  10   7   4   10.10    3.30
  10   7   4    8.70    2.90
  11  -7   4   -0.20    2.40
  11   7   4    3.70    2.70
  11   7   4   -1.40    2.60
  12  -7   4    3.70    3.10
  12   7   4    8.60    3.50
  12   7   4    4.20    3.00
  13  -8  -4   -2.20    1.30
  13  -8  -4    6.00    3.00
  13  -8  -4    1.30    3.00
  13   8  -4    4.00    2.40
  12  -8  -4    5.00    3.10
  12  -8  -4    5.50    1.60
  12  -8  -4    4.60    2.90
  12   8  -4    5.10    2.60
  12   8  -4   13.40    3.10
  11  -8  -4    0.90    2.20
 -11  -8   4    4.40    2.30
  11  -8  -4   -1.30    1.10
  11  -8  -4    2.80    2.70
  11   8  -4    3.40    2.40
  11   8  -4    1.50    2.00
 -10  -8   4   17.80    3.10
  10  -8  -4   17.40    3.60
  10  -8  -4   14.00    1.70
  10  -8  -4   21.90    3.50
  10   8  -4   12.40    2.70
  10   8  -4   14.20    2.80
   9  -8  -4    5.40    2.30
  -9  -8   4    9.70    2.40
   9  -8  -4    8.30    2.60
   9  -8  -4    5.80    1.40
   9   8  -4    6.70    2.20
   9   8  -4    6.70    2.20
   8  -8  -4   20.90    3.30
   8  -8  -4   20.10    1.90
  -8  -8   4   19.90    2.90
   8   8  -4   22.10    3.10
   8   8  -4   23.50    2.90
  -7  -8   4    1.40    1.50
  -7  -8   4   -3.00    1.30
   7  -8  -4   -0.80    0.80
   7  -8  -4   -1.90    1.70
   7   8  -4   -2.10    1.40
   6  -8  -4    0.40    0.90
   6  -8  -4    0.20    1.70
  -6  -8   4    1.40    1.40
  -6  -8   4   -0.90    1.20
   6   8  -4   -1.20    1.10
   5  -8  -4    1.90    1.00
  -5  -8   4    2.60    1.60
  -5  -8   4    1.60    1.50
   5  -8  -4    1.50    1.70
   5   8  -4    1.10    1.70
   4  -8  -4   -0.30    0.90
  -4  -8   4    0.30    1.30
  -4  -8   4    1.40    1.20
   4   8  -4   -0.10    1.50
   3  -8  -4    9.60    1.30
  -3  -8   4    8.00    1.60
   3  -8  -4    6.70    1.30
  -3  -8   4    9.40    1.80
   3   8  -4   10.90    2.10
  -3   8   4   13.60    1.50
  -2  -8   4    7.80    2.10
  -2  -8   4    0.80    1.40
  -2  -8   4    2.80    1.20
   2  -8  -4    4.10    1.20
   2  -8  -4    3.40    1.20
  -2   8   4    2.90    1.10
   2   8  -4    2.00    1.70
  -1  -8   4    5.80    1.30
  -1  -8   4    6.80    1.30
   1  -8  -4    7.20    1.50
  -1  -8   4    7.40    1.70
  -1   8   4    7.30    1.90
  -1   8   4    8.10    1.50
   1   8  -4    5.70    1.90
   0  -8   4    5.50    1.70
   0  -8   4    5.60    1.20
   0  -8   4    6.20    1.20
   0  -8  -4    8.10    1.70
   0   8   4    7.60    2.20
   0   8  -4    7.10    2.00
   0   8   4    6.70    1.60
   1  -8   4    2.10    1.50
   1  -8   4    1.80    0.80
  -1  -8  -4    0.80    1.30
   1  -8   4    2.30    0.90
   1   8   4    1.60    1.70
  -1   8  -4    2.00    1.60
   1   8   4    3.70    1.50
   2  -8   4    2.40    1.60
   2  -8   4    2.40    0.80
  -2  -8  -4    4.10    1.60
   2  -8   4    1.80    0.70
  -2   8  -4    3.40    1.60
   2   8   4    1.50    1.70
   2   8   4    2.00    1.40
   3  -8   4    6.10    1.80
   3  -8   4    4.60    0.80
  -3  -8  -4    5.30    2.00
   3   8   4    4.60    1.80
   3   8   4    3.80    1.90
  -3   8  -4    5.60    1.80
   4  -8   4   24.50    2.70
   4  -8   4   21.00    2.80
  -4  -8  -4   18.10    2.60
   4  -8   4   20.90    1.20
  -4   8  -4   14.40    2.40
   4   8   4   15.70    2.60
   4   8   4   24.10    3.10
   5  -8   4   15.40    2.70
   5  -8   4   16.90    1.00
   5  -8   4   18.10    2.60
   5  -8   4   16.60    2.30
  -5  -8  -4   23.90    3.00
  -5   8  -4   15.00    2.40
   5   8   4   17.30    2.60
   5   8   4   20.30    3.00
   6  -8   4   -1.70    1.50
   6  -8   4   -0.60    0.40
   6  -8   4    2.80    1.70
   6  -8   4    0.50    1.80
  -6  -8  -4   -0.90    1.70
   6   8   4   -2.50    1.80
   6   8   4    1.30    1.90
  -6   8  -4    1.70    1.70
   7  -8   4   -1.50    1.50
  -7  -8  -4    3.50    2.00
   7  -8   4    1.70    1.80
   7  -8   4   -3.40    1.60
   7  -8   4    1.00    0.60
   7   8   4   -0.80    1.80
   7   8   4   -1.30    1.90
   7   8   4    3.50    2.40
   8  -8   4    1.00    2.10
  -8  -8  -4   -1.60    2.00
   8  -8   4   -5.00    1.70
   8  -8   4    1.40    0.70
   8   8   4    0.50    1.80
   8   8   4    2.50    2.40
   8   8   4    0.00    2.00
   9  -8   4    3.00    2.60
   9  -8   4   -2.90    1.70
   9   8   4   -1.60    2.40
   9   8   4    0.00    2.40
  10  -8   4   -3.70    2.20
  10  -8   4   -0.90    2.50
  10   8   4    1.50    2.80
  10   8   4    0.40    2.50
  11  -8   4    3.00    2.60
  11  -8   4   -3.20    2.60
  11   8   4    6.10    3.20
  11   8   4    3.70    2.90
  12  -9  -4   -6.90    2.30
  12  -9  -4   -4.30    2.30
  12  -9  -4   -1.60    1.10
  12   9  -4    5.30    2.30
  12   9  -4    0.40    2.30
  11  -9  -4   -0.70    1.10
  11  -9  -4   -1.10    2.80
 -11  -9   4   -1.60    2.00
  11  -9  -4    3.10    2.80
  11   9  -4   -3.70    1.70
  11   9  -4    2.90    2.50
  10  -9  -4    4.70    2.60
  10  -9  -4    1.80    2.50
  10  -9  -4    2.90    1.20
 -10  -9   4    2.30    2.20
  10   9  -4    0.10    1.90
  10   9  -4    4.20    2.30
   9  -9  -4    1.70    2.40
   9  -9  -4   -0.60    1.80
   9  -9  -4    1.30    1.10
  -9  -9   4    1.40    2.00
   9   9  -4    4.10    2.10
   8  -9  -4   -0.10    2.00
   8  -9  -4    0.40    1.00
  -8  -9   4    2.00    2.00
   8   9  -4   -0.60    1.90
   7  -9  -4    4.80    2.30
   7  -9  -4    4.00    1.20
  -7  -9   4    4.00    1.90
   7   9  -4    8.30    2.40
   6  -9  -4   -0.60    1.80
   6  -9  -4    0.10    1.00
  -6  -9   4    2.90    1.70
   6   9  -4    0.80    1.90
   5  -9  -4   -1.20    1.00
  -5  -9   4    2.70    1.80
   5  -9  -4    0.80    1.80
   5   9  -4   -0.20    1.60
   4  -9  -4   14.90    1.70
  -4  -9   4   19.60    2.40
   4   9  -4   12.20    2.70
  -3  -9   4    1.10    1.30
  -3  -9   4   -1.20    1.20
   3  -9  -4   -0.30    1.10
   3   9  -4   -0.70    1.60
   2  -9  -4    0.30    1.20
  -2  -9   4   -1.50    1.10
  -2  -9   4   -0.60    1.30
   2   9  -4   -0.90    1.50
   1  -9  -4    2.00    1.40
  -1  -9   4    2.30    1.20
  -1  -9   4    0.00    1.40
   1   9  -4    1.90    1.80
  -1   9   4    2.40    2.00
  -1   9   4    3.50    1.30
   0  -9  -4   12.50    2.00
   0  -9   4   15.20    1.70
   0  -9   4   15.30    2.20
   0   9   4   15.80    2.10
   0   9  -4   11.60    2.50
   0   9   4   10.70    2.60
   1  -9   4    6.70    1.90
   1  -9   4    8.60    1.30
   1  -9   4    5.80    1.10
  -1  -9  -4    6.20    1.90
  -1   9  -4    6.30    2.10
   1   9   4   11.20    2.50
   1   9   4    6.20    1.80
   2  -9   4   15.40    2.30
   2  -9   4   15.30    1.40
  -2  -9  -4   13.20    2.30
   2  -9   4   13.60    1.40
   2   9   4   11.50    2.60
   2   9   4   18.20    2.60
  -2   9  -4   13.50    2.50
   3  -9   4   19.10    1.40
  -3  -9  -4   21.70    2.80
   3  -9   4   21.30    1.50
   3  -9   4   17.70    2.80
  -3   9  -4   18.50    2.80
   3   9   4   17.20    3.00
   3   9   4   17.80    2.70
   4  -9   4    6.10    0.70
   4  -9   4    8.10    2.00
  -4  -9  -4    7.10    2.10
   4  -9   4    6.60    0.80
   4  -9   4    6.70    2.30
  -4   9  -4    8.60    2.10
   4   9   4    7.40    2.30
   4   9   4    7.30    2.10
   5  -9   4    8.50    2.10
  -5  -9  -4    1.50    1.80
   5  -9   4    4.90    2.10
   5  -9   4    7.20    1.90
   5   9   4    1.70    2.00
  -5   9  -4    0.30    1.60
   5   9   4    9.90    2.40
   6  -9   4    0.40    1.80
   6  -9   4    1.60    1.70
  -6  -9  -4   -0.60    1.70
   6  -9   4    0.70    1.80
   6   9   4   -3.40    1.60
  -6   9  -4    0.30    1.60
   6   9   4   -4.20    1.60
   7  -9   4    0.30    2.20
  -7  -9  -4    1.60    2.10
   7  -9   4   -1.10    1.90
   7   9   4    4.80    2.40
   7   9   4    3.50    2.20
  -8  -9  -4    0.10    2.10
   8  -9   4    0.00    2.00
   8  -9   4   -3.30    1.90
   8   9   4   -0.30    2.10
   8   9   4   -1.70    2.30
   9  -9   4    7.20    2.90
   9  -9   4    2.10    2.30
   9   9   4    1.20    2.60
  10  -9   4    3.80    2.90
  10   9   4    6.30    3.20
  10   9   4    4.40    3.00
  11 -10  -4    6.30    2.90
  11 -10  -4    2.50    1.20
 -11 -10   4    7.20    2.80
  11 -10  -4   -3.10    2.20
  11  10  -4   -2.10    2.20
  10 -10  -4   -2.60    2.40
 -10 -10   4    3.20    2.60
  10 -10  -4    3.00    2.70
  10 -10  -4   -0.70    1.00
  10  10  -4   -2.00    2.10
   9 -10  -4    2.80    2.30
   9 -10  -4    1.20    1.00
   9 -10  -4    0.20    2.50
  -9 -10   4   -1.90    1.80
   9  10  -4    0.40    2.50
   8 -10  -4    1.90    1.10
  -8 -10   4    1.20    2.10
   8 -10  -4    0.70    2.20
   8  10  -4   -0.70    2.10
   7 -10  -4    2.50    1.20
   7 -10  -4    2.50    2.40
  -7 -10   4    5.50    2.30
   7  10  -4    0.70    2.10
   6 -10  -4   -1.90    1.80
  -6 -10   4    0.60    1.90
   6 -10  -4    0.50    1.10
   6  10  -4    1.10    2.10
   5 -10  -4    3.10    1.30
   5 -10  -4    8.00    2.50
  -5 -10   4    3.20    1.80
   5  10  -4    6.10    2.40
  -4 -10   4    9.90    2.30
   4 -10  -4   11.90    1.80
   4  10  -4    7.40    2.50
   3 -10  -4   18.20    2.20
  -3 -10   4   14.20    2.30
   3  10  -4   16.50    3.00
   2 -10  -4   -0.20    1.30
  -2 -10   4    0.80    1.40
   2  10  -4    1.10    2.00
   1 -10  -4    3.40    1.60
  -1 -10   4    4.00    1.50
   1  10  -4    4.90    2.10
   0 -10  -4    9.20    2.00
   0 -10   4   10.90    1.70
   0  10  -4   11.10    2.60
   0  10   4   11.50    2.90
   1 -10   4    0.90    1.10
  -1 -10  -4    4.40    1.80
   1 -10   4    3.20    1.80
  -1  10  -4    0.20    1.70
   1  10   4    3.30    2.30
   1  10   4    1.00    1.40
  -2 -10  -4    4.20    2.00
   2 -10   4    2.70    1.00
   2 -10   4    0.00    1.60
   2  10   4    3.00    1.80
   2  10   4    4.40    2.40
  -2  10  -4    2.10    1.90
  -3 -10  -4    0.50    1.80
   3 -10   4    0.10    0.70
   3 -10   4    0.40    1.70
   3 -10   4   -0.60    0.70
   3  10   4    0.10    2.10
  -3  10  -4   -0.30    1.70
   3  10   4    1.40    1.80
   4 -10   4    0.00    1.70
   4 -10   4    0.80    1.70
  -4 -10  -4   -0.70    1.90
   4 -10   4    0.50    0.50
   4 -10   4    0.90    0.50
   4  10   4   -2.70    1.90
   4  10   4    3.00    2.00
  -4  10  -4   -2.00    1.80
   5 -10   4    8.90    2.20
   5 -10   4    5.30    2.30
  -5 -10  -4    2.40    2.10
   5  10   4    3.80    2.00
  -5  10  -4   -0.10    1.60
   5  10   4    0.70    2.30
   6 -10   4    4.10    2.10
  -6 -10  -4    0.80    2.10
   6 -10   4    1.60    2.10
   6  10   4   -1.00    2.00
  -6  10  -4   -2.60    1.70
   6  10   4   -0.60    2.10
  -7 -10  -4    0.80    2.10
   7 -10   4    0.80    2.00
   7  10   4    1.10    2.30
   7  10   4   -3.00    1.80
  -8 -10  -4   -0.90    2.00
   8 -10   4    1.30    2.20
   8  10   4   -0.70    2.30
   9 -11  -4   -3.20    2.20
   9 -11  -4   -0.90    2.40
  -9 -11   4    3.10    2.50
   9 -11  -4   -0.40    0.90
   9  11  -4    0.40    2.00
   9  11  -4    1.80    2.50
   8 -11  -4    0.40    1.00
  -8 -11   4    0.90    2.30
   8 -11  -4   -1.20    2.30
   8  11  -4   -2.70    2.10
   8  11  -4   -1.50    1.70
   7 -11  -4    0.90    2.50
  -7 -11   4    1.70    2.00
   7 -11  -4   -0.30    1.10
   7  11  -4   -0.30    2.30
   7  11  -4    0.70    2.00
   6 -11  -4   -0.90    1.10
  -6 -11   4    0.20    2.00
   6 -11  -4    2.70    2.20
   6  11  -4   -0.20    2.30
  -5 -11   4   12.20    2.70
   5 -11  -4   10.90    1.80
   5 -11  -4   16.80    3.20
   5  11  -4    4.60    2.70
   4 -11  -4   31.40    2.90
  -4 -11   4   42.00    3.90
   4  11  -4   32.70    4.10
  -3 -11   4    0.50    1.70
   3 -11  -4   -1.50    1.30
   3  11  -4    0.10    1.60
  -2 -11   4    0.30    1.50
   2 -11  -4    2.30    1.50
   2  11  -4   -0.50    2.00
  -1 -11   4    1.50    1.50
   1 -11  -4    3.60    1.90
   1  11  -4    1.30    2.10
   0 -11   4   -0.30    1.30
   0 -11  -4    1.00    1.70
   0  11  -4    1.20    1.60
  -1 -11  -4   -1.40    1.80
   1 -11   4    3.50    1.30
  -1  11  -4   -2.30    1.80
   1  11   4    1.10    2.40
   2 -11   4   23.00    2.00
  -2 -11  -4   27.10    3.50
  -2  11  -4   26.70    3.80
   2  11   4   23.10    3.90
  -3 -11  -4    0.90    2.10
   3 -11   4    0.20    0.90
  -3  11  -4   -0.30    2.00
   3  11   4    3.10    2.60
  -4 -11  -4   -2.40    1.80
   4 -11   4   -0.40    0.50
   4 -11   4   -1.10    0.50
   4  11   4    0.20    2.00
  -4  11  -4    0.80    2.10
   4  11   4    0.10    2.30
   5 -11   4    5.10    1.90
  -5 -11  -4    2.20    2.50
   5  11   4   -0.30    2.00
  -5  11  -4   -4.20    2.00
   5  11   4    1.80    2.40
  -6 -11  -4    1.70    2.60
   6  11   4    2.50    2.20
   6  11   4   -1.00    2.80
  -7 -11  -4   -1.10    2.20
   7  11   4   -0.30    2.20
   7  11   4   -2.80    2.50
   6 -12  -4    2.20    2.50
   6 -12  -4    0.50    1.30
  -6 -12   4   -1.50    2.10
   6  12  -4    5.90    3.00
   5 -12  -4    4.30    2.50
   5 -12  -4    2.30    1.40
  -5 -12   4    4.40    2.30
   5  12  -4    3.50    2.80
   4 -12  -4   -1.50    1.40
  -4 -12   4    1.20    2.10
   4  12  -4   -2.10    2.20
   3 -12  -4    0.30    1.50
  -3 -12   4    3.30    2.00
   3  12  -4    1.00    2.30
   2 -12  -4   -1.50    1.60
  -2 -12   4    2.30    1.80
   2  12  -4   -0.20    2.20
  -1 -12   4    3.60    1.80
   1 -12  -4    3.10    1.90
   1  12  -4    4.50    2.60
   0 -12  -4    1.00    1.90
   0 -12   4    0.10    1.40
   0  12  -4    0.70    2.30
   1 -12   4    0.60    1.40
  -1 -12  -4    5.80    2.40
  -1  12  -4    1.80    2.20
   2 -12   4    2.50    1.30
  -2 -12  -4   -0.30    2.00
  -2  12  -4    2.10    2.30
   2  12   4   -0.10    2.60
  -3 -12  -4   -0.30    2.20
   3 -12   4    2.60    1.00
  -3  12  -4   -0.10    2.10
   3  12   4   -0.40    2.50
  -4 -12  -4    2.20    2.50
  -4  12  -4    0.50    2.20
   4  12   4    2.40    2.90
  17   0  -5    0.70    2.90
  17   0  -5    1.20    3.20
  17   0  -5    2.90    2.50
  16   0  -5    4.30    3.00
  16   0  -5   -0.50    2.80
  16   0  -5    2.00    2.10
  15   0  -5    1.90    2.50
  15   0  -5    1.00    2.60
  15   0  -5    0.10    1.70
  14   0  -5   -1.20    2.10
  14   0  -5    1.80    2.30
  14   0  -5    1.30    1.70
  13   0  -5    1.20    1.60
  13   0  -5   -0.10    2.20
  13   0  -5    0.40    2.10
  12   0  -5    0.20    1.40
  12   0  -5    2.90    2.10
  12   0  -5   -1.60    1.60
  11   0  -5   -0.70    1.50
  11   0  -5   -2.00    1.40
  11   0  -5   -0.50    1.90
  10   0  -5    0.00    1.20
  10   0  -5   -1.80    1.80
 -10   0   5    0.20    0.50
  10   0  -5   -0.30    1.50
   9   0  -5    1.30    1.40
   9   0  -5   -1.20    1.00
   9   0  -5    0.10    1.70
  -9   0   5    1.20    1.00
  -8   0   5    1.50    0.90
   8   0  -5   -0.80    0.90
   8   0  -5   -1.40    1.10
   8   0  -5    0.00    1.50
   7   0  -5    0.30    1.00
   7   0  -5   -0.50    0.80
   7   0  -5    0.50    1.00
  -7   0   5    0.70    0.90
  -6   0   5    1.60    0.80
  -6   0   5   -0.90    0.90
   6   0  -5   -0.10    1.20
   6   0  -5   -0.70    0.80
   6   0  -5    0.70    0.90
   5   0  -5    1.00    0.80
   5   0  -5   -1.00    0.70
  -5   0   5    0.00    1.10
   5   0  -5    0.60    0.70
   4   0  -5   -0.80    0.90
  -4   0   5    0.10    0.60
  -4   0   5    1.00    1.00
   4   0  -5    0.10    0.50
   4   0  -5    0.10    0.60
  -3   0   5   -0.60    0.90
   3   0  -5   -0.50    0.60
  -3   0   5    0.20    0.80
  -3   0   5   -0.60    0.60
   3   0  -5    0.20    0.80
   2   0  -5    0.30    0.70
  -2   0   5    0.40    0.80
   2   0  -5   -0.70    0.60
  -2   0   5    0.00    0.80
   2   0  -5   -0.10    0.60
  -2   0   5   -0.10    0.60
  -2   0   5    0.00    0.60
   1   0  -5   -0.40    0.60
  -1   0   5   -0.50    0.70
  -1   0   5   -0.20    0.70
   1   0  -5   -0.40    0.50
   1   0  -5   -1.20    0.70
   1   0  -5   -0.10    0.60
  -1   0   5    0.30    0.50
  -1   0   5   -0.20    0.60
   1   0  -5   -0.60    0.50
   0   0  -5    0.10    0.50
   0   0  -5    0.60    0.60
   0   0   5    0.10    0.70
   0   0  -5   -0.30    0.60
   0   0   5    0.50    0.70
   0   0   5    0.00    0.60
   0   0   5    0.20    0.80
   0   0  -5    0.10    0.40
  -1   0  -5    0.10    0.30
   1   0   5    0.10    0.70
  -1   0  -5    0.30    0.60
   1   0   5    0.90    0.70
  -1   0  -5    0.70    0.60
   1   0   5    0.00    0.60
   1   0   5    0.50    0.80
  -2   0  -5   -0.10    0.20
   2   0   5    1.30    0.80
  -2   0  -5    0.40    0.60
   2   0   5    0.20    0.80
   2   0   5    0.60    0.80
   2   0   5   -0.10    0.70
   3   0   5   -1.40    0.90
  -3   0  -5   -0.20    0.20
   3   0   5    1.10    0.90
  -3   0  -5   -0.10    0.30
   3   0   5    0.50    1.00
   4   0   5    0.00    1.00
  -4   0  -5    0.00    0.20
   4   0   5    0.60    1.00
   4   0   5   -0.70    0.80
  -4   0  -5    0.30    0.40
   5   0   5   -0.30    1.00
  -5   0  -5   -0.70    0.50
   5   0   5   -0.70    1.20
   5   0   5    0.10    1.10
  -5   0  -5   -0.60    0.50
   5   0   5    1.80    1.00
  -6   0  -5    0.10    0.90
   6   0   5   -1.70    1.30
   6   0   5    0.50    1.20
   6   0   5   -1.40    1.00
  -6   0  -5   -1.10    0.60
   6   0   5   -0.40    1.20
   7   0   5    0.20    1.20
   7   0   5    0.20    0.90
  -7   0  -5   -2.40    0.90
   7   0   5    1.90    1.30
   7   0   5   -0.40    1.60
   7   0   5    1.80    1.50
   8   0   5    2.40    1.80
   8   0   5   -0.40    1.20
   8   0   5    1.00    1.00
   8   0   5    1.80    1.90
   9   0   5   -0.60    1.30
   9   0   5   -0.80    1.80
   9   0   5   -0.90    1.70
   9   0   5    1.00    1.10
  10   0   5    0.00    1.40
  10   0   5    3.30    2.20
  10   0   5    1.90    1.70
  11   0   5   -1.10    1.40
  11   0   5   -0.60    1.90
  11   0   5    2.10    2.20
  12   0   5    3.80    2.20
  12   0   5    0.60    2.40
  12   0   5    1.50    1.80
  13   0   5    0.20    2.60
  13   0   5   -1.30    1.90
  13   0   5   -2.70    1.60
  14   0   5   -2.10    2.40
  14   0   5    1.40    2.30
  14   0   5   -4.10    2.80
  17  -1  -5    5.70    3.10
  17  -1  -5    1.50    2.40
  17  -1  -5   -3.60    2.80
  17   1  -5   -1.30    2.90
  17   1  -5    3.10    2.30
  17   1  -5    3.00    2.80
  16  -1  -5    3.60    3.10
  16  -1  -5    0.20    3.00
  16  -1  -5    0.30    2.10
  16   1  -5   -2.10    2.90
  16   1  -5   -1.60    2.30
  16   1  -5    6.60    2.70
  15  -1  -5    2.00    1.80
  15  -1  -5   -2.20    2.30
  15  -1  -5   -1.90    2.50
  15   1  -5    0.10    2.50
  15   1  -5   -0.30    2.20
  15   1  -5    2.80    2.20
  14  -1  -5    0.70    2.30
  14  -1  -5   -2.40    2.00
  14  -1  -5   -0.70    1.70
  14   1  -5   -0.30    1.80
  14   1  -5    2.20    2.20
  14   1  -5   -0.30    2.20
  13  -1  -5   -1.80    1.90
  13  -1  -5    9.10    2.60
  13  -1  -5    1.70    1.60
  13   1  -5   -0.40    1.40
  13   1  -5   -2.30    1.40
  13   1  -5   -0.50    2.00
  13   1  -5   -1.00    1.90
  12  -1  -5    1.40    2.00
  12  -1  -5    6.70    2.30
  12  -1  -5    1.80    1.60
  12   1  -5    3.00    2.00
  12   1  -5    4.90    2.20
  12   1  -5    2.70    1.60
  11  -1  -5   84.89    5.20
  11  -1  -5   79.09    4.70
  11  -1  -5   80.89    5.10
  11   1  -5   81.79    4.90
  11   1  -5   91.49    5.40
  11   1  -5   91.49    5.20
  10  -1  -5    8.80    2.30
  10  -1  -5    6.60    1.90
  10  -1  -5    5.10    1.50
 -10  -1   5   10.60    1.70
  10   1  -5    3.70    1.80
  10   1  -5    6.70    2.20
  10   1  -5    7.90    1.80
   9  -1  -5   89.29    4.70
  -9  -1   5   83.59    4.30
   9  -1  -5   85.29    4.50
   9  -1  -5   80.99    4.70
   9   1  -5   82.49    4.50
   9   1  -5   94.59    4.70
   9   1  -5   90.39    4.70
  -9   1   5   88.59    4.10
   8  -1  -5   14.00    2.00
   8  -1  -5   15.10    2.10
   8  -1  -5   14.00    1.70
  -8  -1   5   19.50    2.00
   8   1  -5   17.30    2.40
  -8   1   5   20.10    1.80
   8   1  -5   15.80    1.90
   8   1  -5   15.00    2.00
  -7  -1   5    0.90    0.90
   7  -1  -5    1.00    1.10
   7  -1  -5    0.50    0.90
   7  -1  -5   -0.90    1.10
  -7  -1   5    0.80    1.30
   7   1  -5   -0.20    1.30
   7   1  -5   -0.50    0.90
   7   1  -5    1.80    1.00
  -7   1   5    0.70    0.70
   6  -1  -5   39.90    2.30
   6  -1  -5   38.10    2.60
  -6  -1   5   39.60    2.90
  -6  -1   5   40.20    2.40
   6  -1  -5   39.60    2.50
   6   1  -5   39.10    2.30
   6   1  -5   37.20    2.70
   6   1  -5   39.20    2.50
   5  -1  -5  384.66   13.10
   5  -1  -5  344.37   13.10
  -5  -1   5  353.26   13.30
   5  -1  -5  372.36   12.90
  -5  -1   5  410.56   13.50
  -5   1   5  361.26   13.30
   5   1  -5  377.36   12.80
   5   1  -5  369.86   13.20
   5   1  -5  375.46   13.10
   4  -1  -5   13.60    1.30
  -4  -1   5   10.10    1.40
   4  -1  -5   16.20    1.60
  -4  -1   5   15.40    1.40
  -4   1   5   11.30    1.40
   4   1  -5   12.50    1.50
   4   1  -5   11.60    1.10
   4   1  -5   12.00    1.30
   3  -1  -5  231.78    8.20
  -3  -1   5  230.58    8.50
   3  -1  -5  225.28    8.20
  -3  -1   5  235.58    8.20
  -3   1   5  222.78    8.30
   3   1  -5  220.98    8.20
  -3   1   5  227.18    8.30
   3   1  -5  226.88    7.80
   3   1  -5  223.78    8.20
  -3   1   5  249.58    8.40
  -2  -1   5  304.17   10.60
  -2  -1   5  300.27   10.50
   2  -1  -5  306.07   10.50
  -2  -1   5  301.07   10.80
   2  -1  -5  314.57   10.60
   2  -1  -5  320.07   10.70
   2   1  -5  297.77   10.50
  -2   1   5  290.97   10.60
  -2   1   5  310.77   10.60
   2   1  -5  297.97   10.00
   2   1  -5  295.87   10.50
  -2   1   5  310.47   10.70
  -2   1   5  310.57   10.60
  -1  -1   5  128.49    5.20
   1  -1  -5  126.69    5.00
   1  -1  -5  146.39    5.00
  -1  -1   5  126.09    5.00
  -1  -1   5  135.29    4.80
   1  -1  -5  133.09    4.90
  -1  -1   5  134.29    5.00
  -1   1   5  132.09    5.00
  -1   1   5  140.49    5.20
  -1   1   5  130.79    5.00
   1   1  -5  125.79    4.80
   1   1  -5  132.09    4.40
   1   1  -5  129.29    5.00
   0  -1  -5   61.69    2.70
   0  -1   5   51.29    2.70
   0  -1   5   59.49    2.60
   0  -1   5   58.79    2.30
   0  -1  -5   56.79    2.40
   0  -1   5   62.99    2.30
   0  -1  -5   56.39    2.70
   0  -1   5   56.69    2.90
   0  -1  -5   63.29    2.70
   0   1  -5   57.79    2.20
   0   1   5   64.59    2.80
   0   1   5   57.59    2.90
   0   1  -5   60.79    2.70
   0   1   5   60.99    2.70
   0   1  -5   62.39    2.30
   1  -1   5   44.60    2.20
   1  -1   5   42.10    2.00
   1  -1   5   45.00    2.30
   1  -1   5   47.40    2.60
   1  -1   5   44.80    1.50
  -1  -1  -5   46.10    2.30
  -1   1  -5   46.90    2.00
   1   1   5   46.00    2.30
   1   1   5   41.40    2.30
   1   1   5   48.70    2.40
   1   1   5   43.50    2.50
  -1   1  -5   39.50    2.00
  -1   1  -5   44.00    2.00
  -2  -1  -5   47.60    2.50
   2  -1   5   45.70    2.30
   2  -1   5   51.29    2.40
   2  -1   5   44.20    2.40
  -2  -1  -5   48.80    2.10
   2  -1   5   46.60    2.80
  -2   1  -5   49.50    2.10
  -2   1  -5   50.59    2.30
   2   1   5   46.60    2.70
  -2   1  -5   46.90    2.30
   2   1   5   51.29    2.60
   2   1   5   47.20    2.60
   2   1   5   51.19    2.60
   3  -1   5   54.39    2.70
  -3  -1  -5   53.89    2.30
   3  -1   5   53.09    2.70
  -3  -1  -5   56.39    2.20
   3  -1   5   50.49    2.70
  -3  -1  -5   53.79    2.80
   3   1   5   54.79    3.10
   3   1   5   49.60    2.90
   3   1   5   57.29    2.90
  -3   1  -5   57.69    2.60
  -3   1  -5   51.79    2.10
  -4  -1  -5   36.30    1.80
   4  -1   5   33.60    2.30
   4  -1   5   37.20    1.40
   4  -1   5   37.30    2.20
  -4  -1  -5   34.30    2.30
   4  -1   5   30.00    2.20
  -4  -1  -5   36.10    1.40
   4   1   5   37.60    2.50
  -4   1  -5   35.70    1.30
   4   1   5   32.60    2.50
   4   1   5   32.20    2.50
  -4   1  -5   36.00    2.00
   5  -1   5    2.70    1.30
  -5  -1  -5    3.80    1.10
   5  -1   5    4.70    1.40
   5  -1   5    3.00    1.00
   5  -1   5    3.10    0.60
  -5  -1  -5    4.80    1.00
   5  -1   5    3.00    1.20
   5   1   5    2.60    1.20
  -5   1  -5    4.90    1.00
   5   1   5    2.30    1.20
   5   1   5    3.80    1.40
   5   1   5    2.50    1.30
   6  -1   5   16.40    2.20
  -6  -1  -5   18.40    2.00
   6  -1   5   17.20    2.00
   6  -1   5   19.30    2.20
   6  -1   5   15.80    1.90
   6  -1   5   20.00    1.40
  -6   1  -5   19.10    1.20
   6   1   5   17.40    2.10
   6   1   5   20.90    2.30
   6   1   5   18.80    2.40
  -6   1  -5   22.30    1.80
   6   1   5   13.70    2.30
   7  -1   5    2.70    1.50
   7  -1   5    5.60    1.90
  -7  -1  -5    4.40    1.40
   7  -1   5    3.60    1.50
   7  -1   5    3.60    1.30
   7  -1   5    3.80    1.00
  -7   1  -5    2.50    1.00
  -7   1  -5    4.50    0.80
   7   1   5    4.00    2.00
   7   1   5    2.90    1.70
   7   1   5    4.80    1.60
   8  -1   5   20.30    2.50
   8  -1   5   24.20    2.00
   8  -1   5   22.10    2.90
   8  -1   5   27.10    2.90
   8   1   5   23.60    2.90
   8   1   5   18.00    2.90
   8   1   5   23.20    2.80
   9  -1   5   63.09    4.60
   9  -1   5   63.99    4.30
   9  -1   5   67.99    4.40
   9   1   5   69.99    4.50
   9   1   5   68.19    4.90
   9   1   5   68.09    4.80
  10  -1   5   -1.80    1.20
  10  -1   5   -1.30    1.60
  10  -1   5    1.20    2.00
  10   1   5   -2.00    1.90
  10   1   5   -0.10    1.70
  10   1   5    1.10    1.60
  11  -1   5    2.00    1.60
  11  -1   5    2.90    1.90
  11  -1   5    0.10    2.30
  11   1   5    2.40    2.30
  11   1   5   -1.50    1.60
  11   1   5   -0.80    2.30
  12  -1   5    0.90    2.50
  12  -1   5   -0.40    1.80
  12  -1   5    2.40    1.90
  12   1   5    3.70    2.30
  12   1   5    0.50    2.00
  12   1   5    3.10    2.70
  13  -1   5   -0.40    2.20
  13  -1   5    0.40    2.90
  13  -1   5   -1.40    1.70
  13   1   5    1.90    2.90
  13   1   5    1.50    2.00
  13   1   5    6.10    2.90
  14  -1   5    1.90    2.10
  14  -1   5    8.90    3.50
  14   1   5    5.00    2.70
  14   1   5    3.60    3.20
  14   1   5    6.60    3.00
  17  -2  -5    6.00    2.60
  17  -2  -5    3.00    3.40
  17  -2  -5    8.40    3.60
  17   2  -5    6.10    3.10
  17   2  -5    5.70    3.60
  16  -2  -5   10.50    2.60
  16  -2  -5    6.20    3.40
  16  -2  -5    8.20    3.20
  16   2  -5   10.80    3.40
  16   2  -5   15.10    3.40
  16   2  -5   16.70    3.60
  15  -2  -5   -1.70    1.70
  15  -2  -5   -1.90    2.30
  15  -2  -5   -3.20    2.30
  15   2  -5    1.50    2.00
  15   2  -5   -1.30    2.50
  15   2  -5   -0.70    2.40
  14  -2  -5    2.70    2.30
  14  -2  -5    2.30    2.40
  14  -2  -5    1.00    1.60
  14   2  -5    1.10    1.80
  14   2  -5    2.60    2.40
  14   2  -5    1.30    2.40
  13  -2  -5    2.50    2.40
  13  -2  -5    1.80    2.10
  13  -2  -5    6.90    1.90
  13   2  -5    2.50    2.00
  13   2  -5    5.70    2.00
  13   2  -5    0.90    1.50
  13   2  -5    6.30    2.50
  12  -2  -5    0.50    1.70
  12  -2  -5    1.30    2.20
  12  -2  -5   -0.20    1.30
  12   2  -5    2.10    1.40
  12   2  -5    1.20    2.00
  12   2  -5    0.20    1.80
  12   2  -5    0.40    1.60
  11  -2  -5   42.50    4.00
 -11  -2   5   50.29    5.40
  11  -2  -5   45.70    3.30
  11  -2  -5   41.60    4.00
  11   2  -5   45.20    3.50
  11   2  -5   42.80    4.00
  11   2  -5   47.00    4.20
  11   2  -5   45.20    3.30
 -10  -2   5    4.90    1.50
  10  -2  -5    7.10    2.10
  10  -2  -5    7.80    2.20
  10  -2  -5    4.80    1.40
  10   2  -5    1.80    1.60
  10   2  -5    7.10    2.00
  10   2  -5    8.00    1.80
  10   2  -5    4.80    1.50
   9  -2  -5    2.40    1.10
   9  -2  -5    1.60    1.60
   9  -2  -5    2.70    1.60
  -9  -2   5    1.70    1.30
   9   2  -5    0.20    1.40
   9   2  -5    1.20    1.70
   9   2  -5    4.40    1.60
   9   2  -5    0.60    1.00
  -9   2   5    0.90    0.80
   8  -2  -5   21.80    2.50
   8  -2  -5   23.20    2.10
  -8  -2   5   23.90    2.30
  -8  -2   5   17.50    2.40
   8  -2  -5   19.40    2.50
   8   2  -5   23.10    2.40
  -8   2   5   25.00    1.80
   8   2  -5   25.60    2.50
   8   2  -5   20.70    2.60
  -7  -2   5    8.60    1.70
   7  -2  -5    8.40    1.30
   7  -2  -5    7.00    1.70
  -7  -2   5    6.00    1.30
   7  -2  -5    4.90    1.40
  -7   2   5    6.70    1.00
   7   2  -5    7.20    1.30
   7   2  -5    8.00    1.40
   7   2  -5    8.30    1.60
   6  -2  -5  348.07   12.10
   6  -2  -5  329.37   11.70
  -6  -2   5  328.67   11.90
  -6  -2   5  329.17   12.30
   6  -2  -5  324.97   12.10
   6   2  -5  318.87   12.10
  -6   2   5  336.97   11.50
   6   2  -5  326.17   12.00
   6   2  -5  337.77   11.80
  -5  -2   5   12.10    1.70
  -5  -2   5   16.50    1.70
   5  -2  -5   14.80    1.80
   5  -2  -5   13.40    1.40
   5   2  -5   15.50    1.70
   5   2  -5   14.90    1.40
   5   2  -5   14.80    1.60
   4  -2  -5   46.80    2.60
  -4  -2   5   46.60    2.90
  -4  -2   5   49.40    2.60
   4  -2  -5   53.09    2.50
  -4  -2   5   50.49    2.20
   4   2  -5   49.30    2.50
  -4   2   5   50.89    2.80
   4   2  -5   43.30    2.70
   4   2  -5   50.19    2.30
   3  -2  -5    2.10    1.00
  -3  -2   5    1.50    0.70
  -3  -2   5    1.20    1.00
   3  -2  -5    0.60    0.80
  -3  -2   5    1.30    0.50
   3  -2  -5    0.70    0.70
  -3   2   5    0.70    0.80
   3   2  -5    1.10    0.90
  -3   2   5    1.60    0.90
   3   2  -5    1.30    0.70
   3   2  -5    1.10    0.50
  -2  -2   5  105.89    4.60
   2  -2  -5  111.59    4.50
   2  -2  -5  112.59    4.40
  -2  -2   5  113.89    4.40
   2  -2  -5  117.39    4.40
  -2  -2   5  107.59    4.30
   2   2  -5  104.39    4.30
  -2   2   5  113.59    4.50
   2   2  -5  108.59    3.70
  -2   2   5  106.69    4.30
   2   2  -5  109.19    4.50
   1  -2  -5  151.48    5.40
  -1  -2   5  141.89    5.80
   1  -2  -5  140.19    5.60
  -1  -2   5  154.58    5.40
  -1  -2   5  143.59    5.40
   1   2  -5  150.38    5.50
  -1   2   5  145.99    5.40
   1   2  -5  148.19    5.40
  -1   2   5  142.89    5.70
   1   2  -5  146.49    5.60
   1   2  -5  147.19    5.40
   0  -2   5  257.17    9.00
   0  -2   5  241.08    8.80
   0  -2  -5  261.47    9.10
   0  -2   5  262.97    8.70
   0  -2  -5  257.97    8.80
   0  -2   5  250.17    8.40
   0  -2   5  248.18    9.30
   0   2  -5  262.67    9.00
   0   2   5  252.17    8.80
   0   2  -5  256.87    8.80
   0   2   5  251.97    9.30
   0   2  -5  250.37    9.00
  -1  -2  -5   94.39    4.10
   1  -2   5   97.39    3.60
   1  -2   5   96.09    4.40
   1  -2   5   93.79    3.80
   1  -2   5  100.79    3.50
   1  -2   5   95.69    3.90
  -1   2  -5   98.79    3.60
   1   2   5   97.69    4.30
  -1   2  -5  102.99    4.00
  -1   2  -5  101.69    3.70
   1   2   5   94.19    4.20
   1   2   5  100.19    4.40
   1   2   5   96.09    3.80
  -1   2  -5   97.59    3.90
  -2  -2  -5  496.55   17.10
   2  -2   5  477.95   16.60
   2  -2   5  494.45   16.20
  -2  -2  -5  507.55   17.10
   2  -2   5  479.45   16.70
  -2  -2  -5  504.15   16.60
   2  -2   5  488.55   16.70
   2  -2   5  483.25   17.30
  -2   2  -5  501.05   16.60
  -2   2  -5  485.95   16.60
   2   2   5  470.35   17.20
  -2   2  -5  529.55   17.00
   2   2   5  527.75   17.50
   2   2   5  477.15   17.10
   2   2   5  479.65   16.70
  -2   2  -5  503.35   16.50
   3  -2   5   29.90    1.90
   3  -2   5   30.50    1.30
   3  -2   5   33.40    1.90
  -3  -2  -5   27.00    2.10
  -3  -2  -5   32.20    1.70
   3  -2   5   28.80    2.00
   3   2   5   25.80    2.40
  -3   2  -5   28.60    1.60
   3   2   5   30.40    2.40
  -3   2  -5   30.70    1.60
   4  -2   5   14.20    1.60
   4  -2   5   15.20    1.60
  -4  -2  -5   15.20    1.80
   4  -2   5   15.90    1.00
   4  -2   5   15.20    1.50
  -4  -2  -5   18.30    1.20
   4   2   5   15.10    2.00
  -4   2  -5   15.60    1.10
   4   2   5   16.90    2.00
  -4   2  -5   16.50    1.20
   5  -2   5    0.00    1.00
  -5  -2  -5    0.60    1.10
   5  -2   5   -0.30    0.90
   5  -2   5   -0.80    0.90
   5  -2   5   -0.20    1.20
  -5  -2  -5    0.20    0.50
   5  -2   5   -0.50    0.60
   5   2   5    0.10    1.30
   5   2   5    2.10    1.40
   6  -2   5    5.50    1.40
   6  -2   5    8.40    1.00
   6  -2   5    7.00    1.40
  -6  -2  -5    8.70    1.60
   6  -2   5   10.90    1.90
   6  -2   5    8.60    1.50
   6   2   5    7.50    2.00
   6   2   5    7.90    2.00
   6   2   5    7.00    1.70
   7  -2   5    9.80    1.30
  -7  -2  -5    9.40    1.80
   7  -2   5    7.60    1.80
   7  -2   5   10.20    1.70
   7  -2   5    7.70    1.50
   7  -2   5    7.70    2.00
   7   2   5    9.70    2.00
   7   2   5   10.20    2.30
   7   2   5    8.90    2.20
   8  -2   5  164.58    7.20
   8  -2   5  166.98    7.20
   8  -2   5  172.98    7.70
   8  -2   5  171.58    6.40
   8   2   5  171.48    8.00
   8   2   5  165.18    7.90
   8   2   5  162.78    7.60
   9  -2   5    0.10    1.40
   9  -2   5    1.70    1.40
   9  -2   5   -1.40    2.00
   9   2   5    0.20    1.60
   9   2   5   -1.10    1.80
   9   2   5    0.80    1.80
  10  -2   5    3.90    1.60
  10  -2   5    2.40    1.50
  10  -2   5    3.90    2.30
  10   2   5    7.50    2.30
  10   2   5    3.90    2.30
  10   2   5    0.10    1.50
  11  -2   5   -1.30    1.50
  11  -2   5   -0.60    1.60
  11  -2   5   -0.60    2.20
  11   2   5    3.70    2.40
  11   2   5    1.40    2.10
  11   2   5    2.40    2.00
  12  -2   5   -0.40    1.70
  12  -2   5   -0.20    2.70
  12  -2   5    1.30    1.80
  12   2   5    4.10    2.10
  12   2   5   -1.80    2.30
  12   2   5   -3.60    2.20
  13  -2   5   10.80    3.40
  13  -2   5   13.00    2.70
  13   2   5    7.20    3.30
  13   2   5    1.90    2.30
  13   2   5    6.60    3.10
  14  -2   5   -1.00    1.80
  14  -2   5   -3.20    2.70
  14   2   5    1.00    3.40
  14   2   5   -3.10    2.10
  14   2   5    1.20    2.40
  16  -3  -5    1.70    3.20
  16  -3  -5    1.40    1.90
  16  -3  -5    0.40    2.70
  16   3  -5    1.20    2.70
  16   3  -5    1.20    2.60
  15  -3  -5   -2.20    1.70
  15  -3  -5    2.00    2.70
  15  -3  -5   -0.80    2.60
  15   3  -5   -2.20    2.30
  15   3  -5   -2.70    2.20
  14  -3  -5    4.20    2.50
  14  -3  -5    0.90    1.70
  14  -3  -5    0.00    2.40
  14   3  -5    1.60    2.30
  14   3  -5    1.90    2.30
  14   3  -5    1.00    1.80
  13  -3  -5   -1.20    1.90
  13  -3  -5    1.50    1.50
  13  -3  -5   -2.20    1.90
  13   3  -5    2.00    2.30
  13   3  -5    0.90    2.10
  13   3  -5    1.50    1.70
  13   3  -5    0.80    1.50
  12  -3  -5    5.60    2.40
  12  -3  -5    4.30    2.20
  12  -3  -5    4.90    1.60
  12   3  -5    7.10    2.40
  12   3  -5    4.60    1.70
  12   3  -5   11.10    2.30
  12   3  -5    8.00    2.50
 -11  -3   5   16.30    2.40
  11  -3  -5   14.20    2.70
  11  -3  -5   15.90    2.10
  11  -3  -5   14.80    2.70
  11   3  -5   14.40    2.40
  11   3  -5   17.20    2.40
  11   3  -5   17.90    2.70
  11   3  -5   17.30    2.80
  10  -3  -5   34.90    3.60
  10  -3  -5   41.10    3.00
 -10  -3   5   41.90    3.40
  10  -3  -5   34.30    3.60
  10   3  -5   40.90    3.40
  10   3  -5   44.10    3.40
  10   3  -5   32.50    3.30
  10   3  -5   35.30    3.70
   9  -3  -5    5.90    1.80
  -9  -3   5    7.30    1.70
   9  -3  -5   10.60    2.30
   9  -3  -5    8.10    1.40
   9   3  -5    7.20    2.20
   9   3  -5    6.80    1.70
   9   3  -5   10.00    2.20
   9   3  -5    9.30    1.90
  -8  -3   5   12.40    2.20
   8  -3  -5   17.90    1.80
   8  -3  -5   18.70    2.50
  -8  -3   5   17.90    2.20
   8  -3  -5   17.10    2.30
   8   3  -5   18.20    2.10
   8   3  -5   15.80    2.10
   8   3  -5   14.60    2.10
   8   3  -5   14.60    2.40
  -7  -3   5   40.50    3.40
   7  -3  -5   41.70    3.00
   7  -3  -5   40.40    2.50
   7  -3  -5   41.00    3.10
  -7  -3   5   42.40    2.90
   7   3  -5   45.20    2.90
   7   3  -5   39.20    3.10
   7   3  -5   45.40    2.90
   7   3  -5   45.50    3.00
  -6  -3   5   28.30    2.60
   6  -3  -5   31.00    2.70
  -6  -3   5   34.50    2.30
   6  -3  -5   25.10    1.90
  -6  -3   5   31.50    2.30
  -6   3   5   28.80    1.60
   6   3  -5   30.80    2.20
   6   3  -5   28.00    2.10
   6   3  -5   28.30    2.40
   6   3  -5   26.20    2.60
   5  -3  -5  146.59    5.60
  -5  -3   5  139.79    5.90
   5  -3  -5  142.59    6.10
  -5  -3   5  150.18    5.90
  -5  -3   5  139.59    6.10
   5   3  -5  150.18    6.20
   5   3  -5  144.79    6.00
   5   3  -5  148.89    5.90
   5   3  -5  144.59    5.60
  -4  -3   5  178.48    6.30
  -4  -3   5  181.48    6.70
   4  -3  -5  170.28    6.50
   4  -3  -5  164.08    6.80
  -4  -3   5  161.08    6.90
  -4   3   5  178.98    6.50
   4   3  -5  171.08    6.60
   4   3  -5  166.78    6.80
   4   3  -5  175.98    6.20
   4   3  -5  175.68    6.90
  -3  -3   5   18.40    1.80
   3  -3  -5   14.10    1.70
  -3  -3   5   17.50    1.10
  -3  -3   5   17.10    1.60
   3  -3  -5   15.00    1.40
   3  -3  -5   19.60    1.60
   3   3  -5   17.30    1.70
   3   3  -5   20.70    1.80
  -3   3   5   20.30    1.70
   3   3  -5   15.60    1.10
   2  -3  -5  114.19    4.50
  -2  -3   5  108.19    4.40
   2  -3  -5  112.49    4.30
  -2  -3   5  106.09    4.80
  -2  -3   5  114.29    3.90
  -2   3   5  106.19    4.30
   2   3  -5  109.39    4.70
   2   3  -5  112.89    4.30
   2   3  -5  111.39    4.60
  -2   3   5  107.89    4.50
  -1  -3   5  201.38    8.00
   1  -3  -5  212.68    7.80
  -1  -3   5  213.18    7.10
  -1  -3   5  209.98    7.60
   1  -3  -5  213.58    7.40
   1   3  -5  231.38    8.00
   1   3  -5  220.08    7.40
  -1   3   5  208.38    7.40
   1   3  -5  204.48    7.90
  -1   3   5  207.08    7.90
   0  -3  -5    1.90    0.80
   0  -3   5   -0.10    0.50
   0  -3  -5    0.90    0.40
   0  -3   5    1.50    0.40
   0  -3   5    1.10    0.90
   0  -3   5    2.10    0.80
   0   3   5    0.40    0.90
   0   3  -5    1.70    0.70
   0   3  -5    2.00    0.50
   0   3   5    1.50    0.50
   0   3  -5    1.40    0.90
   1  -3   5   85.59    3.60
  -1  -3  -5   91.19    4.10
   1  -3   5   88.79    3.40
  -1  -3  -5   87.79    4.00
   1  -3   5   96.19    3.60
   1  -3   5   83.89    4.30
   1  -3   5   90.69    3.60
   1   3   5   90.09    4.20
  -1   3  -5   91.19    3.90
   1   3   5   92.19    3.50
  -1   3  -5   97.09    3.70
   2  -3   5    9.00    1.10
  -2  -3  -5   10.50    1.40
   2  -3   5   11.20    1.10
  -2  -3  -5    8.90    1.40
   2  -3   5    8.20    1.50
   2  -3   5    9.20    1.00
   2   3   5    8.20    1.50
   2   3   5   11.30    1.70
  -2   3  -5   11.00    1.10
  -2   3  -5    9.30    1.20
   2   3   5    9.30    1.00
   3  -3   5  991.20   31.40
   3  -3   5  955.50   31.10
   3  -3   5  927.81   31.40
  -3  -3  -5  928.91   31.90
   3  -3   5  924.81   31.50
   3  -3   5  949.71   32.40
   3   3   5  957.00   31.40
   3   3   5  944.41   32.20
  -3   3  -5  965.70   31.30
  -3   3  -5  958.40   31.40
   3   3   5  918.01   32.10
   4  -3   5  174.58    6.60
   4  -3   5  166.78    6.00
   4  -3   5  165.18    6.30
  -4  -3  -5  170.28    6.90
   4  -3   5  167.38    6.30
   4   3   5  160.38    7.10
   4   3   5  160.88    7.20
  -4   3  -5  161.78    6.10
   5  -3   5   89.19    3.90
   5  -3   5   85.09    3.50
  -5  -3  -5   91.39    4.40
   5  -3   5   87.69    3.90
   5  -3   5   82.59    4.20
   5   3   5   79.39    4.70
   5   3   5   80.89    4.70
  -5   3  -5   84.49    3.50
  -6  -3  -5    5.70    1.60
   6  -3   5    4.40    1.10
   6  -3   5    4.60    1.30
   6  -3   5    5.20    1.30
   6  -3   5    4.00    1.20
   6  -3   5    4.10    1.50
   6   3   5    5.10    2.00
   6   3   5    4.10    1.80
   7  -3   5    5.40    1.40
   7  -3   5    3.80    1.90
   7  -3   5    5.30    1.40
  -7  -3  -5    5.60    1.60
   7  -3   5    4.10    1.20
   7  -3   5    6.10    1.40
   7   3   5    2.90    2.10
   7   3   5    3.90    1.60
   7   3   5    1.40    1.80
   8  -3   5    2.10    1.10
   8  -3   5    4.60    1.40
  -8  -3  -5    4.80    1.80
   8  -3   5    1.70    1.80
   8  -3   5    2.80    1.30
   8   3   5    3.50    2.00
   8   3   5    8.00    2.40
   8   3   5    2.10    1.50
   9  -3   5    0.30    1.30
   9  -3   5    1.30    1.80
   9  -3   5    2.40    1.40
   9   3   5   -1.30    1.40
   9   3   5    1.30    2.00
   9   3   5   -2.80    1.60
  10  -3   5    3.50    1.60
  10  -3   5    0.80    1.50
  10  -3   5    2.60    2.40
  10   3   5    2.50    2.20
  10   3   5    1.70    2.30
  10   3   5    2.80    1.80
  11  -3   5    3.20    2.40
  11  -3   5   -1.50    1.30
  11   3   5    2.60    1.90
  11   3   5    4.90    2.40
  11   3   5    4.00    2.60
  12  -3   5   -1.20    2.30
  12  -3   5    0.20    1.60
  12   3   5   -0.40    1.70
  12   3   5   -0.80    2.30
  12   3   5    4.30    3.00
  13  -3   5   -0.50    2.90
  13  -3   5   -0.40    1.70
  13   3   5    5.30    3.20
  13   3   5    1.50    2.70
  14  -3   5   -3.70    2.60
  14  -3   5   -1.60    1.80
  14   3   5    2.90    3.20
  14   3   5    1.10    2.70
  16  -4  -5    5.30    3.10
  16  -4  -5    5.00    3.10
  16  -4  -5    3.70    2.20
  16   4  -5    5.40    3.00
  16   4  -5    6.80    3.50
  15  -4  -5    1.30    1.80
  15  -4  -5    1.90    2.80
  15  -4  -5   -3.50    2.20
  15   4  -5    5.80    3.10
  15   4  -5   -1.20    2.30
  14  -4  -5   -3.10    2.40
  14  -4  -5    0.60    1.60
  14  -4  -5   -3.10    2.00
  14   4  -5    0.90    2.30
  14   4  -5    1.80    2.40
  13  -4  -5   -0.10    1.50
  13  -4  -5    2.70    2.30
  13  -4  -5   -0.90    2.00
  13   4  -5    2.80    1.60
  13   4  -5    3.40    2.30
  13   4  -5   -0.30    2.00
  12  -4  -5   12.50    2.10
  12  -4  -5   15.80    3.10
  12  -4  -5   11.60    2.70
  12   4  -5   17.90    3.20
  12   4  -5   10.70    2.10
  12   4  -5   17.40    3.00
  12   4  -5   16.80    2.80
  11  -4  -5    7.90    1.70
  11  -4  -5   10.70    2.50
 -11  -4   5   11.40    2.10
  11  -4  -5   10.30    2.50
  11   4  -5    9.10    2.50
  11   4  -5   10.20    2.20
  11   4  -5    6.60    1.80
  11   4  -5    8.40    2.50
 -10  -4   5    2.60    1.50
  10  -4  -5    1.80    1.80
  10  -4  -5    2.10    2.00
  10  -4  -5    2.60    1.20
  10   4  -5    0.80    1.40
  10   4  -5    1.00    1.80
  10   4  -5    2.50    1.70
  10   4  -5    4.20    1.70
   9  -4  -5   -0.50    1.40
   9  -4  -5    0.70    1.80
   9  -4  -5    0.60    1.10
  -9  -4   5    2.30    1.40
   9   4  -5   -0.80    1.20
   9   4  -5   -0.60    1.40
   9   4  -5    2.10    1.90
   9   4  -5    1.50    1.60
   8  -4  -5   30.70    3.10
   8  -4  -5   33.70    2.40
   8  -4  -5   29.60    3.20
  -8  -4   5   35.50    3.10
  -8  -4   5   29.60    3.00
   8   4  -5   34.20    3.10
   8   4  -5   36.30    3.10
   8   4  -5   33.20    3.00
   8   4  -5   28.00    3.30
  -7  -4   5    4.20    1.70
  -7  -4   5    7.50    1.60
   7  -4  -5    7.20    2.00
   7  -4  -5    3.40    1.10
   7   4  -5    4.90    1.50
   7   4  -5    7.10    1.80
   7   4  -5    5.20    1.60
   7   4  -5    7.50    1.70
  -6  -4   5   15.10    1.90
   6  -4  -5   13.40    1.50
  -6  -4   5   14.70    2.00
   6  -4  -5   15.50    2.20
  -6  -4   5   15.90    1.90
   6   4  -5   11.20    2.10
   6   4  -5   18.30    2.00
   6   4  -5   16.30    1.90
   6   4  -5   16.30    1.80
   5  -4  -5    5.80    1.60
  -5  -4   5    5.30    1.40
  -5  -4   5    7.20    1.30
  -5  -4   5    5.70    1.30
   5  -4  -5    5.80    1.10
   5   4  -5    4.80    1.50
   5   4  -5    4.50    1.10
   5   4  -5    3.90    1.50
   5   4  -5    8.50    1.30
   4  -4  -5   13.60    1.90
  -4  -4   5   12.00    1.70
  -4  -4   5   23.10    2.00
   4  -4  -5   13.80    1.40
  -4  -4   5   19.20    1.60
   4   4  -5   17.20    1.50
   4   4  -5   15.80    2.00
   4   4  -5   15.80    1.40
  -4   4   5   17.00    1.60
   4   4  -5   14.10    1.80
  -3  -4   5  126.09    4.60
   3  -4  -5  123.09    5.40
   3  -4  -5  126.69    4.90
  -3  -4   5  117.69    5.30
  -3  -4   5  120.19    5.00
   3  -4  -5  127.59    4.90
   3   4  -5  123.89    4.80
  -3   4   5  122.59    5.00
   3   4  -5  118.39    5.30
   2  -4  -5  333.27   12.10
   2  -4  -5  350.56   11.80
  -2  -4   5  342.47   12.50
  -2  -4   5  352.76   12.10
  -2  -4   5  355.06   11.70
   2   4  -5  339.97   11.80
   2   4  -5  346.57   12.50
  -2   4   5  340.37   12.20
   1  -4  -5   21.50    1.20
   1  -4  -5   19.10    1.70
  -1  -4   5   23.90    1.30
  -1  -4   5   23.00    1.60
  -1  -4   5   18.80    2.00
   1   4  -5   25.10    1.30
  -1   4   5   24.70    2.10
   1   4  -5   19.50    2.00
   0  -4   5  254.37    9.70
   0  -4  -5  256.27    9.40
   0  -4   5  260.57    9.00
   0   4   5  250.87    9.50
   0   4  -5  253.47    9.50
   0   4  -5  264.37    9.00
  -1  -4  -5  162.48    6.50
   1  -4   5  166.88    5.90
  -1  -4  -5  164.88    6.50
   1  -4   5  163.18    5.90
   1  -4   5  158.48    6.80
  -1   4  -5  161.38    5.90
  -1   4  -5  153.88    6.40
   1   4   5  165.28    6.70
   1   4   5  154.98    5.40
  -2  -4  -5   19.90    2.00
   2  -4   5   18.10    1.60
   2  -4   5   15.10    2.00
  -2  -4  -5   16.30    1.90
   2  -4   5   18.00    1.30
  -2   4  -5   18.60    1.80
  -2   4  -5   17.10    1.30
   2   4   5   18.40    1.10
   2   4   5   19.80    2.20
   2   4   5   21.50    2.30
   3  -4   5  271.27    9.50
   3  -4   5  282.77   10.90
   3  -4   5  271.87    9.60
  -3  -4  -5  279.47   10.40
  -3  -4  -5  272.27   10.40
   3  -4   5  264.87    9.90
   3   4   5  284.67    9.50
  -3   4  -5  266.77    9.90
   3   4   5  273.07   10.60
   3   4   5  284.47   10.10
   3   4   5  267.47   10.70
  -3   4  -5  271.57    9.50
   4  -4   5   17.10    1.40
  -4  -4  -5   25.50    2.50
   4  -4   5   20.50    2.10
   4  -4   5   18.90    1.70
   4  -4   5   19.20    1.50
   4  -4   5   15.00    2.30
   4   4   5   17.60    2.40
   4   4   5   19.40    2.00
   4   4   5   18.30    1.50
   4   4   5   19.30    2.50
  -4   4  -5   16.90    1.70
   5  -4   5   84.89    3.70
   5  -4   5   80.79    3.80
  -5  -4  -5   92.19    4.70
   5  -4   5   92.59    4.50
   5  -4   5   86.69    3.80
   5   4   5   87.29    5.00
  -5   4  -5   90.79    3.90
   5   4   5   83.69    4.00
   5   4   5   91.29    5.20
   6  -4   5    1.00    1.40
   6  -4   5   -0.60    0.80
  -6  -4  -5    0.30    1.40
   6  -4   5   -0.50    1.00
   6  -4   5   -1.20    1.10
   6   4   5   -0.60    1.40
   6   4   5   -2.60    1.70
   7  -4   5   39.30    2.50
   7  -4   5   36.80    2.40
  -7  -4  -5   34.00    3.30
   7  -4   5   38.70    3.50
   7  -4   5   32.80    2.50
   7  -4   5   37.50    2.50
   7   4   5   43.70    4.10
   7   4   5   38.00    3.80
   8  -4   5   11.50    2.40
  -8  -4  -5   13.40    2.30
   8  -4   5   10.80    1.70
   8  -4   5   13.50    1.80
   8   4   5    8.70    2.40
   8   4   5   13.00    2.80
   9  -4   5   25.30    2.50
   9  -4   5   23.70    3.30
   9   4   5   24.30    3.60
   9   4   5   33.00    3.90
  10  -4   5   11.60    3.00
  10  -4   5    9.90    1.90
  10   4   5   13.40    3.20
  10   4   5   10.60    2.50
  10   4   5    9.50    2.80
  11  -4   5   -0.60    1.40
  11  -4   5    2.70    2.70
  11   4   5    2.50    2.80
  11   4   5    5.00    2.50
  12  -4   5   -0.20    1.60
  12  -4   5   -0.70    2.80
  12   4   5   -0.90    2.40
  12   4   5   -0.10    2.80
  13  -4   5   -0.40    3.00
  13  -4   5    0.40    1.60
  13   4   5   -1.00    2.80
  13   4   5    0.90    2.70
  16  -5  -5   -6.00    2.30
  16  -5  -5    2.80    2.00
  15  -5  -5    1.60    1.70
  15  -5  -5    1.40    2.60
  15  -5  -5   -0.20    2.70
  15   5  -5    1.90    2.60
  15   5  -5    1.80    2.60
  14  -5  -5   -4.00    2.00
  14  -5  -5    3.60    2.60
  14  -5  -5    0.60    1.60
  14   5  -5   -0.40    2.30
  14   5  -5    0.40    2.30
  13  -5  -5    0.50    1.30
  13  -5  -5    1.70    2.30
  13  -5  -5    1.70    2.40
  13   5  -5    3.80    1.70
  13   5  -5    4.00    2.50
  13   5  -5    2.90    2.50
  12  -5  -5   -0.50    2.00
  12  -5  -5    0.40    2.00
  12  -5  -5    1.40    1.30
  12   5  -5   -2.00    2.00
  12   5  -5    1.20    1.60
  12   5  -5   -1.20    2.00
  11  -5  -5    0.20    1.20
  11  -5  -5   -2.30    1.70
 -11  -5   5    0.90    1.50
  11  -5  -5   -1.80    1.90
  11   5  -5    0.80    1.80
  11   5  -5   -0.50    1.40
  11   5  -5   -2.50    1.80
 -10  -5   5   10.60    2.20
  10  -5  -5   11.70    1.70
  10  -5  -5   11.50    2.60
  10  -5  -5   13.70    2.60
  10   5  -5   15.10    2.90
  10   5  -5   13.60    2.30
  10   5  -5   14.70    2.60
  -9  -5   5   23.60    2.80
   9  -5  -5   22.20    3.00
  -9  -5   5   26.40    2.80
   9  -5  -5   23.30    2.20
   9  -5  -5   22.80    2.90
   9   5  -5   28.30    2.90
   9   5  -5   26.90    3.00
   9   5  -5   25.10    2.80
   9   5  -5   23.80    3.30
   8  -5  -5    6.10    1.30
   8  -5  -5    6.40    2.20
  -8  -5   5    7.70    2.00
  -8  -5   5    7.30    1.80
   8  -5  -5    7.30    2.00
   8   5  -5    8.20    1.70
   8   5  -5    4.80    1.70
   8   5  -5    5.60    1.80
   8   5  -5    8.00    2.20
  -7  -5   5   13.80    2.30
  -7  -5   5   11.70    2.10
   7  -5  -5   10.60    1.50
   7  -5  -5   13.20    2.40
   7   5  -5   15.20    2.30
   7   5  -5   19.80    2.20
   7   5  -5   13.00    2.50
   7   5  -5   13.20    1.90
  -6  -5   5    1.60    1.20
  -6  -5   5   -0.50    1.40
   6  -5  -5    1.10    1.60
  -6  -5   5    0.40    1.20
   6  -5  -5    0.50    0.90
   6   5  -5   -0.40    1.10
   6   5  -5    0.10    1.30
   6   5  -5    0.70    1.00
  -5  -5   5   22.50    2.20
  -5  -5   5   18.10    2.10
  -5  -5   5   22.70    2.20
   5  -5  -5   16.80    1.60
   5  -5  -5   19.10    2.40
   5   5  -5   19.60    1.90
   5   5  -5   22.60    2.50
   5   5  -5   18.90    1.90
  -4  -5   5   -0.40    1.30
   4  -5  -5    0.70    0.80
  -4  -5   5    0.60    1.10
   4  -5  -5   -0.60    1.30
  -4  -5   5    0.70    0.90
   4   5  -5    0.30    0.80
   4   5  -5    1.70    1.00
  -4   5   5    0.90    0.90
   4   5  -5    0.10    1.30
   3  -5  -5    1.10    0.90
  -3  -5   5    2.20    1.20
  -3  -5   5    1.20    0.80
   3  -5  -5    2.10    1.00
   3   5  -5    0.50    1.30
   3   5  -5    0.20    0.70
  -3   5   5    0.20    0.80
   2  -5  -5   17.10    1.60
   2  -5  -5   17.60    1.30
  -2  -5   5   20.50    1.50
  -2  -5   5   13.20    1.80
  -2  -5   5   19.10    1.70
   2   5  -5   14.90    1.90
  -2   5   5   16.90    1.70
   2   5  -5   17.10    1.90
  -1  -5   5    9.90    1.60
   1  -5  -5   11.00    0.80
   1  -5  -5    9.20    1.30
  -1  -5   5   10.20    1.20
  -1  -5   5   13.30    1.20
   1   5  -5    9.90    1.70
  -1   5   5   11.00    1.60
   0  -5  -5    1.60    1.00
   0  -5   5    1.90    0.70
   0  -5   5    1.60    1.30
   0   5   5    0.40    1.10
   0   5  -5    1.80    1.30
   0   5  -5    1.20    0.70
  -1  -5  -5   30.90    2.30
  -1  -5  -5   29.40    2.30
   1  -5   5   24.20    2.50
   1  -5   5   30.40    1.70
   1   5   5   30.40    2.70
   1   5   5   26.70    2.60
  -1   5  -5   31.00    1.60
  -1   5  -5   25.60    2.30
   2  -5   5    8.70    1.00
  -2  -5  -5   13.20    1.90
   2  -5   5    7.40    1.70
   2  -5   5   10.40    1.40
  -2  -5  -5   11.50    1.70
  -2   5  -5    7.90    1.50
   2   5   5   12.50    1.90
   2   5   5    7.70    1.80
  -2   5  -5   11.30    1.00
  -3  -5  -5   18.20    2.30
   3  -5   5   15.60    1.30
  -3  -5  -5   17.80    2.10
   3  -5   5   15.90    2.20
   3  -5   5   16.00    1.70
   3   5   5   15.50    0.80
   3   5   5   15.50    2.40
  -3   5  -5   13.70    1.80
   3   5   5   20.20    2.20
   3   5   5   16.30    2.20
   3   5   5   15.70    0.80
   4  -5   5   13.00    1.30
   4  -5   5   12.90    2.30
   4  -5   5   13.10    1.90
  -4  -5  -5   12.60    2.00
   4  -5   5   15.10    1.70
   4   5   5   14.40    1.10
   4   5   5   15.00    2.00
  -4   5  -5   14.00    1.70
   4   5   5   13.80    1.20
   4   5   5   16.20    2.60
   4   5   5   12.60    2.30
   5  -5   5   12.00    1.70
  -5  -5  -5    9.20    2.00
   5  -5   5    8.90    2.20
   5  -5   5   11.30    1.00
   5  -5   5   13.10    2.00
   5  -5   5   11.00    1.30
   5   5   5   10.80    2.30
   5   5   5    9.80    1.80
   5   5   5    8.00    2.30
   5   5   5   14.80    1.30
  -5   5  -5   11.60    1.70
  -6  -5  -5   32.20    3.20
   6  -5   5   36.90    2.20
   6  -5   5   30.70    3.00
   6  -5   5   32.50    2.50
   6   5   5   28.30    3.40
   6   5   5   31.80    2.60
  -6   5  -5   32.20    2.40
   6   5   5   33.30    3.60
   7  -5   5   17.60    1.70
   7  -5   5   26.60    3.00
  -7  -5  -5   14.70    2.50
   7  -5   5   19.40    2.10
   7   5   5   15.50    2.90
   7   5   5   17.80    2.10
   7   5   5   15.30    2.80
  -8  -5  -5    2.80    1.70
   8  -5   5    5.40    2.00
   8   5   5    4.20    2.10
   8   5   5    4.80    2.60
   9  -5   5   26.30    3.40
   9   5   5   28.20    3.90
   9   5   5   19.00    3.30
  10  -5   5   15.60    3.20
  10  -5   5   13.20    2.00
  10   5   5   18.10    3.40
  10   5   5   19.20    3.60
  11  -5   5   -2.00    2.50
  11   5   5    7.10    2.90
  11   5   5    6.70    3.20
  12  -5   5   -2.80    2.30
  12   5   5   -0.60    2.50
  12   5   5    1.60    3.00
  13  -5   5   -1.50    3.00
  13   5   5    1.80    3.10
  13   5   5   -2.40    2.70
  15  -6  -5   -1.10    1.60
  15  -6  -5   -0.80    2.80
  15  -6  -5   -5.40    2.30
  15   6  -5    0.40    2.40
  14  -6  -5    1.50    2.70
  14  -6  -5   -2.60    2.50
  14  -6  -5    1.20    1.60
  14   6  -5   -0.60    2.50
  13  -6  -5    3.00    1.60
  13  -6  -5    5.70    2.80
  13  -6  -5    4.60    2.80
  13   6  -5    5.40    2.60
  13   6  -5    5.10    2.10
  12  -6  -5    2.50    2.40
  12  -6  -5    3.50    2.40
  12  -6  -5    5.20    1.50
  12   6  -5    1.20    2.00
  12   6  -5    5.50    2.00
  11  -6  -5    0.80    2.00
  11  -6  -5    1.30    1.30
 -11  -6   5    3.80    1.90
  11  -6  -5    0.30    2.10
  11   6  -5    2.70    1.70
  11   6  -5    0.50    2.00
  10  -6  -5   65.59    4.80
  10  -6  -5   63.99    4.80
  10  -6  -5   60.49    3.60
 -10  -6   5   67.29    4.60
  10   6  -5   62.09    4.30
  10   6  -5   66.09    4.50
  -9  -6   5    9.40    2.20
  -9  -6   5    4.60    1.80
   9  -6  -5    6.00    1.40
   9  -6  -5    4.50    2.30
   9  -6  -5    5.60    2.00
   9   6  -5    1.50    1.60
   9   6  -5    3.80    1.80
  -8  -6   5   18.60    2.40
   8  -6  -5   13.50    2.40
   8  -6  -5   18.10    1.80
  -8  -6   5   13.40    2.20
   8   6  -5   13.00    2.40
   8   6  -5   16.60    2.20
   7  -6  -5    3.60    1.90
   7  -6  -5    2.50    1.00
  -7  -6   5    1.10    1.50
  -7  -6   5    3.10    1.50
   7   6  -5   -0.40    1.50
   7   6  -5    1.70    1.40
   6  -6  -5    4.10    1.10
  -6  -6   5    3.40    1.80
   6  -6  -5    2.70    1.50
  -6  -6   5    2.40    1.40
   6   6  -5    4.00    1.30
   6   6  -5    4.40    2.00
   6   6  -5    0.50    1.60
   5  -6  -5   37.00    2.40
  -5  -6   5   44.00    2.90
  -5  -6   5   41.10    3.30
  -5  -6   5   38.10    2.90
   5  -6  -5   38.70    3.50
   5   6  -5   44.40    2.70
   5   6  -5   35.20    3.30
   5   6  -5   41.10    2.70
   4  -6  -5   -1.20    1.40
  -4  -6   5   -0.40    1.30
  -4  -6   5    0.60    1.00
  -4  -6   5   -0.60    1.00
   4  -6  -5   -1.20    0.90
   4   6  -5    0.90    1.50
   4   6  -5    0.10    0.70
  -4   6   5    1.00    0.90
   3  -6  -5   22.70    2.00
  -3  -6   5   21.70    2.00
  -3  -6   5   22.10    2.40
  -3  -6   5   27.10    2.10
  -3   6   5   29.80    2.10
   3   6  -5   23.90    2.70
   2  -6  -5    3.50    1.20
  -2  -6   5    4.40    1.10
   2  -6  -5    5.30    0.90
  -2  -6   5    3.40    1.40
   2   6  -5    2.70    1.60
  -2   6   5    6.50    1.30
  -1  -6   5   19.40    2.30
  -1  -6   5   22.70    1.80
   1  -6  -5   19.00    2.00
  -1   6   5   23.50    2.20
   1   6  -5   19.00    2.40
   0  -6   5    3.60    0.90
   0  -6  -5    5.00    1.30
   0  -6   5    3.30    1.40
   0  -6  -5    3.40    1.10
   0   6   5    3.40    1.50
   0   6  -5    4.80    1.00
   0   6  -5    4.30    1.60
  -1  -6  -5  100.39    4.70
   1  -6   5   97.69    5.00
  -1  -6  -5   91.49    4.50
   1  -6   5   93.99    3.80
  -1   6  -5   95.19    3.60
  -1   6  -5   86.29    4.70
   1   6   5   89.19    4.70
   1   6   5   94.09    4.90
   2  -6   5    5.20    0.90
  -2  -6  -5    9.60    1.70
  -2  -6  -5    7.00    1.80
   2  -6   5    8.90    2.00
   2  -6   5    5.60    1.30
   2   6   5    3.50    1.60
   2   6   5    8.00    1.90
  -2   6  -5    6.10    0.60
  -2   6  -5    4.80    1.50
  -3  -6  -5    2.30    1.50
   3  -6   5    2.20    0.80
   3  -6   5    3.30    1.30
   3  -6   5    1.40    1.60
   3   6   5    4.10    1.70
  -3   6  -5    3.40    1.40
   3   6   5    6.70    1.80
   4  -6   5   84.69    5.10
  -4  -6  -5   78.69    4.60
   4  -6   5   84.69    3.40
   4  -6   5   85.89    4.30
  -4   6  -5   76.99    4.20
   4   6   5   78.49    5.10
   4   6   5   82.09    4.90
   4   6   5   84.99    4.50
   5  -6   5   67.49    4.70
   5  -6   5   67.89    4.10
   5  -6   5   67.39    3.70
   5  -6   5   72.99    3.10
  -5  -6  -5   70.69    4.40
   5   6   5   73.99    4.90
   5   6   5   72.89    4.70
   5   6   5   65.89    4.10
  -5   6  -5   69.19    3.90
  -6  -6  -5   -0.50    1.40
   6  -6   5    1.80    1.40
   6  -6   5   -0.40    1.30
   6  -6   5   -0.70    0.70
   6  -6   5    1.20    1.80
  -6   6  -5    0.20    1.20
   6   6   5   -0.50    1.40
   6   6   5   -1.70    1.80
   6   6   5   -0.70    1.70
   7  -6   5   10.10    2.30
   7  -6   5    6.30    1.70
  -7  -6  -5    5.70    1.90
   7  -6   5    9.60    1.30
   7   6   5    6.40    2.20
   7   6   5    6.70    1.80
   7   6   5    8.80    2.40
   8  -6   5   -2.30    1.70
  -8  -6  -5    0.20    1.60
   8   6   5   -3.60    1.80
   8   6   5   -0.70    1.80
   9  -6   5   -2.10    1.60
   9   6   5   -0.40    2.40
   9   6   5    3.40    2.20
  10  -6   5    0.20    2.40
  10   6   5   -1.00    2.30
  10   6   5    4.30    2.50
  11  -6   5    0.70    2.70
  11   6   5    4.80    2.90
  11   6   5   -1.00    2.60
  12  -6   5   -0.10    2.80
  12   6   5    2.60    3.10
  12   6   5   -0.40    2.60
  14  -7  -5   -0.10    2.70
  14  -7  -5    0.60    2.70
  14  -7  -5   -0.40    1.50
  14   7  -5    2.80    2.70
  13  -7  -5   -0.80    2.40
  13  -7  -5   -0.30    2.60
  13  -7  -5    0.10    1.50
  13   7  -5    1.60    2.20
  13   7  -5    1.30    2.10
  12  -7  -5    7.00    2.80
  12  -7  -5    1.90    2.60
  12  -7  -5    2.60    1.50
  12   7  -5    9.60    2.80
  12   7  -5    8.80    2.40
  11  -7  -5   -1.10    1.10
 -11  -7   5    2.00    2.00
  11  -7  -5    0.60    2.10
  11  -7  -5   -1.40    2.40
  11   7  -5    2.40    1.80
  11   7  -5   -0.10    2.00
  10  -7  -5   26.80    2.40
 -10  -7   5   31.20    3.50
  10  -7  -5   28.40    3.90
  10  -7  -5   25.90    3.60
  10   7  -5   31.90    3.70
  10   7  -5   24.30    3.20
  -9  -7   5   -0.70    1.60
   9  -7  -5   -0.30    1.00
   9  -7  -5    0.60    1.70
   9  -7  -5   -1.00    2.00
   9   7  -5   -1.30    1.60
   9   7  -5    2.80    1.70
  -8  -7   5    1.60    1.50
   8  -7  -5    1.20    1.00
  -8  -7   5   -0.50    1.60
   8  -7  -5   -1.60    1.90
   8   7  -5   -0.70    1.40
   8   7  -5    2.90    1.80
  -7  -7   5    4.90    1.90
   7  -7  -5    7.80    2.40
   7  -7  -5    4.80    1.20
  -7  -7   5    6.30    1.90
   7   7  -5    6.40    2.10
   7   7  -5    6.90    1.70
   6  -7  -5   -0.20    1.70
  -6  -7   5    0.70    1.30
  -6  -7   5    1.20    1.50
   6  -7  -5    1.00    1.00
   6   7  -5   -1.80    1.10
  -5  -7   5   11.30    1.90
  -5  -7   5   11.60    2.00
   5  -7  -5   13.30    2.20
   5  -7  -5   11.40    1.50
   5   7  -5   10.40    2.20
  -4  -7   5   16.40    2.20
  -4  -7   5   22.80    2.40
   4  -7  -5   22.20    2.00
   4   7  -5   22.60    2.90
  -4   7   5   25.80    1.90
   3  -7  -5   -0.20    1.00
  -3  -7   5   -0.10    1.30
  -3  -7   5    0.60    1.00
  -3  -7   5    1.20    1.20
   3   7  -5   -1.30    1.30
  -3   7   5    0.00    1.00
  -2  -7   5   -0.40    0.90
   2  -7  -5    0.60    0.50
  -2  -7   5   -1.10    1.00
   2  -7  -5   -0.40    1.00
  -2  -7   5    0.70    1.50
  -2   7   5    2.00    1.10
   2   7  -5   -0.80    1.40
   1  -7  -5    0.20    1.10
   1  -7  -5   -0.60    1.20
  -1  -7   5    0.00    1.20
  -1  -7   5    2.20    1.00
   1   7  -5    1.50    1.30
  -1   7   5    3.20    1.30
   0  -7   5    0.80    1.30
   0  -7   5    0.60    0.80
   0  -7  -5    3.00    1.30
   0  -7  -5    0.00    1.20
   0   7  -5    2.20    1.60
   0   7   5    0.70    1.20
   0   7   5    1.10    1.70
  -1  -7  -5   -1.00    1.30
   1  -7   5    0.10    1.50
   1  -7   5    1.70    0.80
  -1   7  -5    0.20    1.30
   1   7   5    0.40    1.40
   1   7   5   -3.00    1.50
   2  -7   5   -1.30    1.30
   2  -7   5   -0.50    0.70
  -2  -7  -5    0.30    1.50
   2   7   5   -0.50    1.50
   2   7   5   -0.70    1.60
  -2   7  -5    2.10    1.40
  -3  -7  -5   14.60    2.30
   3  -7   5   13.20    1.80
   3  -7   5   10.70    2.10
   3  -7   5   12.90    1.20
   3   7   5   11.70    2.20
  -3   7  -5   11.70    1.90
   3   7   5   12.80    2.30
   4  -7   5    1.40    0.70
   4  -7   5   -0.30    1.30
   4  -7   5    2.20    1.60
  -4  -7  -5    1.30    1.60
  -4   7  -5   -0.20    1.40
   4   7   5   -0.50    1.50
   4   7   5   -0.10    1.40
   5  -7   5    2.00    1.50
  -5  -7  -5    2.90    1.70
   5  -7   5    3.60    2.10
   5  -7   5    1.40    0.70
   5  -7   5    1.40    1.30
   5   7   5    1.40    1.70
   5   7   5    1.00    1.70
  -5   7  -5    0.40    1.20
   6  -7   5    0.40    1.40
   6  -7   5    0.50    1.70
   6  -7   5    1.30    1.60
   6  -7   5   -0.40    0.70
  -6  -7  -5   -0.20    1.50
   6   7   5   -0.90    1.90
  -6   7  -5   -0.80    1.30
   6   7   5    0.50    2.00
   6   7   5    0.50    1.50
   7  -7   5    1.40    1.90
   7  -7   5   -0.70    1.60
  -7  -7  -5    0.50    1.70
   7  -7   5    0.30    0.80
   7   7   5   -1.30    1.40
   7   7   5    0.70    2.00
   7   7   5    3.00    2.30
  -8  -7  -5    4.40    2.10
   8  -7   5    4.70    2.40
   8  -7   5    4.50    2.10
   8   7   5    1.40    2.10
   8   7   5    3.30    2.60
   9  -7   5   26.80    3.70
   9  -7   5   31.10    4.20
   9   7   5   28.80    4.50
   9   7   5   30.00    4.30
  10  -7   5    0.80    2.50
  10  -7   5   -1.50    2.40
  10   7   5   -0.10    2.60
  10   7   5    0.60    2.50
  11  -7   5    4.20    2.90
  11  -7   5    6.20    2.90
  11   7   5    2.40    2.90
  11   7   5    8.50    3.50
  13  -8  -5    1.20    1.60
  13  -8  -5    5.10    3.20
  13  -8  -5    0.40    2.70
  13   8  -5    1.50    2.30
  13   8  -5    1.70    2.30
  12  -8  -5    2.40    2.70
  12  -8  -5    0.60    2.50
  12  -8  -5    1.40    1.40
  12   8  -5   -0.40    2.10
  12   8  -5    0.40    1.90
  11  -8  -5    2.30    2.30
  11  -8  -5    0.40    2.30
  11  -8  -5   -0.20    1.30
 -11  -8   5   -0.70    2.10
  11   8  -5   -0.60    1.80
  11   8  -5   -2.00    1.70
  10  -8  -5    1.60    1.30
 -10  -8   5    2.60    1.90
  10  -8  -5    5.90    2.70
  10  -8  -5    0.30    2.00
  10   8  -5   -4.00    1.50
  10   8  -5   -0.10    1.90
   9  -8  -5    1.00    2.00
   9  -8  -5    0.30    1.10
  -9  -8   5    2.70    2.00
   9  -8  -5    2.00    2.20
   9   8  -5    3.80    2.00
   9   8  -5   -1.60    1.30
  -8  -8   5    1.50    1.60
   8  -8  -5    1.00    1.10
   8  -8  -5   -0.10    2.10
  -8  -8   5    1.20    1.70
   8   8  -5    1.10    1.60
   8   8  -5    2.10    1.90
   7  -8  -5   -1.20    1.00
   7  -8  -5   -0.80    1.90
  -7  -8   5   -0.60    1.50
  -7  -8   5   -0.80    1.40
   7   8  -5   -0.80    1.70
   6  -8  -5    3.30    2.10
  -6  -8   5    4.10    1.80
  -6  -8   5    2.20    1.60
   6  -8  -5    1.70    1.10
   6   8  -5    3.10    1.90
   5  -8  -5    2.20    1.20
  -5  -8   5    4.50    1.70
  -5  -8   5    3.50    1.60
   5  -8  -5    2.90    1.90
   5   8  -5    3.20    1.80
  -4  -8   5   12.50    2.10
  -4  -8   5   13.70    2.10
   4  -8  -5   13.40    1.70
   4   8  -5   11.50    2.30
  -4   8   5   14.90    1.60
   3  -8  -5    2.10    1.20
  -3  -8   5    0.60    1.40
  -3  -8   5    2.40    1.30
   3   8  -5    2.20    1.60
  -3   8   5    1.90    1.10
   2  -8  -5    0.50    1.10
  -2  -8   5   -1.10    1.30
  -2  -8   5   -0.10    1.00
  -2   8   5   -1.00    1.00
   2   8  -5    0.70    1.50
  -1  -8   5   -1.30    1.30
  -1  -8   5    1.70    1.00
   1  -8  -5    0.30    1.10
  -1  -8   5    0.70    1.00
   1   8  -5   -0.20    1.40
  -1   8   5   -0.80    1.00
   0  -8  -5   -0.20    1.20
   0  -8   5    1.10    0.90
   0  -8   5    1.70    1.50
   0  -8   5   -0.50    0.80
   0   8   5   -1.50    1.70
   0   8   5   -0.60    1.20
   0   8  -5    0.80    1.50
   1  -8   5    3.50    1.00
   1  -8   5    1.70    1.50
  -1  -8  -5    6.70    1.80
   1   8   5    1.70    1.90
  -1   8  -5    1.10    1.50
   1   8   5   -0.30    1.30
   2  -8   5    0.40    0.70
  -2  -8  -5    0.10    1.40
   2  -8   5    1.30    1.60
   2   8   5    0.50    1.70
   2   8   5    1.40    1.50
  -2   8  -5   -0.50    1.40
   3  -8   5   14.80    1.30
  -3  -8  -5   15.20    2.50
   3  -8   5   16.30    2.70
   3  -8   5   17.60    2.20
   3   8   5   17.20    2.60
   3   8   5   19.90    3.00
  -3   8  -5   14.10    2.30
   4  -8   5    2.10    1.70
   4  -8   5   -0.20    0.60
   4  -8   5   -1.00    1.30
  -4  -8  -5   -0.20    1.50
   4   8   5    1.50    1.70
  -4   8  -5   -2.60    1.20
   4   8   5    0.50    1.70
   5  -8   5    8.00    2.00
   5  -8   5    5.30    2.10
   5  -8   5    7.30    0.90
  -5  -8  -5    7.70    2.20
   5  -8   5    8.70    1.90
  -5   8  -5    5.40    1.90
   5   8   5    8.10    2.20
   5   8   5    6.70    2.20
   6  -8   5    3.90    1.70
   6  -8   5    0.80    0.70
  -6  -8  -5    2.40    2.00
   6  -8   5    0.90    1.60
   6  -8   5    1.10    1.80
  -6   8  -5   -0.20    1.50
   6   8   5    0.60    1.90
   6   8   5   -0.30    1.80
   7  -8   5    1.20    0.80
   7  -8   5    1.90    1.90
   7  -8   5    0.00    2.10
  -7  -8  -5    1.80    2.00
   7   8   5    0.50    1.80
   7   8   5    1.90    2.30
   8  -8   5    5.20    2.40
   8  -8   5    2.30    2.20
  -8  -8  -5    2.70    2.40
   8   8   5    0.70    2.10
   8   8   5    3.20    2.70
   9  -8   5    1.50    2.50
   9  -8   5   -0.50    2.10
   9   8   5    6.30    3.10
   9   8   5   -1.30    2.10
  10  -8   5    1.70    2.60
  10  -8   5   -1.10    2.50
  10   8   5   -0.60    2.40
  10   8   5    1.90    3.20
  11  -8   5    2.50    2.70
  11   8   5   -1.00    2.60
  12  -9  -5    4.60    3.00
  12  -9  -5   -3.80    2.40
  12  -9  -5    1.10    1.40
  12   9  -5    2.70    2.40
  12   9  -5    7.00    2.70
  11  -9  -5   -2.90    2.20
  11  -9  -5    0.10    1.20
  11  -9  -5   -1.50    2.60
 -11  -9   5    0.20    2.30
  11   9  -5    2.00    2.20
  11   9  -5    3.20    2.20
  10  -9  -5    2.30    2.90
  10  -9  -5    6.10    1.50
 -10  -9   5    5.10    2.40
  10  -9  -5    6.90    2.70
  10   9  -5   10.70    2.40
  10   9  -5    4.90    2.50
   9  -9  -5    7.00    2.90
   9  -9  -5    8.00    2.60
   9  -9  -5    5.70    1.40
  -9  -9   5    6.60    2.40
   9   9  -5    9.60    2.70
   8  -9  -5    1.30    1.10
  -8  -9   5    1.50    1.70
   8  -9  -5   -1.30    2.10
   8   9  -5    2.40    2.10
   7  -9  -5    3.60    2.30
   7  -9  -5    3.90    1.30
  -7  -9   5    5.10    2.00
   7   9  -5    7.00    2.30
  -6  -9   5    0.30    1.60
   6  -9  -5    0.80    1.10
   6  -9  -5    0.40    1.90
   6   9  -5   -0.20    1.80
   5  -9  -5   20.00    2.20
  -5  -9   5   28.60    3.00
   5  -9  -5   25.60    3.40
   5   9  -5   25.60    3.40
  -4  -9   5   59.99    4.10
  -4  -9   5   59.39    3.90
   4  -9  -5   56.19    3.40
   4   9  -5   49.90    4.10
  -3  -9   5    4.20    1.70
  -3  -9   5    4.30    1.50
   3  -9  -5    6.60    1.50
   3   9  -5    3.00    2.00
  -2  -9   5   -0.40    1.20
  -2  -9   5   -0.90    1.40
   2  -9  -5    1.00    1.20
   2   9  -5   -1.10    1.60
  -2   9   5    2.20    1.20
   1  -9  -5    5.80    1.70
  -1  -9   5    5.10    1.80
  -1  -9   5    5.20    1.40
   1   9  -5    5.10    2.00
  -1   9   5    5.70    1.50
   0  -9   5    1.40    1.60
   0  -9   5    0.50    1.00
   0  -9  -5    1.20    1.40
   0   9  -5    2.00    1.80
   0   9   5    1.00    1.40
   1  -9   5    3.00    1.10
  -1  -9  -5    2.20    1.70
   1  -9   5    0.60    1.70
   1  -9   5    1.60    1.00
   1   9   5    2.40    1.60
  -1   9  -5    3.20    1.80
   1   9   5    1.70    2.20
   2  -9   5   50.69    4.30
   2  -9   5   56.39    2.80
  -2  -9  -5   53.59    3.90
   2  -9   5   50.59    2.70
  -2   9  -5   47.50    4.40
   2   9   5   47.90    4.50
   2   9   5   53.59    4.00
  -3  -9  -5    6.50    2.10
   3  -9   5    4.50    0.90
   3  -9   5    3.30    2.00
   3  -9   5    6.80    1.00
   3  -9   5    2.90    1.50
   3   9   5    3.30    1.90
  -3   9  -5    0.40    1.60
   3   9   5    1.70    2.10
   4  -9   5    9.60    1.00
  -4  -9  -5   14.30    2.50
   4  -9   5   12.00    2.10
   4  -9   5    9.70    2.40
  -4   9  -5   11.00    2.40
   4   9   5   11.60    2.60
   4   9   5   11.60    2.50
   5  -9   5   -2.30    1.50
   5  -9   5    2.60    1.70
   5  -9   5    1.50    1.50
  -5  -9  -5    0.50    1.80
   5  -9   5   -0.20    0.50
   5   9   5   -0.50    2.10
   5   9   5   -1.40    1.70
  -5   9  -5    0.90    1.60
   6  -9   5    1.20    2.20
  -6  -9  -5   -1.80    2.00
   6  -9   5    1.40    2.20
   6  -9   5    1.50    0.40
   6   9   5    0.40    2.00
  -6   9  -5    0.10    1.80
   6   9   5   -2.60    1.70
   7  -9   5   -1.70    2.00
  -7  -9  -5    1.50    2.20
   7  -9   5    0.50    0.40
   7   9   5    0.70    2.10
   7   9   5   -2.50    2.00
   8  -9   5    2.00    0.60
  -8  -9  -5    2.10    2.20
   8  -9   5    2.20    2.60
   8   9   5    2.10    2.70
   9  -9   5   -0.60    2.50
   9   9   5    1.90    2.50
  11 -10  -5   -1.20    2.70
 -11 -10   5    4.50    2.50
  11 -10  -5    1.50    2.60
  11 -10  -5   -0.10    1.20
  11  10  -5    2.90    2.50
  10 -10  -5   -1.10    2.50
  10 -10  -5   -0.70    2.10
 -10 -10   5   -2.90    1.90
  10 -10  -5   -1.40    1.00
  10  10  -5   -2.60    2.20
  -9 -10   5    1.80    2.40
   9 -10  -5   -2.80    2.00
   9 -10  -5    3.80    2.90
   9 -10  -5    3.60    1.30
   9  10  -5    0.70    2.40
  -8 -10   5    3.70    2.20
   8 -10  -5    3.30    2.60
   8 -10  -5    1.90    1.20
   8  10  -5    5.00    2.50
  -7 -10   5    1.50    1.90
   7 -10  -5    1.80    2.20
   7 -10  -5   -1.50    1.10
   7  10  -5    1.20    2.20
   6 -10  -5    0.00    1.20
   6 -10  -5   -1.10    1.90
  -6 -10   5   -0.40    1.80
   6  10  -5    4.20    1.90
  -5 -10   5   -2.30    1.50
   5 -10  -5    2.40    2.00
   5 -10  -5    1.50    1.30
   5  10  -5   -0.50    1.90
  -4 -10   5    2.00    1.60
   4 -10  -5    6.30    1.60
   4  10  -5    1.60    2.10
   3 -10  -5   -0.20    1.30
  -3 -10   5    0.30    1.40
   3  10  -5   -0.20    1.90
   2 -10  -5   -0.60    1.30
  -2 -10   5    1.10    1.30
   2  10  -5   -0.80    1.70
   1 -10  -5    6.30    1.90
  -1 -10   5    4.50    1.50
   1  10  -5    5.10    2.20
   0 -10  -5    3.90    1.80
   0 -10   5    3.70    1.30
   0 -10   5    4.50    1.90
   0  10   5   -0.20    1.60
   0  10  -5    1.10    1.80
   1 -10   5   -0.20    1.60
   1 -10   5   -0.40    1.00
  -1 -10  -5   -2.00    1.50
  -1  10  -5    0.20    1.70
   1  10   5   -0.10    1.50
   2 -10   5   18.90    1.70
  -2 -10  -5   18.50    3.00
   2 -10   5   20.40    2.90
   2  10   5   19.50    2.80
   2  10   5   12.90    3.10
  -2  10  -5   13.10    2.70
   3 -10   5    5.80    1.00
   3 -10   5    7.50    1.10
  -3 -10  -5    4.20    2.30
   3 -10   5    6.80    2.10
   3  10   5   10.40    2.50
   3  10   5   10.30    2.80
  -3  10  -5    3.30    2.00
   4 -10   5    3.80    0.70
   4 -10   5    1.70    2.10
  -4 -10  -5    3.40    2.30
   4 -10   5    4.70    0.80
   4  10   5    2.70    2.50
   4  10   5    7.20    2.30
  -4  10  -5    0.10    2.00
  -5 -10  -5    3.40    2.10
   5 -10   5    4.10    1.80
   5 -10   5    2.10    2.00
   5  10   5   -0.30    2.10
  -5  10  -5   -0.30    1.90
   5  10   5    1.00    2.20
   6 -10   5    1.40    2.30
  -6 -10  -5   -3.80    1.80
  -6  10  -5   -2.80    1.60
   6  10   5    1.20    2.50
   6  10   5    1.30    2.40
   7 -10   5    0.00    2.20
  -7 -10  -5    0.80    2.10
   7  10   5   -3.80    2.30
   7  10   5    2.80    2.30
   8 -10   5   -0.30    2.20
   8  10   5   -0.60    2.10
   9 -11  -5   -0.10    1.10
   9 -11  -5   -1.30    2.50
   9 -11  -5    1.10    2.00
  -9 -11   5    1.10    2.20
   9  11  -5   -0.60    2.60
  -8 -11   5   -0.90    1.90
   8 -11  -5   -0.70    1.10
   8 -11  -5    0.60    2.40
   8  11  -5    0.40    2.40
   7 -11  -5   -3.00    2.20
  -7 -11   5   -2.80    1.90
   7 -11  -5   -0.70    1.20
   7  11  -5    2.40    2.50
  -6 -11   5   -0.40    2.00
   6 -11  -5    0.30    2.10
   6 -11  -5    1.00    1.30
   6  11  -5    0.00    2.20
   5 -11  -5    0.30    2.00
  -5 -11   5    0.80    2.00
   5 -11  -5    0.90    1.40
   5  11  -5    3.20    2.40
  -4 -11   5    0.40    1.70
   4 -11  -5   -0.20    1.40
   4  11  -5    4.30    2.50
  -3 -11   5   -1.00    1.40
   3 -11  -5    0.60    1.50
   3  11  -5    0.50    1.70
   2 -11  -5   -0.10    1.60
  -2 -11   5    1.40    1.70
   2  11  -5    0.90    2.10
   1 -11  -5   -0.10    1.70
  -1 -11   5    4.50    1.70
   1  11  -5    2.90    2.20
   0 -11   5    3.80    1.50
   0 -11  -5    7.30    2.20
   0  11  -5    2.30    2.20
   1 -11   5   10.40    1.70
  -1 -11  -5    7.00    2.40
  -1  11  -5    9.60    2.70
  -2 -11  -5    0.60    2.10
   2 -11   5    1.90    1.10
  -2  11  -5    2.10    2.10
  -3 -11  -5    0.00    2.00
   3 -11   5    2.40    0.90
   3  11   5    1.80    2.00
  -3  11  -5   -0.40    1.80
   4 -11   5    0.80    0.50
  -4 -11  -5    4.10    2.40
   4 -11   5   -0.50    0.50
   4  11   5    2.60    2.20
  -4  11  -5   -1.00    2.10
  -5 -11  -5    1.90    2.20
  -5  11  -5    0.20    2.00
   5  11   5    4.10    2.30
  -6 -11  -5    0.80    2.20
   6  11   5    2.10    2.50
   6 -12  -5    2.20    1.50
   6 -12  -5    5.00    2.70
  -6 -12   5    1.60    2.20
   6  12  -5    1.90    2.60
   5 -12  -5    0.50    1.50
   5 -12  -5    4.80    2.70
  -5 -12   5    1.00    2.10
   5  12  -5   -1.00    2.40
   4 -12  -5    7.50    2.70
   4 -12  -5    1.40    1.60
  -4 -12   5    4.80    2.20
   4  12  -5    0.20    2.40
   3 -12  -5    1.90    1.80
  -3 -12   5    5.80    2.10
   3  12  -5    2.00    2.40
   2 -12  -5   -1.80    1.60
  -2 -12   5   -0.70    1.70
   2  12  -5   -2.20    2.10
   1 -12  -5   -0.30    1.80
  -1 -12   5   -1.30    1.50
   1  12  -5    0.30    2.30
   0 -12  -5    4.60    2.10
   0 -12   5    0.60    1.50
   0  12  -5    2.80    2.10
  -1 -12  -5    0.50    2.10
   1 -12   5    0.00    1.30
  -1  12  -5    2.80    2.30
   2 -12   5    7.10    1.40
  -2 -12  -5    0.00    2.30
  -2  12  -5    5.60    2.50
  -3 -12  -5    0.20    2.20
   3 -12   5    0.60    0.80
  -3  12  -5    0.10    2.40
  17   0  -6   19.30    3.60
  17   0  -6   19.70    4.40
  17   0  -6   23.90    4.40
  16   0  -6   12.20    3.00
  16   0  -6   11.80    3.40
  16   0  -6   12.10    3.70
  15   0  -6   -2.70    2.10
  15   0  -6    0.40    1.70
  15   0  -6    1.60    2.50
  14   0  -6    0.40    2.20
  14   0  -6    0.70    2.20
  14   0  -6   -0.70    1.70
  13   0  -6   -1.60    2.00
  13   0  -6    6.10    2.50
  13   0  -6    1.50    1.70
  12   0  -6    3.70    1.80
  12   0  -6    5.50    2.40
  12   0  -6    5.30    2.10
  11   0  -6   29.70    3.10
  11   0  -6   33.10    3.60
  11   0  -6   27.40    3.20
 -10   0   6   74.39    4.00
  10   0  -6   69.49    4.40
  10   0  -6   78.49    4.60
  10   0  -6   82.29    4.50
   9   0  -6  286.47   10.90
   9   0  -6  267.07   11.10
   9   0  -6  279.37   10.90
  -9   0   6  293.97   10.60
  -8   0   6    2.50    1.00
   8   0  -6    2.90    1.20
   8   0  -6    2.90    1.70
   8   0  -6    3.80    1.40
   7   0  -6   -0.10    0.90
  -7   0   6   -1.70    1.20
  -7   0   6   -1.00    0.80
   7   0  -6    1.00    1.10
   7   0  -6   -0.60    1.20
   6   0  -6   64.49    3.20
  -6   0   6   57.59    3.60
   6   0  -6   63.29    3.20
   6   0  -6   63.39    3.50
   5   0  -6    2.80    1.00
   5   0  -6    1.20    0.90
   5   0  -6    1.10    0.80
  -5   0   6    1.90    1.20
  -4   0   6    2.60    1.10
   4   0  -6    3.00    1.10
   4   0  -6    2.30    0.80
   3   0  -6  697.33   23.20
   3   0  -6  676.43   23.10
  -3   0   6  704.23   23.40
  -3   0   6  689.23   23.20
  -2   0   6  236.58    9.00
  -2   0   6  248.38    8.80
   2   0  -6  246.18    8.80
   2   0  -6  264.77    9.00
  -2   0   6  259.87    9.20
  -2   0   6  251.97    9.00
   1   0  -6   96.59    3.90
  -1   0   6   96.09    4.20
   1   0  -6   91.19    3.70
   1   0  -6   98.39    3.60
  -1   0   6   99.09    4.00
  -1   0   6  100.99    3.70
  -1   0   6   92.79    4.10
   0   0   6  373.26   13.30
   0   0   6  385.16   13.40
   0   0   6  398.36   13.20
   0   0  -6  367.86   13.10
   0   0  -6  381.56   12.70
   0   0  -6  388.06   12.90
   0   0   6  368.16   12.90
   1   0   6   40.70    2.40
   1   0   6   36.00    2.20
  -1   0  -6   37.20    2.10
  -1   0  -6   38.70    2.00
  -1   0  -6   34.80    1.40
   1   0   6   35.90    2.00
   1   0   6   35.80    2.30
  -2   0  -6  110.59    4.50
   2   0   6  113.99    4.50
   2   0   6  111.09    4.80
   2   0   6  107.99    4.80
  -2   0  -6  111.29    3.70
  -2   0  -6  104.49    3.70
   2   0   6  119.59    4.70
   3   0   6   48.90    2.90
   3   0   6   40.80    2.70
   3   0   6   47.30    2.70
  -3   0  -6   44.90    1.60
   3   0   6   41.30    2.60
  -4   0  -6   18.90    0.90
   4   0   6   17.20    2.00
   4   0   6   18.50    1.90
   4   0   6   17.20    2.00
  -5   0  -6  116.39    4.10
   5   0   6  118.89    5.50
   5   0   6  129.49    5.40
   5   0   6  122.09    5.50
  -5   0  -6   97.29    4.70
   6   0   6    8.20    1.80
   6   0   6    9.70    2.00
   6   0   6    8.70    1.60
  -6   0  -6    9.20    1.50
  -6   0  -6   11.80    1.10
   7   0   6   14.90    2.60
   7   0   6   16.00    2.20
   7   0   6   18.60    2.70
   8   0   6  156.08    7.10
   8   0   6  134.79    6.90
   8   0   6  136.09    6.80
   9   0   6   12.40    2.80
   9   0   6    9.30    2.10
   9   0   6   11.70    2.40
  10   0   6   32.00    3.90
  10   0   6   37.30    3.90
  10   0   6   31.40    3.50
  11   0   6    2.00    2.10
  11   0   6   -1.10    2.30
  11   0   6   -0.20    1.60
  12   0   6    5.10    2.20
  12   0   6    1.10    2.60
  12   0   6   -1.70    2.10
  13   0   6    0.50    2.60
  13   0   6    4.00    3.10
  14   0   6    0.50    2.90
  14   0   6   -1.00    2.50
  17  -1  -6   -3.30    2.90
  17  -1  -6    2.50    2.20
  17  -1  -6    7.20    3.30
  17   1  -6   -4.10    2.70
  17   1  -6   -5.50    2.20
  17   1  -6    3.10    2.90
  16  -1  -6    2.00    2.70
  16  -1  -6   -0.60    2.00
  16  -1  -6    1.30    3.00
  16   1  -6    2.50    2.80
  16   1  -6    1.90    2.80
  16   1  -6   -0.60    1.90
  15  -1  -6   -2.20    2.20
  15  -1  -6    0.70    1.90
  15  -1  -6    4.90    2.80
  15   1  -6    1.50    2.40
  15   1  -6   -2.60    1.60
  15   1  -6   -1.10    2.40
  14  -1  -6   -1.00    1.70
  14  -1  -6    0.80    2.20
  14  -1  -6    0.10    2.20
  14   1  -6    4.60    2.40
  14   1  -6    2.30    2.30
  14   1  -6    2.60    1.80
  14   1  -6   -2.20    1.40
  13  -1  -6    0.20    2.00
  13  -1  -6    0.30    1.80
  13  -1  -6    0.00    1.50
  13   1  -6    0.40    1.50
  13   1  -6   -3.30    1.70
  13   1  -6    1.80    2.20
  12  -1  -6   -0.70    1.60
  12  -1  -6   -1.40    1.40
  12  -1  -6   -0.50    1.90
  12   1  -6    1.50    1.60
  12   1  -6    1.30    2.10
  12   1  -6    1.00    1.80
  11  -1  -6   54.79    4.30
  11  -1  -6   59.19    4.20
  11  -1  -6   51.09    3.80
  11   1  -6   61.49    4.00
  11   1  -6   56.69    4.30
  11   1  -6   61.59    4.40
  10  -1  -6   -2.90    1.80
 -10  -1   6    1.90    1.20
  10  -1  -6   -0.20    1.20
  10  -1  -6   -0.30    1.20
  10   1  -6    0.20    1.70
  10   1  -6    0.90    1.80
  10   1  -6   -0.20    1.30
   9  -1  -6    2.10    1.80
  -9  -1   6    0.60    1.20
   9  -1  -6    2.30    1.50
   9  -1  -6    2.00    1.20
  -9   1   6    1.40    1.10
   9   1  -6    0.80    1.30
   9   1  -6    0.00    1.50
   9   1  -6   -1.10    1.80
   8  -1  -6    4.60    1.50
  -8  -1   6    3.20    1.60
  -8  -1   6    1.90    1.10
   8  -1  -6    4.80    1.70
   8  -1  -6    2.80    1.20
  -8   1   6    3.10    0.80
   8   1  -6    4.30    1.50
   8   1  -6    5.20    1.50
   8   1  -6    7.20    1.50
   7  -1  -6   44.00    3.00
   7  -1  -6   41.50    2.80
  -7  -1   6   44.70    2.70
   7  -1  -6   47.90    2.70
  -7  -1   6   36.60    3.20
   7   1  -6   51.09    2.90
   7   1  -6   40.70    2.70
   7   1  -6   43.10    3.10
   6  -1  -6   63.29    3.10
  -6  -1   6   60.29    3.70
   6  -1  -6   55.69    3.30
   6  -1  -6   61.09    3.10
   6   1  -6   58.99    3.10
   6   1  -6   57.29    3.40
   6   1  -6   59.69    2.90
   5  -1  -6  308.27   11.10
   5  -1  -6  311.67   11.20
  -5  -1   6  304.47   11.50
   5   1  -6  306.97   10.80
   5   1  -6  317.97   11.10
   5   1  -6  318.77   11.30
  -5   1   6  302.97   11.40
  -4  -1   6 1291.47   44.80
  -4  -1   6 1419.06   44.70
   4  -1  -6 1363.26   44.60
   4  -1  -6 1335.47   44.60
   4   1  -6 1350.66   44.60
   4   1  -6 1350.46   44.60
   4   1  -6 1346.87   44.10
  -4   1   6 1348.77   44.70
   3  -1  -6  368.66   12.40
  -3  -1   6  367.86   12.50
   3  -1  -6  365.16   12.50
  -3  -1   6  351.96   12.70
  -3   1   6  353.66   12.50
   3   1  -6  346.27   12.40
   3   1  -6  351.86   12.40
  -3   1   6  350.86   12.50
   3   1  -6  354.26   11.90
  -2  -1   6  281.07   10.50
   2  -1  -6  281.97   10.10
  -2  -1   6  295.47   10.20
   2  -1  -6  293.67   10.20
  -2  -1   6  298.17   10.00
  -2   1   6  298.97   10.30
   2   1  -6  282.07   10.10
  -2   1   6  278.97   10.20
  -2   1   6  284.67   10.30
   2   1  -6  280.87   10.00
  -2   1   6  296.27   10.20
  -1  -1   6    8.70    0.90
   1  -1  -6   10.30    1.10
  -1  -1   6    6.90    1.20
   1  -1  -6    8.20    1.10
  -1  -1   6    5.10    0.90
   1  -1  -6    6.70    0.90
   1  -1  -6    6.70    1.10
  -1  -1   6    8.10    1.20
   1   1  -6    8.30    0.60
  -1   1   6    6.30    1.10
  -1   1   6    7.70    1.30
   1   1  -6    8.20    1.00
   1   1  -6    7.10    0.90
  -1   1   6    8.10    1.10
   0  -1   6    2.00    0.50
   0  -1   6    2.80    1.00
   0  -1   6    5.70    0.90
   0  -1   6    2.70    1.00
   0  -1  -6    2.70    0.90
   0  -1   6    2.50    0.50
   0  -1  -6    2.50    0.90
   0  -1  -6    2.00    0.60
   0   1   6    3.30    0.90
   0   1   6    1.90    0.80
   0   1   6    2.50    0.90
   0   1  -6    2.00    0.50
   0   1  -6    2.50    0.50
   1  -1   6    4.00    1.00
   1  -1   6    4.50    1.20
   1  -1   6    3.50    0.80
  -1  -1  -6    2.80    0.90
   1  -1   6    5.50    1.00
   1   1   6    4.90    1.10
   1   1   6    2.60    0.80
  -1   1  -6    4.10    0.70
   1   1   6    4.20    1.00
  -1   1  -6    3.30    0.70
   1   1   6    3.90    1.20
   2  -1   6  490.45   16.60
  -2  -1  -6  499.45   16.90
   2  -1   6  467.95   16.90
   2  -1   6  506.65   17.30
   2  -1   6  519.25   16.80
   2   1   6  485.55   16.90
  -2   1  -6  486.95   16.30
   2   1   6  503.15   17.00
  -2   1  -6  483.65   16.60
   2   1   6  483.95   17.20
   2   1   6  470.65   16.90
   3  -1   6   81.49    3.90
   3  -1   6   81.99    3.80
   3  -1   6   76.59    3.70
  -3  -1  -6   82.29    3.20
  -3  -1  -6   85.29    3.90
  -3  -1  -6   85.69    3.10
   3   1   6   82.79    3.90
   3   1   6   83.89    3.90
   3   1   6   77.49    4.10
   3   1   6   78.99    3.90
  -3   1  -6   85.19    3.10
  -3   1  -6   85.89    3.60
  -4  -1  -6   41.00    1.60
   4  -1   6   44.50    2.80
   4  -1   6   38.80    2.50
  -4  -1  -6   36.70    2.50
  -4  -1  -6   38.60    1.90
   4  -1   6   39.50    2.60
  -4   1  -6   39.90    1.50
   4   1   6   43.60    2.70
  -4   1  -6   42.00    2.30
   4   1   6   37.80    2.80
   4   1   6   39.80    2.90
   5  -1   6   62.59    3.70
  -5  -1  -6   60.89    3.60
   5  -1   6   69.99    3.90
  -5  -1  -6   71.49    2.90
   5  -1   6   68.19    3.60
   5   1   6   68.09    3.80
   5   1   6   66.29    4.00
  -5   1  -6   72.59    3.30
   5   1   6   71.69    4.10
   6  -1   6   27.70    2.50
   6  -1   6   25.80    2.60
   6  -1   6   28.60    2.80
  -6  -1  -6   26.50    2.40
   6   1   6   25.50    2.90
  -6   1  -6   27.60    2.10
   6   1   6   30.20    2.80
   6   1   6   27.40    3.00
  -7  -1  -6    1.50    1.20
   7  -1   6   -0.20    1.50
   7  -1   6    1.50    1.40
   7  -1   6    1.10    1.60
   7   1   6   -1.50    1.60
   7   1   6    2.40    1.40
   7   1   6    3.20    1.70
   8  -1   6    0.70    1.70
   8  -1   6    2.70    1.30
   8  -1   6   -0.70    1.60
   8   1   6    1.70    1.90
   8   1   6    1.20    1.70
   8   1   6    1.50    1.40
   9  -1   6   32.90    3.30
   9  -1   6   39.00    4.00
   9  -1   6   35.90    3.50
   9   1   6   29.30    3.30
   9   1   6   38.10    4.00
   9   1   6   32.40    3.60
  10  -1   6    2.30    2.20
  10  -1   6    1.10    1.70
  10  -1   6    1.80    1.50
  10   1   6    0.80    1.60
  10   1   6   -0.80    2.00
  10   1   6    0.50    1.80
  11  -1   6   -1.20    1.70
  11  -1   6    3.60    2.50
  11  -1   6    2.50    1.90
  11   1   6    1.40    2.30
  11   1   6    1.20    1.90
  11   1   6    1.00    1.90
  12  -1   6    0.10    1.90
  12  -1   6    0.10    1.60
  12  -1   6    2.70    2.50
  12   1   6    1.30    2.00
  12   1   6   -5.20    1.70
  12   1   6   -3.70    2.60
  13  -1   6   -3.90    1.90
  13  -1   6    1.00    2.70
  13   1   6   -2.50    2.80
  13   1   6    3.80    2.90
  14  -1   6    1.30    3.10
  14   1   6   -4.60    2.00
  14   1   6   -2.60    3.00
  17  -2  -6    4.20    3.00
  17  -2  -6    4.50    2.70
  17  -2  -6    3.90    3.50
  17   2  -6   -1.70    3.10
  17   2  -6    9.00    3.20
  16  -2  -6    4.90    3.20
  16  -2  -6    1.60    2.90
  16  -2  -6    7.60    2.50
  16   2  -6    7.70    3.20
  16   2  -6    5.20    3.00
  16   2  -6    6.80    3.10
  15  -2  -6   -2.90    2.80
  15  -2  -6    3.20    2.10
  15  -2  -6   -0.50    2.40
  15   2  -6    0.40    2.40
  15   2  -6   -2.00    1.70
  15   2  -6    1.10    2.50
  14  -2  -6    1.50    2.50
  14  -2  -6    2.90    1.80
  14  -2  -6    2.50    2.20
  14   2  -6    0.00    2.10
  14   2  -6    0.30    1.50
  14   2  -6    0.50    1.80
  14   2  -6    2.70    2.30
  13  -2  -6   -0.50    1.40
  13  -2  -6    0.00    2.00
  13  -2  -6    2.20    2.20
  13   2  -6   -0.30    1.60
  13   2  -6    3.60    1.70
  13   2  -6    2.60    2.00
  13   2  -6    3.60    2.20
  12  -2  -6   22.10    3.10
  12  -2  -6   19.20    2.90
  12  -2  -6   14.80    2.30
  12   2  -6   22.10    3.20
  12   2  -6   21.50    2.90
  12   2  -6   25.20    2.70
  12   2  -6   26.00    3.40
  11  -2  -6   24.70    3.20
  11  -2  -6   28.10    2.80
  11  -2  -6   25.80    3.10
 -11  -2   6   20.90    2.50
  11   2  -6   24.50    3.20
  11   2  -6   16.30    2.50
  11   2  -6   21.70    2.60
  11   2  -6   23.30    2.90
  10  -2  -6   18.30    2.60
  10  -2  -6   17.90    2.70
  10  -2  -6   18.90    2.30
 -10  -2   6   18.40    2.30
  10   2  -6   21.00    2.60
  10   2  -6   16.40    2.90
  10   2  -6   22.00    2.60
  -9  -2   6   70.29    4.00
   9  -2  -6   67.09    4.40
   9  -2  -6   75.69    4.30
  -9  -2   6   68.09    4.70
   9  -2  -6   69.09    3.80
  -9   2   6   70.59    3.50
   9   2  -6   76.09    4.20
   9   2  -6   74.59    4.10
   9   2  -6   75.39    4.60
   8  -2  -6    2.10    1.30
  -8  -2   6    2.40    1.20
   8  -2  -6    2.50    1.40
  -8  -2   6   -1.20    1.50
   8  -2  -6    3.20    1.30
   8   2  -6    3.00    1.30
   8   2  -6   -0.30    1.60
  -8   2   6    2.90    1.00
   8   2  -6    2.50    1.20
   7  -2  -6   87.39    4.30
  -7  -2   6   91.99    5.00
  -7  -2   6   88.99    4.40
   7  -2  -6   89.29    4.60
   7  -2  -6   97.19    4.70
   7   2  -6   95.09    4.90
  -7   2   6  106.59    4.20
   7   2  -6   99.39    4.40
   7   2  -6  103.89    4.70
  -6  -2   6    1.10    1.30
   6  -2  -6    0.80    1.20
   6  -2  -6    2.10    1.00
   6   2  -6    0.90    1.30
   6   2  -6    1.00    0.90
   6   2  -6    1.20    0.90
   5  -2  -6   -0.80    1.00
  -5  -2   6   -1.20    0.50
  -5  -2   6    1.00    1.20
  -5  -2   6   -0.80    0.70
   5  -2  -6    0.10    0.70
   5   2  -6   -1.00    0.60
   5   2  -6   -0.10    0.80
  -5   2   6   -0.10    1.00
   5   2  -6   -0.30    1.10
  -4  -2   6  221.88    8.40
  -4  -2   6  231.08    8.70
   4  -2  -6  223.38    8.40
  -4  -2   6  230.88    7.80
   4  -2  -6  228.48    8.30
   4   2  -6  221.88    8.30
   4   2  -6  230.28    7.80
  -4   2   6  229.98    8.50
   4   2  -6  212.58    8.40
   3  -2  -6   25.70    1.80
  -3  -2   6   25.70    1.90
   3  -2  -6   21.10    1.90
  -3  -2   6   21.60    2.00
  -3   2   6   19.90    1.80
   3   2  -6   25.80    1.20
   3   2  -6   25.70    1.70
   3   2  -6   23.90    1.80
  -3   2   6   24.90    1.90
  -2  -2   6    9.20    1.10
   2  -2  -6   11.60    1.30
  -2  -2   6    9.60    1.40
   2  -2  -6   11.30    1.30
   2  -2  -6   10.30    1.20
  -2   2   6   10.50    1.30
  -2   2   6   13.90    1.50
   2   2  -6   14.10    1.40
  -1  -2   6   82.09    3.20
  -1  -2   6   74.19    3.70
   1  -2  -6   78.59    3.50
   1  -2  -6   74.29    3.30
  -1  -2   6   80.79    3.40
   1   2  -6   75.59    3.20
  -1   2   6   74.59    3.60
   1   2  -6   73.29    3.10
   1   2  -6   80.19    3.50
  -1   2   6   74.79    3.30
   0  -2  -6   74.69    3.50
   0  -2   6   68.39    3.70
   0  -2   6   78.29    3.30
   0  -2   6   78.19    3.00
   0  -2   6   69.89    3.30
   0  -2   6   75.99    2.70
   0  -2  -6   76.19    3.20
   0   2  -6   78.29    3.40
   0   2   6   79.19    3.30
   0   2  -6   77.49    3.20
   0   2   6   74.99    3.70
   1  -2   6  304.97   11.50
   1  -2   6  304.27   11.00
  -1  -2  -6  303.37   11.10
   1  -2   6  310.77   10.60
   1  -2   6  319.87   10.40
   1  -2   6  316.37   10.90
  -1   2  -6  319.17   10.50
   1   2   6  297.77   11.20
  -1   2  -6  314.67   10.90
  -1   2  -6  319.57   10.70
   1   2   6  316.67   11.40
   1   2   6  310.57   10.90
   2  -2   6  280.27    9.90
   2  -2   6  290.57    9.30
   2  -2   6  289.47    9.30
  -2  -2  -6  302.47   10.50
   2  -2   6  269.37   10.10
   2  -2   6  285.17   10.10
   2  -2   6  282.27   10.80
  -2   2  -6  291.07    9.90
  -2   2  -6  286.17    9.90
   2   2   6  272.77   10.60
  -2   2  -6  292.67    9.90
   2   2   6  281.07   10.20
   2   2   6  276.17   10.40
   3  -2   6  117.39    5.60
   3  -2   6  120.49    4.80
   3  -2   6  113.39    4.90
  -3  -2  -6  119.69    5.10
  -3  -2  -6  121.69    4.50
   3  -2   6  116.99    4.80
[truncated: 498,277 more chars]
