# Supplementary material for: Crystal structure of (E)-4-ethyl-2-(4-meth­oxy­benzyl­idene)-3,4-di­hydro­naphthalen-1(2H)-one
Source: Acta Crystallogr E Crystallogr Commun. 2015 May 30;71(Pt 6):o432. doi: 10.1107/S205698901501004X (PMC4459325; doi:10.1107/S205698901501004X)
Supplement: Supplementary file 2 [file e-71-0o432-Isup2.hkl]

data_I                                                                          
_shelx_title ' EL15_D568_DRX3_AK6_a.res in P2(1)/c'                             
_shelx_refln_list_code          4                                               
_shelx_F_calc_maximum      178.09                                               
_exptl_crystal_F_000       624.00                                               
_reflns_d_resolution_high  0.7401                                               
                                                                                
loop_                                                                           
 _space_group_symop_operation_xyz                                               
 'x, y, z'                                                                      
 '-x, y+1/2, -z+1/2'                                                            
 '-x, -y, -z'                                                                   
 'x, -y-1/2, z-1/2'                                                             
                                                                                
_cell_length_a    12.0411                                                       
_cell_length_b     8.9698                                                       
_cell_length_c    15.5832                                                       
_cell_angle_alpha  90.000                                                       
_cell_angle_beta  110.721                                                       
_cell_angle_gamma  90.000                                                       
                                                                                
_shelx_F_squared_multiplier     1.000                                           
                                                                                
loop_                                                                           
 _refln_index_h                                                                 
 _refln_index_k                                                                 
 _refln_index_l                                                                 
 _refln_F_squared_calc                                                          
 _refln_F_squared_meas                                                          
 _refln_F_squared_sigma                                                         
 _refln_observed_status                                                         
   2   0   0       7799.12       7481.81        92.53 o                         
   3   0   0       3703.30       3677.97        45.43 o                         
   4   0   0        503.70        528.49         8.63 o                         
   5   0   0       1947.55       1963.32        33.10 o                         
   6   0   0       1102.04       1201.21        27.88 o                         
   7   0   0          4.30          5.34         1.66 o                         
   8   0   0        240.37        244.60         5.50 o                         
   9   0   0         18.35         17.53         1.74 o                         
  10   0   0          1.72         -0.54         1.76 o                         
  11   0   0          4.11          5.36         3.00 o                         
  12   0   0          1.21          2.76         3.02 o                         
  13   0   0         82.99         88.03         6.38 o                         
  14   0   0         20.36         23.75         4.58 o                         
  15   0   0         21.05         30.49         5.16 o                         
   1   1   0        533.85        423.79        15.17 o                         
   2   1   0       1715.34       1676.64        12.67 o                         
   3   1   0        232.87        230.45         2.24 o                         
   4   1   0        794.55        727.82         6.86 o                         
   5   1   0       2580.13       2616.11        26.22 o                         
   6   1   0          3.54          5.97         0.81 o                         
   7   1   0        276.81        272.37         4.12 o                         
   8   1   0         42.98         45.74         1.66 o                         
   9   1   0          0.07         -0.99         0.99 o                         
  10   1   0         12.81         14.15         1.74 o                         
  11   1   0          2.70          2.39         1.97 o                         
  12   1   0          3.83          6.16         2.24 o                         
  13   1   0         10.26         15.63         2.97 o                         
  14   1   0          4.28          2.62         2.34 o                         
  15   1   0         19.54         15.36         3.34 o                         
   0   2   0       6703.41       6656.18       100.30 o                         
   1   2   0          1.24          1.80         0.37 o                         
   2   2   0        484.53        524.93         5.20 o                         
   3   2   0        319.26        316.33         4.24 o                         
   4   2   0       1211.17       1225.06        10.78 o                         
   5   2   0          1.01          0.86         0.57 o                         
   6   2   0        129.47        128.67         2.41 o                         
   7   2   0          0.13          0.79         0.97 o                         
   8   2   0          3.20          1.14         1.13 o                         
   9   2   0         25.83         24.80         1.74 o                         
  10   2   0         16.44         12.84         1.73 o                         
  11   2   0          7.84          3.28         2.30 o                         
  12   2   0         36.49         41.25         3.49 o                         
  13   2   0         40.35         47.76         3.29 o                         
  14   2   0          0.39          0.10         2.46 o                         
  15   2   0          0.25         -2.76         2.76 o                         
   1   3   0       2152.23       2187.39        22.79 o                         
   2   3   0        343.68        365.97         5.26 o                         
   3   3   0        870.35        864.20         8.95 o                         
   4   3   0        696.81        736.84         8.34 o                         
   5   3   0         13.88         12.51         0.94 o                         
   6   3   0         27.19         22.38         1.44 o                         
   7   3   0        238.69        254.37         4.16 o                         
   8   3   0         56.44         52.44         2.11 o                         
   9   3   0          2.69          4.96         1.35 o                         
  10   3   0          6.26          8.24         1.67 o                         
  11   3   0          0.99         -0.98         1.93 o                         
  12   3   0          1.15          1.31         1.99 o                         
  13   3   0         60.53         67.61         5.08 o                         
  14   3   0         34.54         44.96         4.20 o                         
   0   4   0         15.55          6.42         0.83 o                         
   1   4   0        323.12        338.07         6.48 o                         
   2   4   0         93.28         85.68         1.79 o                         
   3   4   0        517.50        507.52         7.30 o                         
   4   4   0        102.40        111.18         1.93 o                         
   5   4   0         22.14         22.08         1.08 o                         
   6   4   0        190.94        219.74         3.85 o                         
   7   4   0        153.90        156.36         4.29 o                         
   8   4   0        146.76        152.21         4.02 o                         
   9   4   0         21.63         23.80         1.67 o                         
  10   4   0          0.02         -1.33         1.33 o                         
  11   4   0          0.44         -2.08         2.10 o                         
  12   4   0         28.83         24.09         3.06 o                         
  13   4   0          4.37         10.16         3.85 o                         
  14   4   0         13.98         20.93         7.94 o                         
   1   5   0        136.28        120.63         2.54 o                         
   2   5   0          8.64         12.58         1.32 o                         
   3   5   0        245.40        254.60         4.42 o                         
   4   5   0         80.18         80.40         2.25 o                         
   5   5   0         18.29         18.98         1.06 o                         
   6   5   0        121.35        114.18         2.65 o                         
   7   5   0        169.47        157.26         2.99 o                         
   8   5   0        104.47        107.86         3.06 o                         
   9   5   0         60.40         52.80         2.39 o                         
  10   5   0         95.02         89.04         3.82 o                         
  11   5   0         26.83         21.64         3.24 o                         
  12   5   0          0.01         -0.64         2.69 o                         
  13   5   0          3.48          1.32         3.51 o                         
   0   6   0        349.92        346.57         6.49 o                         
   1   6   0          9.55         17.37         1.02 o                         
   2   6   0        157.23        146.71         2.50 o                         
   3   6   0        160.98        147.90         2.97 o                         
   4   6   0        113.64        119.23         2.55 o                         
   5   6   0        108.90         92.32         2.56 o                         
   6   6   0         27.34         28.26         1.90 o                         
   7   6   0          5.61          7.61         1.61 o                         
   8   6   0         18.14         17.83         2.01 o                         
   9   6   0         13.47         13.83         2.05 o                         
  10   6   0          0.11          0.78         1.72 o                         
  11   6   0          0.47         -3.17         3.38 o                         
  12   6   0          0.30         -1.87         2.60 o                         
  13   6   0          5.22          4.82         3.23 o                         
   1   7   0        225.49        222.52         3.41 o                         
   2   7   0         12.45         13.66         1.49 o                         
   3   7   0        401.10        383.29         5.44 o                         
   4   7   0        269.53        276.36         6.59 o                         
   5   7   0          4.14          4.72         1.32 o                         
   6   7   0          4.26          5.24         1.96 o                         
   7   7   0          0.24         -1.35         1.36 o                         
   8   7   0         19.09         17.34         1.95 o                         
   9   7   0          6.46          7.53         1.88 o                         
  10   7   0          5.76          5.39         1.93 o                         
  11   7   0          0.87         -2.47         2.47 o                         
  12   7   0          0.33         -1.97         4.48 o                         
   0   8   0          7.97         13.81         2.05 o                         
   1   8   0          9.13          7.39         1.02 o                         
   2   8   0         71.90         66.82         2.42 o                         
   3   8   0         67.49         65.54         2.34 o                         
   4   8   0        156.25        159.32         3.53 o                         
   5   8   0          0.27         -0.45         1.26 o                         
   6   8   0         29.04         33.58         3.15 o                         
   7   8   0         44.30         43.78         2.21 o                         
   8   8   0         34.44         36.22         2.82 o                         
   9   8   0         13.90         18.23         2.01 o                         
  10   8   0          1.01          2.11         1.97 o                         
  11   8   0         20.01         23.13         3.13 o                         
   1   9   0        171.96        176.95         4.49 o                         
   2   9   0          0.56          1.07         1.32 o                         
   3   9   0         56.42         55.68         2.96 o                         
   4   9   0          0.29         -1.13         1.13 o                         
   5   9   0         12.59         11.05         1.32 o                         
   6   9   0         60.13         61.29         1.90 o                         
   7   9   0         29.26         41.41         4.07 o                         
   8   9   0          9.17         10.63         3.92 o                         
   9   9   0          0.16          2.64         2.39 o                         
  10   9   0          1.77          1.43         1.80 o                         
   0  10   0         32.35         29.36         4.44 o                         
   1  10   0          3.27          3.94         2.29 o                         
   2  10   0         16.99         14.65         2.23 o                         
   3  10   0          2.20         -0.94         1.46 o                         
   4  10   0          0.00         -1.26         1.34 o                         
   5  10   0          0.60          2.05         2.11 o                         
   6  10   0          1.99          2.22         2.69 o                         
   7  10   0         23.62         34.01         3.35 o                         
   8  10   0          7.10          4.32         2.65 o                         
   1  11   0          1.87         -1.79         2.58 o                         
   2  11   0          3.29          3.11         2.52 o                         
   3  11   0          0.27         -2.63         2.63 o                         
   4  11   0          1.09          3.66         2.36 o                         
   5  11   0          0.00          1.34         2.04 o                         
   6  11   0         27.39         30.91         4.18 o                         
   0  12   0          4.38          9.32         4.28 o                         
   1  12   0          1.41         -0.04         2.86 o                         
   2  12   0          4.29          0.10         2.69 o                         
 -15   1   1          5.17          7.98         3.05 o                         
 -14   1   1          5.98          8.74         2.78 o                         
 -13   1   1         68.30         74.81         4.22 o                         
 -12   1   1         48.43         46.04         3.87 o                         
 -11   1   1          2.31          2.79         1.68 o                         
 -10   1   1         26.55         28.74         2.00 o                         
  -9   1   1        144.99        148.31         2.90 o                         
  -8   1   1         93.52         93.82         2.20 o                         
  -7   1   1          0.33          0.35         0.78 o                         
  -6   1   1          0.51         -0.65         0.72 o                         
  -5   1   1        430.78        429.74         5.24 o                         
  -4   1   1         40.82         41.41         1.04 o                         
  -3   1   1       1061.54       1004.53         8.04 o                         
  -2   1   1         34.67         42.06         0.69 o                         
  -1   1   1          2.42         -0.22         0.22 o                         
   0   1   1         75.15         48.62         1.72 o                         
   1   1   1       4071.71       4212.56        35.36 o                         
   2   1   1       4266.45       4227.84        30.03 o                         
   3   1   1         32.63         31.76         0.67 o                         
   4   1   1        342.04        359.88         3.67 o                         
   5   1   1          7.36          5.23         0.61 o                         
   6   1   1        202.20        199.64         2.72 o                         
   7   1   1         15.74         23.00         1.09 o                         
   8   1   1          1.27         -0.22         0.80 o                         
   9   1   1         95.96         91.86         2.68 o                         
  10   1   1         28.94         25.16         2.46 o                         
  11   1   1          0.01          0.65         2.01 o                         
  12   1   1          1.24          0.76         2.04 o                         
  13   1   1          5.23          5.15         2.07 o                         
  14   1   1         20.41         30.19         3.55 o                         
 -15   2   1          3.18          4.13         3.34 o                         
 -14   2   1         14.44         18.41         2.93 o                         
 -13   2   1          5.85          1.51         2.47 o                         
 -12   2   1         31.61         33.51         3.05 o                         
 -11   2   1          1.81          1.97         1.66 o                         
 -10   2   1         19.94         20.44         1.76 o                         
  -9   2   1         43.91         41.64         2.02 o                         
  -8   2   1         27.54         26.19         1.56 o                         
  -7   2   1         38.43         33.22         1.56 o                         
  -6   2   1       1416.73       1495.66        15.55 o                         
  -5   2   1       1218.80       1275.34        12.68 o                         
  -4   2   1        353.41        375.27         3.86 o                         
  -3   2   1         14.33         19.52         0.68 o                         
  -2   2   1        144.05        135.74         1.65 o                         
  -1   2   1       2992.46       3080.20        25.95 o                         
   0   2   1      31714.96      35640.09       585.35 o                         
   1   2   1        651.39        617.67         6.45 o                         
   2   2   1        498.04        527.46         5.20 o                         
   3   2   1        126.87        121.38         1.49 o                         
   4   2   1        619.66        629.68         6.31 o                         
   5   2   1         35.76         40.40         1.52 o                         
   6   2   1        311.63        349.30         4.42 o                         
   7   2   1         73.84         69.68         1.92 o                         
   8   2   1        101.26         99.03         2.62 o                         
   9   2   1         14.06         15.92         1.51 o                         
  10   2   1         23.69         21.37         2.32 o                         
  11   2   1          6.70          5.15         1.98 o                         
  12   2   1         18.13         21.76         2.50 o                         
  13   2   1          6.92          7.96         2.40 o                         
  14   2   1          8.81         10.46         3.01 o                         
 -15   3   1          0.00          2.30         4.04 o                         
 -14   3   1          4.76          9.61         2.83 o                         
 -13   3   1          0.05         -1.12         2.24 o                         
 -12   3   1          2.27          2.00         2.08 o                         
 -11   3   1          1.04         -0.55         1.62 o                         
 -10   3   1         46.95         53.30         2.55 o                         
  -9   3   1         69.51         64.48         2.43 o                         
  -8   3   1          6.86          7.26         1.30 o                         
  -7   3   1        110.02        124.06         2.73 o                         
  -6   3   1         75.88         73.55         1.97 o                         
  -5   3   1        795.39        835.33         9.53 o                         
  -4   3   1        387.18        373.35         4.21 o                         
  -3   3   1        298.80        301.19         4.30 o                         
  -2   3   1        335.87        331.08         3.60 o                         
  -1   3   1       2432.20       2424.71        25.23 o                         
   0   3   1       1653.71       1540.35        19.41 o                         
   1   3   1        649.52        673.78         8.86 o                         
   2   3   1         10.96         16.57         1.07 o                         
   3   3   1        186.57        194.37         3.22 o                         
   4   3   1         10.76         12.43         0.70 o                         
   5   3   1        319.81        319.80         4.44 o                         
   6   3   1         51.62         47.98         1.70 o                         
   7   3   1        230.87        215.70         3.52 o                         
   8   3   1         37.67         37.13         1.73 o                         
   9   3   1         15.05         11.97         1.43 o                         
  10   3   1         72.93         75.84         3.88 o                         
  11   3   1         10.53         15.02         2.16 o                         
  12   3   1          2.41          1.16         2.16 o                         
  13   3   1         13.79         18.99         3.42 o                         
  14   3   1          6.12          2.38         3.15 o                         
 -14   4   1          1.55          5.21         4.38 o                         
 -13   4   1          1.85          3.20         2.99 o                         
 -12   4   1         30.92         31.22         4.56 o                         
 -11   4   1          1.58          1.24         1.72 o                         
 -10   4   1         11.09          3.97         1.59 o                         
  -9   4   1         81.63         73.53         2.95 o                         
  -8   4   1         16.40         14.12         1.51 o                         
  -7   4   1         79.95         69.57         2.32 o                         
  -6   4   1         12.64         14.44         1.08 o                         
  -5   4   1        247.11        274.01         4.59 o                         
  -4   4   1          0.00         -0.51         0.51 o                         
  -3   4   1         66.33         76.26         1.46 o                         
  -2   4   1        436.86        435.60         5.40 o                         
  -1   4   1        272.46        304.69         4.25 o                         
   0   4   1        601.36        630.56         7.48 o                         
   1   4   1       1944.44       2051.73        24.19 o                         
   2   4   1        652.10        681.99        10.13 o                         
   3   4   1        225.96        197.74         3.95 o                         
   4   4   1          8.15          9.92         0.89 o                         
   5   4   1        190.61        192.06         2.91 o                         
   6   4   1        116.59        129.43         2.57 o                         
   7   4   1         12.44         12.45         1.23 o                         
   8   4   1        164.10        167.34         4.89 o                         
   9   4   1          0.23          0.59         1.27 o                         
  10   4   1          0.24          0.82         1.49 o                         
  11   4   1         45.77         43.90         3.49 o                         
  12   4   1          4.51          1.66         2.54 o                         
  13   4   1         20.81         28.74         4.21 o                         
  14   4   1          3.90          6.15         3.68 o                         
 -14   5   1          0.09          2.60         3.60 o                         
 -13   5   1          3.27          2.23         3.12 o                         
 -12   5   1          6.16          6.40         2.75 o                         
 -11   5   1          0.89         -0.91         2.00 o                         
 -10   5   1          1.71         -1.41         1.56 o                         
  -9   5   1         13.14         11.46         1.82 o                         
  -8   5   1         63.17         57.57         2.76 o                         
  -7   5   1          0.80         -0.25         1.32 o                         
  -6   5   1         12.84         13.44         0.93 o                         
  -5   5   1          3.99          5.01         1.06 o                         
  -4   5   1          0.00         -0.67         0.69 o                         
  -3   5   1         70.82         67.12         2.00 o                         
  -2   5   1          0.06         -0.30         0.59 o                         
  -1   5   1        508.60        490.22         6.53 o                         
   0   5   1        140.77        147.45         2.44 o                         
   1   5   1       2144.16       2071.72        21.92 o                         
   2   5   1        585.72        594.29         7.82 o                         
   3   5   1         29.48         33.67         1.70 o                         
   4   5   1        131.30        119.50         4.18 o                         
   5   5   1          2.31          1.09         0.70 o                         
   6   5   1        246.58        232.63         4.25 o                         
   7   5   1        186.76        186.83         3.34 o                         
   8   5   1        128.17        129.92         3.31 o                         
   9   5   1         13.50         17.73         1.77 o                         
  10   5   1          4.54          8.36         2.01 o                         
  11   5   1          0.12          1.39         2.44 o                         
  12   5   1          3.03          0.32         3.20 o                         
  13   5   1          1.46          2.73         5.35 o                         
 -13   6   1          0.84         -2.81         2.81 o                         
 -12   6   1          0.59          0.79         2.80 o                         
 -11   6   1          0.00         -0.27         2.26 o                         
 -10   6   1          3.02          2.03         1.88 o                         
  -9   6   1          0.03         -1.47         1.47 o                         
  -8   6   1         64.32         60.95         3.96 o                         
  -7   6   1        105.82        114.80         3.92 o                         
  -6   6   1         34.14         38.20         2.08 o                         
  -5   6   1         40.41         40.09         1.89 o                         
  -4   6   1        287.55        279.37         4.60 o                         
  -3   6   1        192.62        216.18         3.69 o                         
  -2   6   1         35.30         35.80         1.43 o                         
  -1   6   1         63.78         61.74         2.20 o                         
   0   6   1         30.21         35.53         1.34 o                         
   1   6   1         32.35         32.87         1.18 o                         
   2   6   1         52.07         56.42         1.71 o                         
   3   6   1        339.74        321.08         7.97 o                         
   4   6   1         88.99         84.13         3.11 o                         
   5   6   1          0.14         -0.17         0.67 o                         
   6   6   1        179.05        181.99         3.54 o                         
   7   6   1         76.11         75.88         3.35 o                         
   8   6   1         85.51         81.02         3.45 o                         
   9   6   1          1.24          1.38         1.44 o                         
  10   6   1         16.82         23.46         2.45 o                         
  11   6   1         14.12         23.81         2.99 o                         
  12   6   1          0.53         -0.28         3.08 o                         
 -12   7   1         40.80         50.78         4.44 o                         
 -11   7   1          5.32          7.68         2.40 o                         
 -10   7   1          1.66         -1.21         1.79 o                         
  -9   7   1          0.15         -0.24         1.75 o                         
  -8   7   1          5.10          6.31         1.73 o                         
  -7   7   1         42.98         47.77         3.08 o                         
  -6   7   1         61.13         60.60         2.73 o                         
  -5   7   1          3.37          1.62         1.48 o                         
  -4   7   1         73.90         67.49         3.31 o                         
  -3   7   1         19.78         18.76         1.52 o                         
  -2   7   1         54.78         46.29         1.61 o                         
  -1   7   1          4.05          4.63         0.94 o                         
   0   7   1          3.93          1.90         0.87 o                         
   1   7   1        969.11        957.35        10.90 o                         
   2   7   1         58.83         55.82         2.01 o                         
   3   7   1        176.77        172.42         5.42 o                         
   4   7   1         29.84         26.82         1.15 o                         
   5   7   1          0.78         -1.68         1.68 o                         
   6   7   1        221.90        226.82         5.36 o                         
   7   7   1        130.76        121.38         3.59 o                         
   8   7   1         30.07         31.55         2.21 o                         
   9   7   1          6.15          4.28         2.15 o                         
  10   7   1          0.00         -0.36         1.72 o                         
  11   7   1          4.99          7.69         3.21 o                         
  12   7   1          5.03          1.72         4.04 o                         
 -11   8   1          0.45         -2.23         2.38 o                         
 -10   8   1          0.24         -0.69         1.83 o                         
  -9   8   1          1.54          1.78         1.76 o                         
  -8   8   1          3.84          3.24         1.93 o                         
  -7   8   1          9.26          8.56         1.64 o                         
  -6   8   1          6.16          2.33         1.55 o                         
  -5   8   1         70.94         71.82         3.38 o                         
  -4   8   1          0.01         -1.05         1.48 o                         
  -3   8   1         11.49          9.72         1.25 o                         
  -2   8   1         69.26         70.07         2.06 o                         
  -1   8   1         33.16         35.88         1.93 o                         
   0   8   1        109.37        111.31         2.43 o                         
   1   8   1          6.65         12.41         1.18 o                         
   2   8   1         64.70         59.92         2.41 o                         
   3   8   1         14.20         13.25         1.96 o                         
   4   8   1          3.67          4.63         1.23 o                         
   5   8   1         12.70         16.08         2.32 o                         
   6   8   1          9.59         10.29         2.50 o                         
   7   8   1         65.09         68.25         3.75 o                         
   8   8   1          6.96         10.57         1.51 o                         
   9   8   1         12.12         11.17         2.22 o                         
  10   8   1          0.09          1.06         1.87 o                         
  11   8   1          0.28          0.55         2.30 o                         
 -10   9   1          0.00         -1.66         1.66 o                         
  -9   9   1         12.56          8.27         1.89 o                         
  -8   9   1          4.36          2.62         1.52 o                         
  -7   9   1          6.96          7.75         1.52 o                         
  -6   9   1         21.62         21.81         2.02 o                         
  -5   9   1         11.47         13.17         1.46 o                         
  -4   9   1         39.82         35.37         2.11 o                         
  -3   9   1          1.94         -0.09         1.20 o                         
  -2   9   1         56.22         60.69         2.78 o                         
  -1   9   1         15.31         18.61         2.19 o                         
   0   9   1         65.02         67.63         3.30 o                         
   1   9   1         43.24         48.32         2.29 o                         
   2   9   1         77.26         74.00         3.74 o                         
   3   9   1         11.13          5.73         1.36 o                         
   4   9   1         99.71         92.14         2.72 o                         
   5   9   1          4.48          5.03         0.83 o                         
   6   9   1         16.42         18.13         2.56 o                         
   7   9   1          0.96          0.51         2.27 o                         
   8   9   1          5.46          2.60         2.47 o                         
   9   9   1          1.36          3.21         2.78 o                         
  -8  10   1          4.08          3.77         2.63 o                         
  -7  10   1          3.69          0.78         2.33 o                         
  -6  10   1         10.12         15.40         2.22 o                         
  -5  10   1          0.31          1.78         1.45 o                         
  -4  10   1          2.92          3.52         1.50 o                         
  -3  10   1          2.12         -1.83         1.83 o                         
  -2  10   1          1.68         -1.90         1.90 o                         
  -1  10   1          2.32          0.39         2.22 o                         
   0  10   1          0.81          0.06         2.18 o                         
   1  10   1          2.58          0.16         2.05 o                         
   2  10   1          3.87          3.73         1.94 o                         
   3  10   1          1.42          1.18         2.24 o                         
   4  10   1          2.09          2.23         1.68 o                         
   5  10   1         10.45         10.71         1.67 o                         
   6  10   1          5.85          5.45         3.74 o                         
   7  10   1         19.36         26.48         3.23 o                         
   8  10   1          2.05          4.08         2.62 o                         
  -6  11   1         11.01          9.54         1.38 o                         
  -5  11   1          0.19          0.42         3.21 o                         
  -4  11   1          1.84         -2.62         2.82 o                         
  -3  11   1          0.33         -3.16         3.16 o                         
  -2  11   1          0.76          5.30         2.58 o                         
  -1  11   1          0.00         -2.32         2.38 o                         
   0  11   1         19.75         23.87         3.24 o                         
   1  11   1          1.40         -2.25         2.25 o                         
   2  11   1          5.20          1.25         3.78 o                         
   3  11   1          6.99          1.65         2.33 o                         
   4  11   1          9.03          4.01         2.03 o                         
   5  11   1         32.99         28.55         2.82 o                         
   6  11   1         15.36         21.37         3.41 o                         
  -2  12   1          2.04          2.25         4.52 o                         
  -1  12   1          0.01         -2.77         2.77 o                         
   0  12   1          4.99         -0.29         2.91 o                         
   1  12   1          0.11          4.45         2.70 o                         
 -15   0   2          2.63          0.52         3.55 o                         
 -14   0   2         10.70          5.49         3.66 o                         
 -13   0   2          0.68          7.32         3.48 o                         
 -12   0   2         85.70         89.45         6.06 o                         
 -11   0   2        191.34        180.26         7.30 o                         
 -10   0   2          5.94          2.27         2.73 o                         
  -9   0   2          4.20          2.87         1.48 o                         
  -8   0   2        228.12        201.35         7.29 o                         
  -7   0   2        200.33        213.31         8.09 o                         
  -6   0   2       2291.56       2488.45        45.29 o                         
  -5   0   2        318.36        346.77         7.01 o                         
  -4   0   2        394.17        370.11         7.61 o                         
  -3   0   2          3.27          2.65         0.71 o                         
  -2   0   2        337.08        318.21         4.38 o                         
  -1   0   2       5001.60       3410.79        78.82 o                         
   0   0   2       5690.24       4044.66       210.29 o                         
   1   0   2       3583.02       3400.68        41.93 o                         
   2   0   2      10713.93      10656.58       122.70 o                         
   3   0   2       1936.15       2141.98        25.13 o                         
   4   0   2         34.91         32.94         1.99 o                         
   5   0   2       1800.57       1845.23        23.28 o                         
   6   0   2          7.81          5.16         0.82 o                         
   7   0   2       1701.26       1687.00        21.71 o                         
   8   0   2        575.71        539.39         9.96 o                         
   9   0   2        156.15        142.97         8.91 o                         
  10   0   2          1.33         -0.70         2.22 o                         
  11   0   2         27.71         22.50         3.20 o                         
  12   0   2          0.51          5.50         2.76 o                         
  13   0   2          1.99         -3.22         3.22 o                         
  14   0   2          9.17         14.83         4.93 o                         
 -15   1   2          8.36          4.12         3.49 o                         
 -14   1   2         12.09         12.23         2.93 o                         
 -13   1   2        115.86        130.67         5.32 o                         
 -12   1   2        309.63        288.25         6.98 o                         
 -11   1   2          2.62          4.07         1.76 o                         
 -10   1   2          9.15         13.61         1.73 o                         
  -9   1   2          0.43          0.38         1.23 o                         
  -8   1   2         42.05         35.55         2.06 o                         
  -7   1   2        250.56        281.66         4.07 o                         
  -6   1   2       1709.93       1817.43        19.55 o                         
  -5   1   2        501.11        566.12         6.63 o                         
  -4   1   2        545.13        561.97         5.92 o                         
  -3   1   2       3976.30       3871.08        32.68 o                         
  -2   1   2         49.47         46.57         0.85 o                         
  -1   1   2       1468.06       1460.52        12.42 o                         
   0   1   2       1618.14       1575.72        12.56 o                         
   1   1   2       8647.96       8927.52        68.88 o                         
   2   1   2       5463.02       5386.40        38.21 o                         
   3   1   2         92.80         76.53         1.00 o                         
   4   1   2         44.12         53.44         0.99 o                         
   5   1   2        113.93        113.58         1.65 o                         
   6   1   2        337.86        314.76         3.72 o                         
   7   1   2        153.98        164.37         2.42 o                         
   8   1   2         23.80         23.82         1.02 o                         
   9   1   2         37.11         35.02         2.30 o                         
  10   1   2         13.30         17.36         1.97 o                         
  11   1   2          4.19         -0.89         1.70 o                         
  12   1   2          7.32         12.64         2.14 o                         
  13   1   2         13.20         14.76         2.95 o                         
  14   1   2          9.96         12.02         3.09 o                         
 -15   2   2         12.74         15.01         3.28 o                         
 -14   2   2         11.77          7.74         2.80 o                         
 -13   2   2         12.04         11.67         2.70 o                         
 -12   2   2         19.62         21.20         2.76 o                         
 -11   2   2          1.42          1.32         1.66 o                         
 -10   2   2         11.35         12.22         1.65 o                         
  -9   2   2         24.15         23.91         1.79 o                         
  -8   2   2         76.22         70.86         2.30 o                         
  -7   2   2        560.51        558.88         6.91 o                         
  -6   2   2         32.43         35.32         1.32 o                         
  -5   2   2        867.57        925.83         9.47 o                         
  -4   2   2         60.48         66.23         1.67 o                         
  -3   2   2         96.58         91.83         1.41 o                         
  -2   2   2       5238.92       5211.53        43.78 o                         
  -1   2   2        433.82        412.39         4.29 o                         
   0   2   2        967.80        982.59         8.87 o                         
   1   2   2      30838.33      34801.38       390.59 o                         
   2   2   2       1113.63       1153.67        10.05 o                         
   3   2   2         19.32         16.93         0.81 o                         
   4   2   2        324.19        335.78         4.73 o                         
   5   2   2          0.06         -0.64         0.64 o                         
   6   2   2        525.63        506.08         5.73 o                         
   7   2   2        327.57        329.09         5.06 o                         
   8   2   2        140.59        137.50         2.93 o                         
   9   2   2         72.41         74.49         2.47 o                         
  10   2   2          9.89         15.46         2.09 o                         
  11   2   2         17.54         18.33         2.19 o                         
  12   2   2          2.10          0.87         2.03 o                         
  13   2   2          0.00         -1.77         2.40 o                         
  14   2   2         46.12         52.15         4.71 o                         
 -15   3   2          0.24         -3.26         3.26 o                         
 -14   3   2          0.02          1.08         2.62 o                         
 -13   3   2          3.10          2.61         2.42 o                         
 -12   3   2         22.99         29.88         2.65 o                         
 -11   3   2          6.37          6.18         2.01 o                         
 -10   3   2         30.58         34.89         2.41 o                         
  -9   3   2         80.64         87.15         3.32 o                         
  -8   3   2         97.34         93.68         2.91 o                         
  -7   3   2          6.39          5.11         1.26 o                         
  -6   3   2         13.12         14.40         1.53 o                         
  -5   3   2        197.81        217.19         3.24 o                         
  -4   3   2        419.86        441.26         5.37 o                         
  -3   3   2        297.07        300.15         3.78 o                         
  -2   3   2        188.03        188.97         2.35 o                         
  -1   3   2          5.53          7.35         0.60 o                         
   0   3   2       3060.79       3027.86        35.10 o                         
   1   3   2       3631.23       3723.10        40.72 o                         
   2   3   2        111.03        100.55         1.86 o                         
   3   3   2         16.18         14.75         0.67 o                         
   4   3   2        234.73        235.43         2.98 o                         
   5   3   2         91.88         99.43         2.10 o                         
   6   3   2         47.06         52.29         1.77 o                         
   7   3   2        325.46        318.18         4.86 o                         
   8   3   2        247.91        219.93         3.99 o                         
   9   3   2         53.64         53.18         3.22 o                         
  10   3   2          0.52         -1.03         1.70 o                         
  11   3   2          0.04          1.18         2.10 o                         
  12   3   2         21.57         21.09         3.12 o                         
  13   3   2          6.29          2.03         2.89 o                         
  14   3   2          4.15          4.26         4.57 o                         
 -14   4   2          1.70          5.56         3.15 o                         
 -13   4   2          2.20          0.52         3.78 o                         
 -12   4   2          2.38          0.90         1.93 o                         
 -11   4   2         10.20         11.44         2.06 o                         
 -10   4   2         18.31         17.05         1.90 o                         
  -9   4   2        116.08        107.92         3.69 o                         
  -8   4   2          0.80          1.70         1.38 o                         
  -7   4   2          0.65          0.23         1.04 o                         
  -6   4   2          7.19          4.36         0.95 o                         
  -5   4   2         34.58         40.57         1.52 o                         
  -4   4   2          0.11          1.05         0.67 o                         
  -3   4   2        679.08        709.91         8.00 o                         
  -2   4   2       1284.04       1267.83        13.68 o                         
  -1   4   2         12.06         15.25         1.02 o                         
   0   4   2         49.36         58.59         1.26 o                         
   1   4   2         27.85         30.15         2.53 o                         
   2   4   2         46.25         56.10         1.52 o                         
   3   4   2         51.22         61.44         2.01 o                         
   4   4   2         24.30         21.64         0.88 o                         
   5   4   2         30.06         26.74         1.12 o                         
   6   4   2        217.68        197.66         3.37 o                         
   7   4   2          5.19          5.54         1.16 o                         
   8   4   2         11.06         15.33         1.47 o                         
   9   4   2         33.09         35.57         1.92 o                         
  10   4   2         18.20         20.53         2.47 o                         
  11   4   2          6.86          3.78         2.26 o                         
  12   4   2         14.29         13.50         3.39 o                         
  13   4   2          1.08         -0.88         3.16 o                         
 -14   5   2          4.35          8.07         4.09 o                         
 -13   5   2          6.30          5.08         2.94 o                         
 -12   5   2          5.13          8.55         2.70 o                         
 -11   5   2          8.38          5.91         2.28 o                         
 -10   5   2          0.13          1.13         1.62 o                         
  -9   5   2         12.05         12.76         1.77 o                         
  -8   5   2          1.63          1.12         1.48 o                         
  -7   5   2          6.02          4.04         1.48 o                         
  -6   5   2          2.06          2.57         0.89 o                         
  -5   5   2          5.36          8.08         1.21 o                         
  -4   5   2        148.86        134.36         2.58 o                         
  -3   5   2        402.53        414.30         5.80 o                         
  -2   5   2        743.48        741.43         9.61 o                         
  -1   5   2         10.08          6.74         0.84 o                         
   0   5   2        953.61        954.13        12.69 o                         
   1   5   2       1670.60       1621.70        20.99 o                         
   2   5   2        583.04        604.91         8.62 o                         
   3   5   2         42.78         40.87         2.03 o                         
   4   5   2        350.82        346.45         4.56 o                         
   5   5   2         91.74         95.55         2.00 o                         
   6   5   2         98.16         92.31         2.42 o                         
   7   5   2        180.34        177.38         3.56 o                         
   8   5   2         59.73         65.81         2.97 o                         
   9   5   2          7.31          5.05         1.45 o                         
  10   5   2          2.27         -1.19         2.06 o                         
  11   5   2          3.00          5.96         2.72 o                         
  12   5   2         16.93         14.90         3.40 o                         
  13   5   2          1.34          3.38         3.49 o                         
 -13   6   2          1.37          2.60         3.10 o                         
 -12   6   2         13.10          8.52         3.01 o                         
 -11   6   2          6.79          6.18         2.30 o                         
 -10   6   2          0.40          1.31         1.83 o                         
  -9   6   2         51.81         47.88         2.86 o                         
  -8   6   2         12.18         14.01         1.95 o                         
  -7   6   2         36.08         34.94         2.27 o                         
  -6   6   2         28.71         27.01         1.97 o                         
  -5   6   2        143.70        148.62         3.23 o                         
  -4   6   2         31.79         27.78         1.70 o                         
  -3   6   2        226.89        231.14         3.82 o                         
  -2   6   2         33.85         38.95         1.70 o                         
  -1   6   2        209.89        208.65         3.29 o                         
   0   6   2         23.29         17.95         1.01 o                         
   1   6   2         36.12         32.80         1.28 o                         
   2   6   2         37.32         37.79         1.75 o                         
   3   6   2         11.71         10.06         1.54 o                         
   4   6   2         10.92         13.35         1.42 o                         
   5   6   2        111.81        103.23         3.80 o                         
   6   6   2         42.13         42.29         1.71 o                         
   7   6   2         68.24         67.93         2.38 o                         
   8   6   2         13.87         12.89         1.52 o                         
   9   6   2          5.19          4.27         1.46 o                         
  10   6   2          8.36          6.01         2.64 o                         
  11   6   2          3.00          1.37         2.58 o                         
  12   6   2         20.86         19.32         5.27 o                         
 -12   7   2          4.60          5.44         2.97 o                         
 -11   7   2         41.41         43.92         3.54 o                         
 -10   7   2          0.01         -1.76         1.76 o                         
  -9   7   2         71.53         76.27         4.06 o                         
  -8   7   2          5.51          6.08         1.75 o                         
  -7   7   2         60.84         60.87         3.07 o                         
  -6   7   2          8.23          6.49         1.60 o                         
  -5   7   2          6.12          5.27         1.91 o                         
  -4   7   2          9.45          8.51         2.72 o                         
  -3   7   2          2.50          0.48         1.02 o                         
  -2   7   2        112.56        116.97         2.57 o                         
  -1   7   2         65.05         70.29         2.01 o                         
   0   7   2         12.67         13.53         1.11 o                         
   1   7   2         52.84         50.50         1.66 o                         
   2   7   2        729.89        698.50         9.50 o                         
   3   7   2          7.85          8.10         1.06 o                         
   4   7   2        681.08        661.77        12.35 o                         
   5   7   2         20.90         21.19         2.14 o                         
   6   7   2         80.50         76.36         3.87 o                         
   7   7   2         21.83         22.97         2.26 o                         
   8   7   2          1.86          2.34         2.32 o                         
   9   7   2         38.73         40.63         2.25 o                         
  10   7   2         13.51         12.53         2.68 o                         
  11   7   2          0.29         -0.30         2.44 o                         
 -11   8   2          1.61          2.30         2.25 o                         
 -10   8   2          1.88          1.13         1.93 o                         
  -9   8   2          1.30          2.77         1.92 o                         
  -8   8   2         42.81         40.95         2.69 o                         
  -7   8   2          1.71          0.68         1.61 o                         
  -6   8   2         24.17         22.65         2.34 o                         
  -5   8   2         55.26         59.65         3.47 o                         
  -4   8   2        108.17        109.02         4.09 o                         
  -3   8   2         31.14         29.36         1.80 o                         
  -2   8   2          5.96          6.20         1.11 o                         
  -1   8   2        101.87        107.13         2.39 o                         
   0   8   2          9.20          9.53         1.17 o                         
   1   8   2         12.63         15.54         1.52 o                         
   2   8   2         62.07         56.49         2.20 o                         
   3   8   2         90.07         80.30         3.65 o                         
   4   8   2          8.24          8.20         1.01 o                         
   5   8   2          0.30          2.59         1.71 o                         
   6   8   2         13.08         12.59         2.30 o                         
   7   8   2          8.03          9.17         2.38 o                         
   8   8   2          0.36         -0.51         2.11 o                         
   9   8   2         20.36         26.32         3.25 o                         
  10   8   2          6.74          5.29         2.59 o                         
 -10   9   2          7.03          5.53         2.21 o                         
  -9   9   2          3.23          0.43         3.65 o                         
  -8   9   2          7.49          6.31         2.15 o                         
  -7   9   2          3.29          6.20         1.99 o                         
  -6   9   2          7.64          5.90         1.93 o                         
  -5   9   2         22.29         24.32         2.31 o                         
  -4   9   2         19.10         19.09         1.88 o                         
  -3   9   2          5.52          9.99         1.72 o                         
  -2   9   2          0.53         -1.42         1.42 o                         
  -1   9   2          6.13          7.82         1.66 o                         
   0   9   2          1.23          0.71         1.33 o                         
   1   9   2        267.63        265.90         7.16 o                         
   2   9   2         85.09         66.79         2.64 o                         
   3   9   2         74.88         76.06         2.62 o                         
   4   9   2        138.69        132.19         3.25 o                         
   5   9   2         62.16         63.94         3.39 o                         
   6   9   2         54.07         52.73         3.63 o                         
   7   9   2         57.68         62.54         3.87 o                         
   8   9   2          0.36         -0.07         2.51 o                         
   9   9   2          0.54          7.46         3.07 o                         
  -9  10   2          0.49         -0.08         1.57 o                         
  -8  10   2          0.89         -2.18         2.18 o                         
  -7  10   2          0.18          0.02         1.66 o                         
  -6  10   2         21.23         21.13         2.76 o                         
  -5  10   2         48.50         53.11         3.28 o                         
  -4  10   2         15.05         15.80         2.90 o                         
  -3  10   2         26.02         29.04         2.71 o                         
  -2  10   2          0.00          0.23         2.21 o                         
  -1  10   2         38.39         38.17         4.78 o                         
   0  10   2          0.06         -2.06         2.06 o                         
   1  10   2          1.55         -1.59         2.55 o                         
   2  10   2          4.42          4.15         2.78 o                         
   3  10   2          4.10          0.83         1.84 o                         
   4  10   2          0.18          1.62         1.24 o                         
   5  10   2         19.82         25.32         2.77 o                         
   6  10   2          2.32          3.84         2.41 o                         
   7  10   2          4.46          7.42         2.72 o                         
  -6  11   2         29.30         30.56         2.79 o                         
  -5  11   2          7.49          6.58         3.95 o                         
  -4  11   2          6.84          1.68         2.74 o                         
  -3  11   2          0.38          0.82         2.68 o                         
  -2  11   2          7.20         11.96         2.91 o                         
  -1  11   2          2.08          0.08         3.07 o                         
   0  11   2         14.00          6.64         2.68 o                         
   1  11   2         10.50          8.74         2.82 o                         
   2  11   2         31.27         41.64         3.57 o                         
   3  11   2          7.42          9.30         2.54 o                         
   4  11   2          0.11         -1.34         1.34 o                         
   5  11   2          1.00          4.46         3.37 o                         
  -2  12   2          3.23          7.26         3.37 o                         
  -1  12   2          0.05          0.38         2.86 o                         
   0  12   2          1.02         -3.33         5.70 o                         
   1  12   2          9.47         11.61         3.14 o                         
 -15   1   3          8.13          9.57         3.47 o                         
 -14   1   3          1.51          1.28         2.53 o                         
 -13   1   3          6.39          3.15         3.36 o                         
 -12   1   3         28.84         20.68         2.31 o                         
 -11   1   3          1.26         -1.62         1.62 o                         
 -10   1   3         24.21         25.86         2.18 o                         
  -9   1   3          4.66          3.93         1.25 o                         
  -8   1   3        346.46        332.68         5.39 o                         
  -7   1   3         14.59          8.99         1.16 o                         
  -6   1   3        419.10        443.75         6.24 o                         
  -5   1   3        176.81        182.03         2.92 o                         
  -4   1   3        126.96        100.27         1.72 o                         
  -3   1   3       2181.14       2080.69        17.84 o                         
  -2   1   3       1535.92       1421.26        11.86 o                         
  -1   1   3         96.95        105.89         1.44 o                         
   0   1   3          2.08          3.52         0.36 o                         
   1   1   3       6212.40       6147.84        47.16 o                         
   2   1   3       3091.31       3131.79        24.89 o                         
   3   1   3        598.00        548.49         5.06 o                         
   4   1   3        137.09        146.02         2.03 o                         
   5   1   3         55.68         60.82         1.50 o                         
   6   1   3        112.90        105.78         1.99 o                         
   7   1   3        544.73        548.12         6.41 o                         
   8   1   3        121.89        108.77         2.64 o                         
   9   1   3         24.96         22.40         1.98 o                         
  10   1   3          0.01          0.63         1.57 o                         
  11   1   3          3.03          5.48         2.03 o                         
  12   1   3         33.06         38.32         3.42 o                         
  13   1   3          3.43          5.08         2.74 o                         
  14   1   3          4.83          6.43         3.05 o                         
 -15   2   3          5.83          2.65         2.95 o                         
 -14   2   3          0.41          0.98         2.45 o                         
 -13   2   3         41.84         49.49         3.61 o                         
 -12   2   3         22.64         23.50         2.38 o                         
 -11   2   3        204.51        198.82         4.89 o                         
 -10   2   3          1.08         -0.29         1.47 o                         
  -9   2   3         17.51         18.42         1.72 o                         
  -8   2   3          8.96          6.31         1.19 o                         
  -7   2   3         68.20         68.88         2.00 o                         
  -6   2   3         26.47         26.90         1.24 o                         
  -5   2   3         40.53         56.96         1.49 o                         
  -4   2   3         91.63         86.68         1.52 o                         
  -3   2   3        565.65        539.38         5.66 o                         
  -2   2   3        666.99        628.26         6.12 o                         
  -1   2   3          1.41          3.34         0.46 o                         
   0   2   3        180.84        162.30         1.76 o                         
   1   2   3        312.63        316.84         2.83 o                         
   2   2   3       6389.68       6722.97        58.44 o                         
   3   2   3        110.45        102.52         1.35 o                         
   4   2   3        985.27       1034.28         9.25 o                         
   5   2   3          0.48          0.57         0.60 o                         
   6   2   3          2.07          1.19         0.77 o                         
   7   2   3        199.51        200.41         3.12 o                         
   8   2   3        766.13        765.06         9.39 o                         
   9   2   3        220.25        222.93         5.02 o                         
  10   2   3         14.35         12.50         2.08 o                         
  11   2   3         10.23          6.37         2.38 o                         
  12   2   3          0.00          1.17         2.37 o                         
  13   2   3          9.46          2.96         2.68 o                         
  14   2   3          0.57          0.26         3.88 o                         
 -15   3   3          0.59         -2.85         3.11 o                         
 -14   3   3          0.94          0.38         2.54 o                         
 -13   3   3          2.18          1.29         2.19 o                         
 -12   3   3         47.64         36.56         3.10 o                         
 -11   3   3         63.42         53.57         2.94 o                         
 -10   3   3         47.68         41.00         2.35 o                         
  -9   3   3         65.06         64.45         2.68 o                         
  -8   3   3         11.79         13.43         1.56 o                         
  -7   3   3        466.46        481.06         7.08 o                         
  -6   3   3          0.43          0.28         0.95 o                         
  -5   3   3         88.55        104.88         2.13 o                         
  -4   3   3        747.48        791.74         8.51 o                         
  -3   3   3        121.02        114.70         1.93 o                         
  -2   3   3       1251.54       1227.31        14.24 o                         
  -1   3   3        520.09        510.23         6.02 o                         
   0   3   3       1242.36       1233.79        14.04 o                         
   1   3   3        497.70        534.00         6.55 o                         
   2   3   3         89.58         79.03         1.50 o                         
   3   3   3        328.28        346.46         4.47 o                         
   4   3   3         13.04         12.96         0.86 o                         
   5   3   3         25.78         25.57         1.23 o                         
   6   3   3          4.68          3.92         1.03 o                         
   7   3   3          0.14          1.33         1.09 o                         
   8   3   3         20.41         14.85         1.95 o                         
   9   3   3          0.78         -0.13         1.44 o                         
  10   3   3         72.46         77.20         3.72 o                         
  11   3   3         11.82         11.18         2.64 o                         
  12   3   3         21.96         20.96         3.35 o                         
  13   3   3          1.71         -2.66         2.90 o                         
 -15   4   3          0.70          1.89         3.84 o                         
 -14   4   3          1.14          0.68         3.16 o                         
 -13   4   3          2.44          3.71         2.70 o                         
 -12   4   3         22.27         28.41         2.65 o                         
 -11   4   3          1.24          4.12         1.72 o                         
 -10   4   3          5.70          2.65         1.54 o                         
  -9   4   3         32.66         37.18         2.21 o                         
  -8   4   3         23.81         22.55         1.79 o                         
  -7   4   3        223.01        226.43         4.05 o                         
  -6   4   3          5.63          4.20         1.00 o                         
  -5   4   3        957.61       1018.83        12.00 o                         
  -4   4   3        181.18        174.89         3.67 o                         
  -3   4   3        159.40        158.93         3.00 o                         
  -2   4   3        476.77        507.72         9.35 o                         
  -1   4   3        649.59        715.03         8.06 o                         
   0   4   3        431.74        461.36         8.01 o                         
   1   4   3       1883.93       1898.95        22.63 o                         
   2   4   3        258.04        272.11         3.89 o                         
   3   4   3          0.58         -0.66         0.66 o                         
   4   4   3         40.75         42.06         1.19 o                         
   5   4   3        246.20        227.57         3.32 o                         
   6   4   3          9.87         10.16         1.14 o                         
   7   4   3        305.19        295.34         4.51 o                         
   8   4   3        183.14        171.15         3.36 o                         
   9   4   3         50.04         48.80         2.80 o                         
  10   4   3          6.15          5.38         2.12 o                         
  11   4   3          1.49          0.46         3.18 o                         
  12   4   3         17.63         22.86         3.78 o                         
  13   4   3          8.17          8.01         3.79 o                         
 -14   5   3          0.21         -0.46         4.26 o                         
 -13   5   3         11.53          7.74         3.19 o                         
 -12   5   3          0.70          0.51         2.99 o                         
 -11   5   3         38.44         39.73         2.93 o                         
 -10   5   3          3.97         -0.56         1.61 o                         
  -9   5   3          4.11          4.02         1.58 o                         
  -8   5   3         29.54         27.22         2.07 o                         
  -7   5   3         47.52         43.96         1.97 o                         
  -6   5   3          0.12          2.33         0.96 o                         
  -5   5   3         27.23         31.39         1.51 o                         
  -4   5   3        133.82        144.10         2.70 o                         
  -3   5   3        222.93        228.76         3.66 o                         
  -2   5   3         61.29         64.53         2.85 o                         
  -1   5   3         19.52         25.60         1.29 o                         
   0   5   3         93.94         92.72         2.40 o                         
   1   5   3        277.10        316.59         4.74 o                         
   2   5   3        586.08        566.41         8.30 o                         
   3   5   3         64.27         50.38         1.68 o                         
   4   5   3        422.03        408.22         5.32 o                         
   5   5   3          1.03          0.51         0.87 o                         
   6   5   3         86.54         87.60         2.07 o                         
   7   5   3        179.16        178.03         3.63 o                         
   8   5   3          0.45         -0.29         1.52 o                         
   9   5   3          7.42          8.85         1.94 o                         
  10   5   3         44.23         42.47         3.94 o                         
  11   5   3          3.00          0.33         3.43 o                         
  12   5   3          1.71         -1.36         4.92 o                         
 -13   6   3         12.96         15.14         4.79 o                         
 -12   6   3         41.90         47.70         4.65 o                         
 -11   6   3          2.35          2.64         1.98 o                         
 -10   6   3          3.63          1.29         1.88 o                         
  -9   6   3         21.20         16.56         2.13 o                         
  -8   6   3         18.49         18.83         2.78 o                         
  -7   6   3         81.60         80.51         3.16 o                         
  -6   6   3         34.54         34.51         2.20 o                         
  -5   6   3         40.21         45.05         1.72 o                         
  -4   6   3          1.70          2.77         1.24 o                         
  -3   6   3         20.50         20.96         1.99 o                         
  -2   6   3          1.61          2.27         1.21 o                         
  -1   6   3         39.36         37.67         1.37 o                         
   0   6   3          0.01         -0.53         1.02 o                         
   1   6   3         89.30        101.71         2.56 o                         
   2   6   3        311.72        326.67         5.56 o                         
   3   6   3         49.60         40.90         2.18 o                         
   4   6   3        168.60        168.92         3.53 o                         
   5   6   3         12.56         12.68         1.40 o                         
   6   6   3         28.80         22.83         1.39 o                         
   7   6   3         26.29         26.04         1.69 o                         
   8   6   3          3.78          1.70         1.31 o                         
   9   6   3         10.03          9.08         2.20 o                         
  10   6   3          0.15         -0.27         2.29 o                         
  11   6   3          0.05          0.68         2.66 o                         
  12   6   3          9.86          8.65         3.51 o                         
 -13   7   3          1.54          4.52         4.00 o                         
 -12   7   3         19.17         19.07         3.76 o                         
 -11   7   3          0.00         -2.20         2.20 o                         
 -10   7   3         16.87         21.50         2.46 o                         
  -9   7   3          0.11         -1.72         1.72 o                         
  -8   7   3          0.54          2.70         1.76 o                         
  -7   7   3          5.06          6.81         1.62 o                         
  -6   7   3          0.03          0.29         1.81 o                         
  -5   7   3        123.78        118.84         4.79 o                         
  -4   7   3        257.00        254.61         8.21 o                         
  -3   7   3         20.10         16.64         1.50 o                         
  -2   7   3          0.53         -1.02         1.02 o                         
  -1   7   3         14.27         12.82         1.00 o                         
   0   7   3         75.11         74.91         2.36 o                         
   1   7   3        500.84        491.37         6.18 o                         
   2   7   3        636.74        624.94        10.28 o                         
   3   7   3          9.03          7.44         1.36 o                         
   4   7   3         29.71         27.88         1.96 o                         
   5   7   3         17.08         18.36         1.33 o                         
   6   7   3         39.49         36.63         2.30 o                         
   7   7   3        111.37        117.49         3.64 o                         
   8   7   3          0.84          1.03         1.24 o                         
   9   7   3          1.13          5.03         2.11 o                         
  10   7   3          6.59          3.92         2.30 o                         
  11   7   3          0.75         -2.44         2.44 o                         
 -12   8   3          2.29          2.57         2.58 o                         
 -11   8   3         59.39         68.57         3.91 o                         
 -10   8   3         20.32         25.57         2.69 o                         
  -9   8   3          0.02          1.35         1.80 o                         
  -8   8   3          2.54          2.96         1.85 o                         
  -7   8   3          1.22         -1.78         1.78 o                         
  -6   8   3         48.64         48.76         2.93 o                         
  -5   8   3         23.47         18.44         2.51 o                         
  -4   8   3          1.86          0.48         1.73 o                         
  -3   8   3         22.82         22.03         1.69 o                         
  -2   8   3         12.14         13.17         1.25 o                         
  -1   8   3         10.46         10.20         1.38 o                         
   0   8   3        110.59        126.50         3.28 o                         
   1   8   3         30.99         33.25         2.35 o                         
   2   8   3         24.60         25.31         1.67 o                         
   3   8   3         49.15         51.16         2.04 o                         
   4   8   3         21.80         23.86         1.69 o                         
   5   8   3          1.50          1.97         2.56 o                         
   6   8   3         23.66         28.11         2.50 o                         
   7   8   3          0.24         -0.26         1.69 o                         
   8   8   3          2.93         -0.27         2.20 o                         
   9   8   3         15.34         11.14         3.75 o                         
  10   8   3          6.34          8.32         4.97 o                         
 -10   9   3          1.55          2.90         2.03 o                         
  -9   9   3          0.14         -0.23         2.03 o                         
  -8   9   3          0.00         -1.91         1.91 o                         
  -7   9   3          4.69          3.40         2.59 o                         
  -6   9   3         12.05         14.42         3.59 o                         
  -5   9   3         31.57         29.29         2.86 o                         
  -4   9   3         23.43         22.47         3.64 o                         
  -3   9   3          1.35          2.22         3.18 o                         
  -2   9   3         31.82         30.55         2.28 o                         
  -1   9   3          0.03         -1.49         1.49 o                         
   0   9   3         26.90         22.44         2.24 o                         
   1   9   3          1.97         -0.35         1.40 o                         
   2   9   3         41.99         48.61         2.35 o                         
   3   9   3         12.45          9.30         1.48 o                         
   4   9   3          3.54          0.88         0.97 o                         
   5   9   3          2.23          3.35         1.97 o                         
   6   9   3          6.23          6.83         2.19 o                         
   7   9   3         10.84         11.49         2.67 o                         
   8   9   3          2.71          2.84         2.89 o                         
   9   9   3          9.39         11.00         5.55 o                         
  -9  10   3          0.33          0.92         1.99 o                         
  -8  10   3          2.96          4.60         2.16 o                         
  -7  10   3          5.00          5.05         2.50 o                         
  -6  10   3          0.16         -1.10         2.08 o                         
  -5  10   3          1.23          5.36         2.37 o                         
  -4  10   3          4.13          1.00         2.42 o                         
  -3  10   3          2.71          1.63         3.77 o                         
  -2  10   3          0.07         -1.96         1.96 o                         
  -1  10   3         37.84         36.40         3.83 o                         
   0  10   3          7.79          7.07         2.68 o                         
   1  10   3         89.37         93.65         4.15 o                         
   2  10   3          6.25          5.56         1.66 o                         
   3  10   3          3.35          4.10         1.33 o                         
   4  10   3          7.69          8.13         1.46 o                         
   5  10   3          0.00         -2.15         2.15 o                         
   6  10   3          0.56         -2.08         2.08 o                         
   7  10   3          3.28         -0.17         2.52 o                         
  -6  11   3          5.83          6.92         2.62 o                         
  -5  11   3          3.64          4.57         2.63 o                         
  -4  11   3          1.26          0.38         2.74 o                         
  -3  11   3          1.38          3.38         2.88 o                         
  -2  11   3         11.10          4.94         3.00 o                         
  -1  11   3          8.02          3.12         2.78 o                         
   0  11   3          0.04         -0.85         2.47 o                         
   1  11   3         19.19         12.13         2.97 o                         
   2  11   3          0.02          3.56         2.48 o                         
   3  11   3         70.76         71.56         4.36 o                         
   4  11   3         18.88         15.88         1.99 o                         
   5  11   3         15.12         18.80         4.68 o                         
 -16   0   4         33.66         51.90         7.29 o                         
 -15   0   4          2.02          0.30         3.83 o                         
 -14   0   4         15.21         17.69         4.28 o                         
 -13   0   4        214.73        212.43        11.91 o                         
 -12   0   4        145.09        159.27        10.21 o                         
 -11   0   4        832.54        781.48        18.71 o                         
 -10   0   4         17.74         20.36         3.38 o                         
  -9   0   4         62.62         66.15         4.36 o                         
  -8   0   4         20.39         18.17         2.01 o                         
  -7   0   4        247.44        209.53         5.35 o                         
  -6   0   4       1347.64       1261.50        22.03 o                         
  -5   0   4          2.79          0.06         0.94 o                         
  -4   0   4         11.50          6.48         1.09 o                         
  -3   0   4        123.41        135.44         2.75 o                         
  -2   0   4        988.97        925.22        11.26 o                         
  -1   0   4       7438.46       7598.31        87.35 o                         
   0   0   4       1023.68        956.32        10.27 o                         
   1   0   4          0.51          3.04         0.63 o                         
   2   0   4       1215.10       1348.26        20.32 o                         
   3   0   4        486.53        538.44         8.84 o                         
   4   0   4       1211.22       1293.04        20.65 o                         
   5   0   4         21.40         20.57         1.32 o                         
   6   0   4         91.45         92.38         2.52 o                         
   7   0   4         26.16         29.00         2.12 o                         
   8   0   4       2303.65       2290.74        44.66 o                         
   9   0   4        138.10        124.09         7.82 o                         
  10   0   4         32.28         25.94         3.06 o                         
  11   0   4         41.88         47.48         4.96 o                         
  12   0   4          8.32         11.92         3.95 o                         
  13   0   4          9.39         13.17         5.40 o                         
 -15   1   4          5.50          2.65         2.94 o                         
 -14   1   4          1.11          0.07         2.99 o                         
 -13   1   4          0.06         -1.41         2.57 o                         
 -12   1   4          0.47         -0.97         1.83 o                         
 -11   1   4        583.33        533.41         9.95 o                         
 -10   1   4         47.82         53.11         2.79 o                         
  -9   1   4        200.56        196.61         4.04 o                         
  -8   1   4        264.10        264.60         4.57 o                         
  -7   1   4        327.06        354.09         5.43 o                         
  -6   1   4         91.36         83.24         2.08 o                         
  -5   1   4       1008.08       1031.33        12.15 o                         
  -4   1   4         30.78         25.37         1.14 o                         
  -3   1   4         76.65         88.78         1.37 o                         
  -2   1   4       1165.77       1136.99         9.66 o                         
  -1   1   4        309.78        284.99         3.64 o                         
   0   1   4        106.16        104.12         1.23 o                         
   1   1   4       2433.77       2315.42        19.75 o                         
   2   1   4        205.19        181.09         2.22 o                         
   3   1   4       1706.41       1704.07        15.85 o                         
   4   1   4       1033.09       1024.36         9.54 o                         
   5   1   4         76.95         85.64         1.77 o                         
   6   1   4          9.03         10.84         0.99 o                         
   7   1   4         36.76         39.76         1.70 o                         
   8   1   4         19.71         15.39         1.66 o                         
   9   1   4         37.45         30.75         2.17 o                         
  10   1   4         18.77         19.90         2.68 o                         
  11   1   4          1.82         -0.04         2.26 o                         
  12   1   4         19.46         21.04         3.06 o                         
  13   1   4          0.31         -2.22         2.62 o                         
 -15   2   4          5.62          7.43         2.85 o                         
 -14   2   4          0.39         -2.41         2.41 o                         
 -13   2   4          5.96          5.17         2.06 o                         
 -12   2   4         10.14          9.07         2.09 o                         
 -11   2   4          4.40          8.12         1.85 o                         
 -10   2   4          0.14          2.65         1.59 o                         
  -9   2   4         20.81         21.22         1.62 o                         
  -8   2   4          5.25          4.85         1.18 o                         
  -7   2   4         32.22         27.83         1.44 o                         
  -6   2   4        198.65        193.33         3.10 o                         
  -5   2   4       1030.79       1119.88        12.43 o                         
  -4   2   4        115.80        120.05         2.23 o                         
  -3   2   4        993.19        959.34         9.24 o                         
  -2   2   4         70.82         74.57         1.26 o                         
  -1   2   4       1002.11       1037.82         9.44 o                         
   0   2   4        917.19        888.82         8.17 o                         
   1   2   4         43.01         43.31         0.91 o                         
   2   2   4         74.47         79.02         1.22 o                         
   3   2   4       1003.51        953.32         8.85 o                         
   4   2   4       1005.22       1021.09         9.55 o                         
   5   2   4          0.37          0.83         0.76 o                         
   6   2   4         90.14         89.57         2.44 o                         
   7   2   4        308.81        291.66         4.82 o                         
   8   2   4        459.02        450.62         7.20 o                         
   9   2   4         51.02         44.30         2.63 o                         
  10   2   4          6.33          5.58         2.24 o                         
  11   2   4          0.41          0.73         2.23 o                         
  12   2   4          1.12         -2.16         3.45 o                         
  13   2   4          0.00          0.47         2.93 o                         
 -15   3   4          3.89          7.38         3.39 o                         
 -14   3   4          0.03          0.79         2.49 o                         
 -13   3   4          0.81         -1.47         1.90 o                         
 -12   3   4          2.79          2.73         1.87 o                         
 -11   3   4          8.35          4.60         1.73 o                         
 -10   3   4          0.80         -1.46         1.46 o                         
  -9   3   4          0.29         -1.37         1.37 o                         
  -8   3   4          0.05          1.12         1.49 o                         
  -7   3   4         33.18         34.03         1.73 o                         
  -6   3   4         73.18         65.55         2.06 o                         
  -5   3   4        478.43        476.10         5.95 o                         
  -4   3   4        419.77        446.73         5.26 o                         
  -3   3   4         42.10         41.81         1.20 o                         
  -2   3   4        843.95        864.01        10.06 o                         
  -1   3   4         52.50         65.63         1.38 o                         
   0   3   4         22.79         21.94         0.90 o                         
   1   3   4       2528.53       2595.96        27.25 o                         
   2   3   4        179.42        155.23         2.27 o                         
   3   3   4        727.90        743.58         8.08 o                         
   4   3   4          1.48          0.56         0.77 o                         
   5   3   4        119.61        119.65         2.25 o                         
   6   3   4          1.75          1.21         0.96 o                         
   7   3   4        213.36        200.70         3.55 o                         
   8   3   4          5.80          4.41         1.36 o                         
   9   3   4          5.47          7.49         1.81 o                         
  10   3   4         38.09         30.89         2.91 o                         
  11   3   4          0.19         -0.78         2.48 o                         
  12   3   4          3.21          5.15         2.96 o                         
  13   3   4          0.06         -2.90         2.90 o                         
 -15   4   4          0.11         -2.74         2.96 o                         
 -14   4   4         12.52          7.78         3.15 o                         
 -13   4   4          4.75          6.01         2.43 o                         
 -12   4   4          0.93          1.59         1.91 o                         
 -11   4   4         18.89         15.51         2.03 o                         
 -10   4   4         20.13         16.55         1.92 o                         
  -9   4   4          0.01          2.24         1.50 o                         
  -8   4   4         58.35         55.74         2.30 o                         
  -7   4   4         15.92         18.32         1.56 o                         
  -6   4   4         99.83        112.92         3.49 o                         
  -5   4   4         12.75         13.45         1.07 o                         
  -4   4   4          5.63          8.87         0.99 o                         
  -3   4   4        151.65        162.72         2.72 o                         
  -2   4   4        403.60        451.42         6.10 o                         
  -1   4   4         53.62         41.04         1.50 o                         
   0   4   4        417.89        468.90         6.88 o                         
   1   4   4       1550.06       1565.07        18.95 o                         
   2   4   4       2479.77       2644.70        25.45 o                         
   3   4   4         64.63         58.52         1.92 o                         
   4   4   4          6.10          7.88         0.95 o                         
   5   4   4         14.68         14.92         1.14 o                         
   6   4   4          3.04          3.53         1.08 o                         
   7   4   4        249.85        252.56         4.13 o                         
   8   4   4         69.09         68.43         2.33 o                         
   9   4   4          1.91          2.96         2.09 o                         
  10   4   4          0.04         -1.13         3.17 o                         
  11   4   4          2.10          6.05         2.74 o                         
  12   4   4          7.14         12.67         4.92 o                         
 -14   5   4          0.55         -0.97         2.79 o                         
 -13   5   4          1.00         -0.82         2.24 o                         
 -12   5   4         12.23         12.55         2.46 o                         
 -11   5   4          3.37          3.69         1.88 o                         
 -10   5   4          5.45          8.01         1.89 o                         
  -9   5   4         96.66         93.71         3.26 o                         
  -8   5   4          0.01          0.46         1.36 o                         
  -7   5   4          0.05          0.20         1.39 o                         
  -6   5   4         31.86         28.47         1.72 o                         
  -5   5   4        350.33        346.62         5.37 o                         
  -4   5   4        559.34        590.95         7.17 o                         
  -3   5   4         60.90         64.88         2.49 o                         
  -2   5   4         10.56         21.07         1.55 o                         
  -1   5   4        970.43       1019.84        13.68 o                         
   0   5   4        569.46        575.71         8.07 o                         
   1   5   4        196.38        191.86         3.41 o                         
   2   5   4         41.39         40.64         1.66 o                         
   3   5   4        916.59        902.65        11.22 o                         
   4   5   4          2.94          0.81         0.85 o                         
   5   5   4        427.44        409.99         5.94 o                         
   6   5   4         41.55         43.47         1.63 o                         
   7   5   4         21.20         20.37         1.71 o                         
   8   5   4         25.90         26.97         1.84 o                         
   9   5   4          0.37         -1.44         3.03 o                         
  10   5   4          8.53         10.18         3.05 o                         
  11   5   4          0.45         -0.61         3.43 o                         
  12   5   4         15.88         13.26         4.03 o                         
 -13   6   4          3.59          3.76         2.85 o                         
 -12   6   4         17.35         19.12         3.32 o                         
 -11   6   4         60.29         58.68         3.56 o                         
 -10   6   4         21.47         26.18         2.57 o                         
  -9   6   4         17.06         18.28         2.25 o                         
  -8   6   4        154.94        141.10         4.02 o                         
  -7   6   4         40.60         47.41         2.96 o                         
  -6   6   4          1.43          3.62         1.33 o                         
  -5   6   4         53.08         57.57         3.52 o                         
  -4   6   4         72.63         72.14         2.16 o                         
  -3   6   4         13.12         10.74         1.46 o                         
  -2   6   4        152.28        152.94         3.26 o                         
  -1   6   4         37.08         38.55         1.26 o                         
   0   6   4         80.79         81.32         3.33 o                         
   1   6   4          1.46          0.21         0.90 o                         
   2   6   4         90.67         86.44         2.72 o                         
   3   6   4          1.03          2.22         1.20 o                         
   4   6   4        476.88        451.70         6.99 o                         
   5   6   4         15.30         12.98         1.32 o                         
   6   6   4         27.05         30.19         1.88 o                         
   7   6   4          4.11          2.22         1.53 o                         
   8   6   4          7.54          8.20         1.63 o                         
   9   6   4          0.88          1.72         3.56 o                         
  10   6   4         35.13         40.49         6.24 o                         
  11   6   4          5.13          7.25         5.01 o                         
 -13   7   4         18.31         27.64         4.79 o                         
 -12   7   4          0.26         -0.88         2.49 o                         
 -11   7   4         16.51         15.53         3.06 o                         
 -10   7   4          0.03         -1.81         1.81 o                         
  -9   7   4         10.41          8.95         2.77 o                         
  -8   7   4          0.48         -0.73         1.65 o                         
  -7   7   4         78.69         73.95         3.22 o                         
  -6   7   4          4.37          4.25         1.63 o                         
  -5   7   4         50.35         44.77         2.76 o                         
  -4   7   4          1.31          4.09         1.50 o                         
  -3   7   4          0.01         -0.80         1.30 o                         
  -2   7   4          0.76          0.34         1.07 o                         
  -1   7   4          0.05         -1.12         1.12 o                         
   0   7   4          0.15         -0.82         1.25 o                         
   1   7   4          0.95          0.10         1.27 o                         
   2   7   4         30.66         26.11         2.00 o                         
   3   7   4         78.65         80.49         2.74 o                         
   4   7   4         12.28         11.36         1.54 o                         
   5   7   4         80.78         83.01         3.70 o                         
   6   7   4          0.31          2.79         1.27 o                         
   7   7   4          9.78          9.70         1.64 o                         
   8   7   4         10.82         11.15         1.99 o                         
   9   7   4         43.36         45.11         7.41 o                         
  10   7   4         20.74         27.02         5.23 o                         
 -12   8   4         19.17         20.88         4.20 o                         
 -11   8   4          0.79          4.28         2.28 o                         
 -10   8   4         55.45         47.93         3.74 o                         
  -9   8   4         17.97         21.20         2.54 o                         
  -8   8   4         66.51         64.24         3.61 o                         
  -7   8   4          0.02         -1.93         1.93 o                         
  -6   8   4          1.91         -0.20         1.60 o                         
  -5   8   4          7.85          5.37         1.91 o                         
  -4   8   4          0.02          0.90         1.77 o                         
  -3   8   4         28.80         30.51         2.46 o                         
  -2   8   4         11.23         10.13         1.80 o                         
  -1   8   4         16.96         21.19         1.76 o                         
   0   8   4         20.05         19.95         1.78 o                         
   1   8   4          6.42          6.15         1.36 o                         
   2   8   4          8.03          7.31         1.28 o                         
   3   8   4         11.33         14.84         1.75 o                         
   4   8   4         62.31         62.06         3.89 o                         
   5   8   4         56.09         53.29         2.32 o                         
   6   8   4          0.00         -0.44         1.72 o                         
   7   8   4          0.72          0.86         2.40 o                         
   8   8   4          2.30          0.04         2.13 o                         
   9   8   4          0.31         -2.05         3.32 o                         
 -10   9   4         10.17          7.89         2.35 o                         
  -9   9   4          2.06          4.48         2.28 o                         
  -8   9   4          1.50          1.25         2.28 o                         
  -7   9   4         11.78         15.27         2.63 o                         
  -6   9   4          1.30          2.16         2.19 o                         
  -5   9   4          0.54          0.69         2.15 o                         
  -4   9   4         53.45         48.75         6.11 o                         
  -3   9   4          0.38         -0.84         1.92 o                         
  -2   9   4          1.14         -1.90         1.90 o                         
  -1   9   4          6.68          6.17         1.80 o                         
   0   9   4         42.53         43.01         2.63 o                         
   1   9   4         26.43         22.19         1.86 o                         
   2   9   4         48.27         44.35         2.23 o                         
   3   9   4         51.03         59.75         2.42 o                         
   4   9   4         17.75         20.45         1.37 o                         
   5   9   4         13.44         15.17         3.94 o                         
   6   9   4          0.00         -2.20         2.20 o                         
   7   9   4          8.97          5.11         2.91 o                         
   8   9   4          1.00         -2.81         2.81 o                         
  -9  10   4          0.29          1.75         2.26 o                         
  -8  10   4          3.92          3.00         2.50 o                         
  -7  10   4          6.97          8.24         2.69 o                         
  -6  10   4          1.45          0.29         2.38 o                         
  -5  10   4         17.60         14.20         3.43 o                         
  -4  10   4         30.18         32.08         3.75 o                         
  -3  10   4         46.75         50.28         4.27 o                         
  -2  10   4          3.18          1.48         2.62 o                         
  -1  10   4          9.79         12.26         2.95 o                         
   0  10   4         27.97         32.24         3.28 o                         
   1  10   4          4.90          5.92         2.00 o                         
   2  10   4          6.90          7.90         1.96 o                         
   3  10   4          0.33          0.24         1.28 o                         
   4  10   4          0.59          0.78         1.52 o                         
   5  10   4          5.48         10.90         3.40 o                         
   6  10   4          0.45          0.79         2.48 o                         
   7  10   4          0.92         -0.63         3.08 o                         
  -6  11   4          0.72          0.56         2.51 o                         
  -5  11   4         29.86         35.06         5.93 o                         
  -4  11   4         89.32        107.01         9.37 o                         
  -3  11   4          1.15         -1.22         2.64 o                         
  -2  11   4          0.98          2.46         2.85 o                         
  -1  11   4          3.88          6.40         3.12 o                         
   0  11   4          0.00          1.70         2.64 o                         
   1  11   4          2.62          1.45         3.64 o                         
   2  11   4         73.37         74.30         4.45 o                         
   3  11   4          4.62          2.08         2.23 o                         
   4  11   4          0.00         -1.24         1.24 o                         
 -16   1   5          1.93          3.19         3.51 o                         
 -15   1   5          3.89          0.64         2.74 o                         
 -14   1   5          0.10         -0.62         2.48 o                         
 -13   1   5          4.60          1.12         3.18 o                         
 -12   1   5          9.40          9.84         2.35 o                         
 -11   1   5        252.03        258.31         6.30 o                         
 -10   1   5         22.49         22.81         2.25 o                         
  -9   1   5        280.35        264.99         4.85 o                         
  -8   1   5         50.06         50.66         2.34 o                         
  -7   1   5          0.46          1.45         0.98 o                         
  -6   1   5        114.05        119.29         2.69 o                         
  -5   1   5       1091.81       1140.25        14.39 o                         
  -4   1   5         56.99         39.34         1.95 o                         
  -3   1   5        699.84        701.45         7.95 o                         
  -2   1   5        926.74        932.72         8.95 o                         
  -1   1   5        441.00        404.44         4.17 o                         
   0   1   5        185.72        181.75         2.26 o                         
   1   1   5        138.38        135.74         1.79 o                         
   2   1   5        149.52        147.38         2.04 o                         
   3   1   5        169.05        164.53         2.37 o                         
   4   1   5        111.66        108.08         1.72 o                         
   5   1   5         10.12         10.79         0.92 o                         
   6   1   5         56.56         57.29         1.65 o                         
   7   1   5         11.59         11.85         1.17 o                         
   8   1   5         63.63         70.10         3.02 o                         
   9   1   5        213.68        203.67         5.68 o                         
  10   1   5          0.54         -1.76         1.99 o                         
  11   1   5          4.67          2.55         2.39 o                         
  12   1   5          5.75          4.81         2.65 o                         
  13   1   5          3.15          3.12         2.83 o                         
 -15   2   5          0.00         -2.66         2.66 o                         
 -14   2   5          5.11          5.30         2.56 o                         
 -13   2   5         15.63         11.43         2.65 o                         
 -12   2   5          0.27          2.31         1.89 o                         
 -11   2   5        168.72        136.66         4.13 o                         
 -10   2   5         19.14         17.46         1.97 o                         
  -9   2   5          3.83          4.92         1.24 o                         
  -8   2   5         66.31         69.39         2.33 o                         
  -7   2   5         18.38         22.18         1.38 o                         
  -6   2   5        962.45       1012.04        12.15 o                         
  -5   2   5         47.41         44.53         1.83 o                         
  -4   2   5        149.52        149.93         2.58 o                         
  -3   2   5          7.15          3.59         0.65 o                         
  -2   2   5        343.43        335.81         3.98 o                         
  -1   2   5        457.88        447.98         5.06 o                         
   0   2   5        694.52        777.42         7.85 o                         
   1   2   5        297.69        298.12         3.19 o                         
   2   2   5       1377.26       1514.17        12.88 o                         
   3   2   5         67.79         91.73         1.73 o                         
   4   2   5         47.93         48.86         1.33 o                         
   5   2   5          0.01          0.09         0.85 o                         
   6   2   5         25.33         24.60         1.53 o                         
   7   2   5         26.01         27.80         1.79 o                         
   8   2   5        505.22        512.12         8.49 o                         
   9   2   5          2.56          0.45         2.02 o                         
  10   2   5          4.04         10.18         2.27 o                         
  11   2   5          5.09          1.84         2.34 o                         
  12   2   5          0.01         -0.06         2.58 o                         
  13   2   5         17.39         25.11         4.98 o                         
 -15   3   5          0.28         -3.00         3.00 o                         
 -14   3   5          2.76          4.61         2.60 o                         
 -13   3   5          2.41          1.51         2.05 o                         
 -12   3   5         17.94         20.27         2.39 o                         
 -11   3   5         56.70         48.93         2.68 o                         
 -10   3   5        110.43        117.98         4.46 o                         
  -9   3   5         22.09         24.90         1.97 o                         
  -8   3   5         44.68         50.62         2.19 o                         
  -7   3   5        126.93        129.40         2.99 o                         
  -6   3   5        102.89         89.15         2.20 o                         
  -5   3   5        431.41        442.99         6.01 o                         
  -4   3   5        507.15        527.07         6.37 o                         
  -3   3   5         61.83         53.15         1.77 o                         
  -2   3   5        350.45        336.91         4.25 o                         
  -1   3   5        609.12        648.58         7.36 o                         
   0   3   5          3.34          4.00         0.53 o                         
   1   3   5        277.95        276.47         3.47 o                         
   2   3   5         14.29         29.75         1.12 o                         
   3   3   5       2836.84       2914.80        29.33 o                         
   4   3   5        542.64        506.31         7.03 o                         
   5   3   5        267.34        260.32         4.33 o                         
   6   3   5         14.91         14.12         1.50 o                         
   7   3   5         16.08         13.87         1.56 o                         
   8   3   5         12.67         10.60         1.75 o                         
   9   3   5          0.11          0.50         2.06 o                         
  10   3   5          9.35          6.98         2.32 o                         
  11   3   5          4.24          6.21         3.07 o                         
  12   3   5          2.86          0.57         2.75 o                         
 -15   4   5          1.65          1.66         4.00 o                         
 -14   4   5          2.36         -1.68         3.06 o                         
 -13   4   5          1.97          3.59         2.32 o                         
 -12   4   5         46.50         43.93         3.31 o                         
 -11   4   5         27.04         28.40         2.31 o                         
 -10   4   5          4.73          6.70         1.70 o                         
  -9   4   5          4.46          1.72         1.52 o                         
  -8   4   5        103.95         99.45         3.04 o                         
  -7   4   5         15.59         17.98         1.67 o                         
  -6   4   5         44.24         46.70         1.92 o                         
  -5   4   5         15.81         18.36         1.33 o                         
  -4   4   5         47.03         50.18         2.47 o                         
  -3   4   5        361.63        375.44         5.08 o                         
  -2   4   5       1000.51       1055.02        13.04 o                         
  -1   4   5         73.11         68.71         2.56 o                         
   0   4   5        766.64        784.16        11.63 o                         
   1   4   5        453.92        491.41         6.27 o                         
   2   4   5         54.94         55.36         1.54 o                         
   3   4   5        825.02        836.83         8.85 o                         
   4   4   5         53.86         57.17         1.69 o                         
   5   4   5        270.32        266.14         4.26 o                         
   6   4   5          0.56         -1.33         1.33 o                         
   7   4   5        123.01        113.47         3.11 o                         
   8   4   5         30.72         36.70         2.65 o                         
   9   4   5         82.07         80.35         5.49 o                         
  10   4   5         26.64         32.88         3.46 o                         
  11   4   5          2.14          5.72         3.15 o                         
  12   4   5          3.67         -1.36         3.36 o                         
 -14   5   5          1.19         -0.31         2.82 o                         
 -13   5   5          3.25          6.90         2.39 o                         
 -12   5   5          0.04          0.16         2.16 o                         
 -11   5   5          1.51         -1.79         1.79 o                         
 -10   5   5         45.84         39.07         2.66 o                         
  -9   5   5         82.52         75.42         2.85 o                         
  -8   5   5         19.64         20.86         1.81 o                         
  -7   5   5         49.51         42.32         2.23 o                         
  -6   5   5          1.40          1.33         1.25 o                         
  -5   5   5         49.63         60.37         2.20 o                         
  -4   5   5          2.03          1.56         1.00 o                         
  -3   5   5          2.35          3.02         1.03 o                         
  -2   5   5         47.77         53.40         1.88 o                         
  -1   5   5         36.57         33.33         1.41 o                         
   0   5   5          5.20          4.35         1.14 o                         
   1   5   5         80.46         89.09         2.45 o                         
   2   5   5         32.46         31.26         2.02 o                         
   3   5   5         48.50         48.64         1.29 o                         
   4   5   5         46.77         42.40         1.50 o                         
   5   5   5         32.62         35.56         1.55 o                         
   6   5   5        103.43        100.06         2.95 o                         
   7   5   5         56.57         56.15         3.63 o                         
   8   5   5         13.86         12.79         3.09 o                         
   9   5   5         62.22         75.25         7.72 o                         
  10   5   5         40.01         47.98         4.25 o                         
  11   5   5         16.17         10.77         8.79 o                         
  12   5   5          2.96         -2.41         4.48 o                         
 -14   6   5          0.08          0.04         3.30 o                         
 -13   6   5         10.17         13.91         3.01 o                         
 -12   6   5          8.95         11.52         2.68 o                         
 -11   6   5          5.09          4.87         2.18 o                         
 -10   6   5        197.23        194.64         5.43 o                         
  -9   6   5         18.43         15.83         2.09 o                         
  -8   6   5         52.48         49.05         3.04 o                         
  -7   6   5          8.09          5.84         1.72 o                         
  -6   6   5          8.85          9.59         1.67 o                         
  -5   6   5        134.04        122.58         3.12 o                         
  -4   6   5          0.32         -0.25         1.07 o                         
  -3   6   5         72.04         76.04         3.74 o                         
  -2   6   5         11.83         14.33         1.64 o                         
  -1   6   5         71.43         64.17         3.01 o                         
   0   6   5          9.60         12.34         1.36 o                         
   1   6   5        263.03        285.54         4.74 o                         
   2   6   5         17.54         19.23         1.75 o                         
   3   6   5          7.88          9.84         1.49 o                         
   4   6   5        246.82        250.94         4.74 o                         
   5   6   5        214.78        212.93         4.12 o                         
   6   6   5          0.00         -0.56         1.26 o                         
   7   6   5         23.01         24.73         2.10 o                         
   8   6   5          0.10         -2.61         2.61 o                         
   9   6   5          1.63          0.13         4.26 o                         
  10   6   5          0.07          3.33         4.44 o                         
  11   6   5          6.64          4.23         4.79 o                         
 -13   7   5          2.43          1.22         2.78 o                         
 -12   7   5         14.28         17.48         4.61 o                         
 -11   7   5          0.52          0.89         2.13 o                         
 -10   7   5         78.45         85.09         4.03 o                         
  -9   7   5          4.47         -0.04         1.84 o                         
  -8   7   5          2.24          1.65         1.93 o                         
  -7   7   5         18.64         18.24         2.15 o                         
  -6   7   5          1.03          0.45         1.70 o                         
  -5   7   5         38.38         35.32         2.59 o                         
  -4   7   5         74.74         68.83         3.05 o                         
  -3   7   5          3.06          0.18         1.38 o                         
  -2   7   5          0.97          0.40         1.09 o                         
  -1   7   5          5.27          3.27         1.66 o                         
   0   7   5          4.60          3.37         1.38 o                         
   1   7   5          0.47         -0.09         1.49 o                         
   2   7   5          0.00         -0.49         1.45 o                         
   3   7   5         45.27         38.50         2.10 o                         
   4   7   5          1.86          1.87         1.38 o                         
   5   7   5          4.63          4.91         1.36 o                         
   6   7   5          1.41          0.09         1.32 o                         
   7   7   5          1.97          1.11         1.62 o                         
   8   7   5          4.73         11.10         3.04 o                         
   9   7   5         79.37         88.57         6.30 o                         
  10   7   5          0.93         -0.20         3.80 o                         
 -12   8   5          0.30          2.63         2.66 o                         
 -11   8   5          2.07         -0.77         2.24 o                         
 -10   8   5          1.24          2.01         3.15 o                         
  -9   8   5          0.44          3.10         2.00 o                         
  -8   8   5          4.11          3.49         1.94 o                         
  -7   8   5          0.39         -1.89         1.89 o                         
  -6   8   5          9.10          8.27         2.14 o                         
  -5   8   5         11.38          9.70         2.14 o                         
  -4   8   5         37.75         41.26         2.59 o                         
  -3   8   5          8.39          5.63         1.75 o                         
  -2   8   5          0.05         -0.72         1.55 o                         
  -1   8   5          0.90          0.41         1.37 o                         
   0   8   5          1.55          0.37         1.31 o                         
   1   8   5          6.53          7.62         2.50 o                         
   2   8   5          1.29          1.49         1.48 o                         
   3   8   5         52.84         48.76         2.45 o                         
   4   8   5          0.07         -0.53         1.41 o                         
   5   8   5         19.56         22.22         1.79 o                         
   6   8   5          0.84          3.25         1.46 o                         
   7   8   5          5.14          3.66         1.81 o                         
   8   8   5          8.94          8.35         3.18 o                         
   9   8   5          3.88          3.22         4.22 o                         
 -10   9   5         15.42         19.49         2.77 o                         
  -9   9   5         16.12         21.43         2.92 o                         
  -8   9   5          0.23          3.21         2.39 o                         
  -7   9   5         18.71         14.47         2.75 o                         
  -6   9   5          2.01          1.18         2.27 o                         
  -5   9   5         68.40         74.37         4.80 o                         
  -4   9   5        169.51        172.48         5.84 o                         
  -3   9   5         16.31         14.80         2.50 o                         
  -2   9   5          0.39          0.79         1.78 o                         
  -1   9   5         16.36         16.45         2.23 o                         
   0   9   5          1.94          3.42         1.84 o                         
   1   9   5          9.77          6.46         1.64 o                         
   2   9   5        157.40        159.15         4.11 o                         
   3   9   5         16.67         13.69         2.18 o                         
   4   9   5         37.66         33.02         2.13 o                         
   5   9   5          0.08          0.18         1.42 o                         
   6   9   5          2.89          1.82         1.53 o                         
   7   9   5          1.35          0.11         2.09 o                         
   8   9   5          3.75          6.24         1.68 o                         
  -9  10   5          5.58          4.63         2.98 o                         
  -8  10   5          6.19          9.59         2.77 o                         
  -7  10   5          1.97          1.02         2.47 o                         
  -6  10   5          2.16          1.76         3.01 o                         
  -5  10   5          0.91          0.69         2.94 o                         
  -4  10   5         10.72         11.37         4.62 o                         
  -3  10   5          0.93         -0.07         2.59 o                         
  -2  10   5          0.00         -0.12         2.46 o                         
  -1  10   5         18.31         16.05         3.16 o                         
   0  10   5          9.32          7.90         2.62 o                         
   1  10   5          0.04         -1.55         1.88 o                         
   2  10   5         47.82         54.92         3.45 o                         
   3  10   5         17.52         20.76         2.65 o                         
   4  10   5          9.87         11.68         2.08 o                         
   5  10   5          0.16          5.19         2.49 o                         
   6  10   5          2.74         -2.79         3.47 o                         
  -6  11   5          0.42          0.98         2.69 o                         
  -5  11   5          1.26          3.61         2.80 o                         
  -4  11   5          1.22          3.24         3.70 o                         
  -3  11   5          0.04         -0.03         2.67 o                         
  -2  11   5          0.15          2.14         3.10 o                         
  -1  11   5          4.30          7.29         3.66 o                         
   0  11   5         11.29         13.58         4.06 o                         
   1  11   5         26.62         29.02         3.75 o                         
   2  11   5          2.41          4.92         2.69 o                         
   3  11   5          4.68          3.82         2.13 o                         
 -16   0   6         23.36         36.65         5.85 o                         
 -15   0   6          2.11         -0.85         3.57 o                         
 -14   0   6          2.81          0.18         3.49 o                         
 -13   0   6          7.03          5.16         5.66 o                         
 -12   0   6         17.30         14.43         3.61 o                         
 -11   0   6         77.42         91.30         5.76 o                         
 -10   0   6        242.73        232.12         7.43 o                         
  -9   0   6        915.14        861.43        16.58 o                         
  -8   0   6         12.79          9.06         1.90 o                         
  -7   0   6          0.39         -1.36         1.36 o                         
  -6   0   6        158.28        190.29         5.12 o                         
  -5   0   6          7.62          5.14         1.44 o                         
  -4   0   6          9.21          7.90         1.70 o                         
  -3   0   6       2023.41       2128.35        35.72 o                         
  -2   0   6        779.62        768.58        11.18 o                         
  -1   0   6        296.22        294.48         4.46 o                         
   0   0   6       1133.25       1164.95        15.12 o                         
   1   0   6        125.74        111.70         2.27 o                         
   2   0   6        314.55        338.17         4.96 o                         
   3   0   6        112.28        136.21         4.34 o                         
   4   0   6         56.19         56.14         2.15 o                         
   5   0   6        372.87        355.40        12.22 o                         
   6   0   6         31.64         31.05         2.04 o                         
   7   0   6         48.15         50.27         4.34 o                         
   8   0   6        436.85        434.46        19.99 o                         
   9   0   6         35.17         33.49         4.19 o                         
  10   0   6         95.19        102.27         6.59 o                         
  11   0   6          1.96          0.69         3.39 o                         
  12   0   6          6.74          4.47         5.14 o                         
 -16   1   6          1.66          2.65         3.00 o                         
 -15   1   6          0.91         -0.37         2.95 o                         
 -14   1   6          0.62          2.19         2.25 o                         
 -13   1   6          1.21         -0.52         2.15 o                         
 -12   1   6          1.32          0.36         2.10 o                         
 -11   1   6        202.22        175.15         5.16 o                         
 -10   1   6          0.52          0.01         1.59 o                         
  -9   1   6          8.45          3.23         1.46 o                         
  -8   1   6         13.05         12.39         1.32 o                         
  -7   1   6        128.94        134.70         3.78 o                         
  -6   1   6        168.11        181.61         3.69 o                         
  -5   1   6        923.97        947.93        12.92 o                         
  -4   1   6       4001.93       4192.63        48.90 o                         
  -3   1   6       1060.71       1091.86        12.66 o                         
  -2   1   6        857.78        882.16         9.39 o                         
  -1   1   6         21.61         23.77         0.81 o                         
   0   1   6         11.19          8.23         0.57 o                         
   1   1   6         12.33         12.03         0.82 o                         
   2   1   6       1453.54       1503.38        15.55 o                         
   3   1   6        195.24        251.80         3.19 o                         
   4   1   6        115.32        122.44         2.02 o                         
   5   1   6        207.97        208.38         3.65 o                         
   6   1   6         74.43         83.54         2.79 o                         
   7   1   6          3.11          3.53         1.68 o                         
   8   1   6          2.26          3.77         1.94 o                         
   9   1   6        112.59        104.90         4.45 o                         
  10   1   6          7.54          2.93         2.18 o                         
  11   1   6          6.82          3.87         2.46 o                         
  12   1   6          0.22         -2.65         3.37 o                         
 -16   2   6         11.97         17.22         3.66 o                         
 -15   2   6          1.47         -0.33         2.77 o                         
 -14   2   6          4.70          4.29         2.24 o                         
 -13   2   6          3.76          4.37         2.07 o                         
 -12   2   6         67.11         65.69         3.30 o                         
 -11   2   6         72.49         70.73         3.02 o                         
 -10   2   6         56.76         58.39         2.93 o                         
  -9   2   6        223.30        219.00         4.19 o                         
  -8   2   6          8.61          6.17         1.30 o                         
  -7   2   6        298.09        292.67         6.03 o                         
  -6   2   6          5.20          3.67         1.32 o                         
  -5   2   6          0.00         -0.76         0.76 o                         
  -4   2   6        608.61        689.07         8.41 o                         
  -3   2   6         59.44         74.00         2.03 o                         
  -2   2   6         29.42         34.49         1.63 o                         
  -1   2   6        222.11        234.38         3.24 o                         
   0   2   6        257.10        231.34         3.00 o                         
   1   2   6        942.47        952.93         9.62 o                         
   2   2   6        864.44        870.30         8.50 o                         
   3   2   6        350.16        356.72         4.48 o                         
   4   2   6          0.63          0.57         0.87 o                         
   5   2   6        259.16        256.60         5.19 o                         
   6   2   6         10.71          7.58         1.58 o                         
   7   2   6         17.45         19.10         2.05 o                         
   8   2   6          2.56          0.82         2.13 o                         
   9   2   6        140.35        150.30         5.09 o                         
  10   2   6          0.12         -0.98         2.11 o                         
  11   2   6          0.19          0.51         2.62 o                         
  12   2   6         16.62         19.81         4.13 o                         
 -15   3   6          1.19          1.23         3.15 o                         
 -14   3   6          4.23          0.59         2.53 o                         
 -13   3   6          0.23          3.13         2.03 o                         
 -12   3   6          0.03          0.63         1.85 o                         
 -11   3   6          5.13          9.02         1.76 o                         
 -10   3   6        317.95        292.48         5.59 o                         
  -9   3   6          0.48          1.99         1.44 o                         
  -8   3   6        271.75        258.71         4.61 o                         
  -7   3   6          4.53          5.18         1.22 o                         
  -6   3   6          0.48          0.06         1.00 o                         
  -5   3   6         26.04         28.39         1.52 o                         
  -4   3   6          4.82          4.72         0.77 o                         
  -3   3   6        278.17        255.15         3.98 o                         
  -2   3   6          0.78          4.53         0.83 o                         
  -1   3   6         29.32         39.88         1.68 o                         
   0   3   6         85.26        103.26         2.43 o                         
   1   3   6        756.34        787.99         8.91 o                         
   2   3   6         19.52         21.60         1.19 o                         
   3   3   6        285.91        287.42         4.07 o                         
   4   3   6         47.07         42.57         1.54 o                         
   5   3   6        188.75        191.28         3.58 o                         
   6   3   6         38.97         39.97         2.09 o                         
   7   3   6          2.03          4.78         2.11 o                         
   8   3   6        163.57        179.16         7.40 o                         
   9   3   6        144.37        148.70         5.58 o                         
  10   3   6          3.44          2.58         2.51 o                         
  11   3   6          2.41         -3.62         3.62 o                         
  12   3   6          0.24         -4.14         4.14 o                         
 -15   4   6          5.40          4.41         3.67 o                         
 -14   4   6          9.15          9.25         2.72 o                         
 -13   4   6         12.86         16.52         2.73 o                         
 -12   4   6          0.05         -1.97         1.97 o                         
 -11   4   6        116.52        110.99         4.05 o                         
 -10   4   6        122.44        116.87         4.34 o                         
  -9   4   6          0.05         -1.38         1.38 o                         
  -8   4   6         28.60         26.10         1.84 o                         
  -7   4   6         11.34         13.75         1.60 o                         
  -6   4   6         71.75         77.99         2.42 o                         
  -5   4   6         26.09         24.70         1.54 o                         
  -4   4   6          7.36          8.59         1.07 o                         
  -3   4   6        336.12        344.21         5.47 o                         
  -2   4   6        254.05        269.65         4.13 o                         
  -1   4   6          2.24          2.02         0.64 o                         
   0   4   6         32.79         30.09         1.60 o                         
   1   4   6         35.08         37.19         1.44 o                         
   2   4   6         21.35         34.76         1.30 o                         
   3   4   6         49.63         50.91         2.12 o                         
   4   4   6        121.19        127.12         2.61 o                         
   5   4   6        923.96        916.31        10.85 o                         
   6   4   6         67.05         66.38         2.36 o                         
   7   4   6         23.27         20.26         2.50 o                         
   8   4   6          3.63          0.98         2.39 o                         
   9   4   6         85.71         84.41         6.56 o                         
  10   4   6          9.79         10.23         4.20 o                         
  11   4   6          0.74          4.25         4.52 o                         
  12   4   6          0.59          5.69         6.69 o                         
 -14   5   6          5.96          7.77         2.76 o                         
 -13   5   6          7.48          9.67         2.66 o                         
 -12   5   6         15.46         15.11         2.77 o                         
 -11   5   6         41.06         45.94         2.95 o                         
 -10   5   6        196.74        194.82         4.92 o                         
  -9   5   6         22.30         19.47         1.86 o                         
  -8   5   6          1.61         -1.13         1.36 o                         
  -7   5   6          2.05          1.61         1.43 o                         
  -6   5   6          0.10          0.01         1.08 o                         
  -5   5   6         65.40         69.72         2.44 o                         
  -4   5   6         23.14         29.34         1.81 o                         
  -3   5   6        138.01        151.49         3.49 o                         
  -2   5   6         35.94         39.26         2.24 o                         
  -1   5   6         95.43         89.59         3.11 o                         
   0   5   6         90.73         96.86         3.31 o                         
   1   5   6         18.49         21.48         1.39 o                         
   2   5   6        113.11        124.25         3.06 o                         
   3   5   6        195.92        198.52         3.16 o                         
   4   5   6         67.65         71.07         2.36 o                         
   5   5   6         43.38         36.95         1.66 o                         
   6   5   6         47.28         47.44         2.07 o                         
   7   5   6         22.15         20.66         3.56 o                         
   8   5   6         30.94         27.69         4.50 o                         
   9   5   6          5.27          6.39         3.96 o                         
  10   5   6          0.24          4.16         4.52 o                         
  11   5   6          0.24         -1.95         4.09 o                         
 -14   6   6          2.08         -1.17         2.93 o                         
 -13   6   6          0.10         -2.54         2.54 o                         
 -12   6   6         14.65         12.04         2.77 o                         
 -11   6   6          8.09          5.61         2.21 o                         
 -10   6   6          0.44         -0.66         1.91 o                         
  -9   6   6         31.02         29.47         2.47 o                         
  -8   6   6         18.08         23.23         2.28 o                         
  -7   6   6         88.48         84.87         3.36 o                         
  -6   6   6          1.72          2.82         1.63 o                         
  -5   6   6         32.85         31.47         2.23 o                         
  -4   6   6        273.31        282.65         4.91 o                         
  -3   6   6         74.62         78.47         2.93 o                         
  -2   6   6         61.95         65.05         2.46 o                         
  -1   6   6         59.79         65.72         3.03 o                         
   0   6   6        185.51        182.45         4.37 o                         
   1   6   6         19.22         21.93         1.50 o                         
   2   6   6        138.05        142.33         5.00 o                         
   3   6   6        427.87        416.72         7.66 o                         
   4   6   6          7.75         11.19         1.68 o                         
   5   6   6         95.43         93.06         3.14 o                         
   6   6   6         90.63         83.04         3.06 o                         
   7   6   6         44.75         47.98         3.90 o                         
   8   6   6          1.09          1.82         3.15 o                         
   9   6   6          1.40         -2.57         3.14 o                         
  10   6   6          0.49          1.30         3.69 o                         
 -13   7   6         12.71         19.32         4.46 o                         
 -12   7   6          3.17          9.60         2.85 o                         
 -11   7   6         11.34          9.63         2.46 o                         
 -10   7   6          2.20          4.55         2.06 o                         
  -9   7   6        100.72         96.72         4.08 o                         
  -8   7   6        102.09        103.90         4.40 o                         
  -7   7   6         91.12         82.77         3.57 o                         
  -6   7   6          0.00         -1.86         2.00 o                         
  -5   7   6         22.52         23.41         2.46 o                         
  -4   7   6        141.87        148.22         4.16 o                         
  -3   7   6          0.65         -1.30         1.30 o                         
  -2   7   6         15.01         18.49         2.08 o                         
  -1   7   6          0.84          0.16         2.42 o                         
   0   7   6          3.76          2.15         1.65 o                         
   1   7   6        240.11        244.66         6.00 o                         
   2   7   6         99.11         98.63         3.32 o                         
   3   7   6          6.08          5.16         1.56 o                         
   4   7   6         60.46         62.08         2.93 o                         
   5   7   6         40.69         43.38         2.36 o                         
   6   7   6         18.91         15.83         2.00 o                         
   7   7   6          0.08         -2.34         2.34 o                         
   8   7   6          0.51          4.34         3.15 o                         
   9   7   6          0.76          6.80         3.78 o                         
  10   7   6         10.02         11.73         4.96 o                         
 -12   8   6          3.01          4.03         3.55 o                         
 -11   8   6          4.30          4.90         2.35 o                         
 -10   8   6         19.98         21.10         2.75 o                         
  -9   8   6          9.53          6.02         2.19 o                         
  -8   8   6          6.84          8.63         2.29 o                         
  -7   8   6        153.56        159.99         7.15 o                         
  -6   8   6         13.31         14.38         2.44 o                         
  -5   8   6         46.31         42.88         4.47 o                         
  -4   8   6         48.44         47.33         2.82 o                         
  -3   8   6          8.75          8.61         1.91 o                         
  -2   8   6          2.20          2.83         1.68 o                         
  -1   8   6         13.69         16.89         1.84 o                         
   0   8   6         19.30         17.51         2.11 o                         
   1   8   6         20.54         17.29         2.15 o                         
   2   8   6          2.03          6.16         1.62 o                         
   3   8   6         19.45         19.18         2.70 o                         
   4   8   6         15.44          7.25         2.23 o                         
   5   8   6          2.11          4.11         1.92 o                         
   6   8   6          0.76          1.52         1.84 o                         
   7   8   6          0.56          8.14         3.52 o                         
   8   8   6          2.12          6.59         4.55 o                         
 -10   9   6         19.60         20.13         3.16 o                         
  -9   9   6          6.94          4.94         2.88 o                         
  -8   9   6          1.50         -2.34         2.34 o                         
  -7   9   6          1.34          2.19         2.39 o                         
  -6   9   6          4.75          2.86         2.25 o                         
  -5   9   6          1.92          3.62         2.16 o                         
  -4   9   6         43.02         49.17         3.67 o                         
  -3   9   6         20.32         24.66         3.47 o                         
  -2   9   6          6.69          4.04         1.96 o                         
  -1   9   6          0.13          1.24         1.77 o                         
   0   9   6         17.00         19.49         2.39 o                         
   1   9   6          0.00         -1.53         1.83 o                         
   2   9   6          1.46          2.86         1.77 o                         
   3   9   6         10.97         11.39         2.02 o                         
   4   9   6         13.74         11.63         2.05 o                         
   5   9   6          6.64          3.64         3.23 o                         
   6   9   6          0.98         -1.83         2.56 o                         
   7   9   6          1.86         -0.74         1.94 o                         
  -9  10   6          0.79         -1.11         3.03 o                         
  -8  10   6          0.10         -2.65         2.65 o                         
  -7  10   6          3.39          1.67         2.66 o                         
  -6  10   6          1.52          2.67         2.57 o                         
  -5  10   6          6.70          5.88         2.78 o                         
  -4  10   6          1.54          1.54         3.09 o                         
  -3  10   6         46.85         39.13         4.19 o                         
  -2  10   6          1.81          1.34         2.74 o                         
  -1  10   6          0.67          0.63         2.21 o                         
   0  10   6          0.52         -0.19         2.08 o                         
   1  10   6          7.76          3.76         2.14 o                         
   2  10   6          0.50          0.11         2.00 o                         
   3  10   6          4.25          4.32         2.06 o                         
   4  10   6          4.60          6.04         2.44 o                         
   5  10   6         23.78         24.34         2.13 o                         
  -6  11   6          7.51         12.35         4.05 o                         
  -5  11   6         14.40         19.81         5.49 o                         
  -4  11   6         27.59         30.80         3.69 o                         
  -3  11   6          0.65          2.13         3.02 o                         
  -2  11   6          2.79          4.04         3.25 o                         
  -1  11   6          0.09         -2.25         2.80 o                         
   0  11   6          0.30          3.21         2.91 o                         
   1  11   6          0.64         -0.78         2.53 o                         
   2  11   6          2.04          0.77         2.46 o                         
   3  11   6          0.83          3.20         2.16 o                         
 -16   1   7          0.00         -0.79         2.99 o                         
 -15   1   7          0.00         -1.54         2.53 o                         
 -14   1   7          0.31          3.69         2.33 o                         
 -13   1   7          0.56          2.67         2.27 o                         
 -12   1   7          2.23          1.82         2.06 o                         
 -11   1   7         83.75         85.71         3.97 o                         
 -10   1   7        256.13        241.45         5.68 o                         
  -9   1   7        210.80        206.31         4.40 o                         
  -8   1   7        304.88        276.52         4.97 o                         
  -7   1   7         38.41         43.05         2.19 o                         
  -6   1   7          5.77          9.55         1.24 o                         
  -5   1   7         58.20         57.13         2.10 o                         
  -4   1   7       2907.31       2987.41        35.26 o                         
  -3   1   7       1406.44       1483.93        16.97 o                         
  -2   1   7        103.25        107.40         1.87 o                         
  -1   1   7         25.54         24.59         0.93 o                         
   0   1   7          0.05         -0.50         0.50 o                         
   1   1   7        375.33        376.68         4.40 o                         
   2   1   7        159.26        164.31         3.10 o                         
   3   1   7        279.41        311.29         3.74 o                         
   4   1   7         15.41         16.13         0.93 o                         
   5   1   7          1.78          0.95         1.00 o                         
   6   1   7         28.33         22.07         2.48 o                         
   7   1   7         22.25         21.06         3.01 o                         
   8   1   7         28.10         24.79         3.47 o                         
   9   1   7         52.08         49.48         5.23 o                         
  10   1   7         36.04         37.05         4.39 o                         
  11   1   7          0.33          5.28         3.48 o                         
  12   1   7          1.46         -0.22         3.60 o                         
 -16   2   7         10.31          9.58         3.76 o                         
 -15   2   7          2.51          5.65         2.95 o                         
 -14   2   7          2.29         -2.04         2.04 o                         
 -13   2   7          4.94          6.87         2.14 o                         
 -12   2   7          0.12          0.99         1.98 o                         
 -11   2   7          3.80          2.77         1.77 o                         
 -10   2   7         68.58         70.90         3.25 o                         
  -9   2   7        973.15        922.49        11.84 o                         
  -8   2   7          0.06         -1.18         1.18 o                         
  -7   2   7        249.15        253.02         4.88 o                         
  -6   2   7         34.05         33.87         1.90 o                         
  -5   2   7         36.50         39.31         1.72 o                         
  -4   2   7         13.89         17.55         1.19 o                         
  -3   2   7        370.47        392.60         5.26 o                         
  -2   2   7        252.30        268.72         4.55 o                         
  -1   2   7        469.49        497.67         5.76 o                         
   0   2   7         41.65         39.03         1.54 o                         
   1   2   7        349.87        348.70         4.10 o                         
   2   2   7        119.93        142.03         2.56 o                         
   3   2   7         90.53         90.60         2.17 o                         
   4   2   7        122.77        123.77         2.34 o                         
   5   2   7        142.75        148.31         2.81 o                         
   6   2   7         12.38         17.67         2.86 o                         
   7   2   7          9.80          6.52         2.85 o                         
   8   2   7         14.98         12.75         3.00 o                         
   9   2   7         34.39         43.24         4.12 o                         
  10   2   7         54.58         49.33         4.57 o                         
  11   2   7          0.13          3.22         3.73 o                         
  12   2   7          0.72         -0.54         4.72 o                         
 -15   3   7          6.37         11.86         3.51 o                         
 -14   3   7         31.17         41.14         3.57 o                         
 -13   3   7         14.62         15.07         2.50 o                         
 -12   3   7         40.67         42.44         3.04 o                         
 -11   3   7         10.56         14.11         2.59 o                         
 -10   3   7          0.29         -1.42         1.51 o                         
  -9   3   7         70.81         69.40         2.72 o                         
  -8   3   7         18.10         16.19         1.50 o                         
  -7   3   7         47.87         41.48         2.47 o                         
  -6   3   7         29.26         34.70         2.26 o                         
  -5   3   7         55.64         49.62         1.63 o                         
  -4   3   7        129.37        154.36         2.49 o                         
  -3   3   7          0.48          0.44         0.84 o                         
  -2   3   7        312.37        307.50         4.25 o                         
  -1   3   7        398.87        412.60         5.87 o                         
   0   3   7          0.17          1.45         0.63 o                         
   1   3   7        191.09        206.31         3.25 o                         
   2   3   7        374.66        415.66         5.38 o                         
   3   3   7          3.09          5.11         0.78 o                         
   4   3   7        118.20        112.10         2.03 o                         
   5   3   7        221.29        222.94         4.07 o                         
   6   3   7         70.66         71.62         2.87 o                         
   7   3   7        240.77        249.10         7.45 o                         
   8   3   7         40.43         44.37         4.67 o                         
   9   3   7          4.54          2.93         2.76 o                         
  10   3   7          0.49         -0.56         3.75 o                         
  11   3   7         11.25          8.84         5.89 o                         
 -15   4   7          0.01         -0.50         2.92 o                         
 -14   4   7          1.30         -0.72         2.38 o                         
 -13   4   7          2.93          3.40         2.58 o                         
 -12   4   7         25.63         27.91         2.89 o                         
 -11   4   7          1.48          2.65         1.71 o                         
 -10   4   7         24.75         27.52         2.10 o                         
  -9   4   7        267.55        262.67         4.97 o                         
  -8   4   7         27.89         28.64         2.07 o                         
  -7   4   7         18.13         19.03         1.71 o                         
  -6   4   7          7.49          7.53         1.35 o                         
  -5   4   7        307.70        313.04         6.01 o                         
  -4   4   7        927.33        938.71        10.80 o                         
  -3   4   7         29.92         36.30         1.42 o                         
  -2   4   7         27.36         31.09         1.63 o                         
  -1   4   7         26.00         23.73         1.48 o                         
   0   4   7         99.43         89.95         2.28 o                         
   1   4   7         20.75         23.16         1.65 o                         
   2   4   7          2.00          2.65         0.95 o                         
   3   4   7        513.22        513.32         6.19 o                         
   4   4   7          3.95          3.29         1.08 o                         
   5   4   7        187.84        204.31         3.56 o                         
   6   4   7        183.06        180.54         3.76 o                         
   7   4   7         26.83         34.05         2.52 o                         
   8   4   7          0.51          1.08         3.31 o                         
   9   4   7         16.01         18.09         4.43 o                         
  10   4   7          9.78          0.71         4.27 o                         
  11   4   7         16.73         16.91         5.35 o                         
 -14   5   7          6.49          9.96         2.90 o                         
 -13   5   7          1.05         -1.19         2.39 o                         
 -12   5   7         27.53         21.58         2.82 o                         
 -11   5   7         49.12         53.11         3.13 o                         
 -10   5   7         66.48         66.91         3.14 o                         
  -9   5   7         56.82         53.64         2.75 o                         
  -8   5   7         76.14         75.80         3.35 o                         
  -7   5   7         42.97         51.05         2.44 o                         
  -6   5   7         33.15         38.52         2.14 o                         
  -5   5   7          1.53          0.06         1.14 o                         
  -4   5   7         41.88         50.95         2.59 o                         
  -3   5   7          8.19          6.86         1.22 o                         
  -2   5   7          0.23         -0.93         0.96 o                         
  -1   5   7          5.14          5.25         0.96 o                         
   0   5   7         12.66         12.18         1.40 o                         
   1   5   7         84.78         73.68         2.40 o                         
   2   5   7         28.89         26.46         1.44 o                         
   3   5   7         18.07         22.79         1.55 o                         
   4   5   7        130.41        107.22         2.52 o                         
   5   5   7         11.85         11.20         1.26 o                         
   6   5   7          4.87          4.28         1.52 o                         
   7   5   7          4.21          3.32         2.59 o                         
   8   5   7         11.50         11.19         3.53 o                         
   9   5   7         33.11         32.66         4.48 o                         
  10   5   7         11.09         19.31         4.37 o                         
 -14   6   7          0.14          3.80         2.76 o                         
 -13   6   7          1.15          1.13         2.46 o                         
 -12   6   7          0.03         -0.30         3.20 o                         
 -11   6   7         13.60         11.38         2.35 o                         
 -10   6   7         28.57         28.07         2.41 o                         
  -9   6   7         33.04         34.98         2.76 o                         
  -8   6   7          0.00          2.74         1.82 o                         
  -7   6   7        192.97        193.08         4.87 o                         
  -6   6   7         58.71         59.72         2.89 o                         
  -5   6   7         32.57         30.65         2.32 o                         
  -4   6   7         61.63         57.97         4.15 o                         
  -3   6   7          6.90          7.84         1.90 o                         
  -2   6   7          0.00         -0.62         1.10 o                         
  -1   6   7        289.59        317.81         6.98 o                         
   0   6   7          0.31         -0.17         1.28 o                         
   1   6   7         45.59         44.56         2.38 o                         
   2   6   7         20.96         19.99         1.92 o                         
   3   6   7         19.22         17.71         2.81 o                         
   4   6   7          2.26          3.87         1.40 o                         
   5   6   7         24.18         19.08         2.01 o                         
   6   6   7         10.24         10.65         2.30 o                         
   7   6   7          4.42          7.61         2.76 o                         
   8   6   7          0.55          2.23         3.64 o                         
   9   6   7          7.45          7.14         4.52 o                         
  10   6   7         25.07         25.17         4.61 o                         
 -13   7   7          0.03          0.56         2.71 o                         
 -12   7   7          4.13          8.12         3.00 o                         
 -11   7   7         34.44         34.16         3.12 o                         
 -10   7   7         35.05         29.81         3.16 o                         
  -9   7   7         89.31         92.80         4.05 o                         
  -8   7   7         36.57         36.77         2.79 o                         
  -7   7   7          3.65          2.07         1.73 o                         
  -6   7   7          1.62         -1.79         1.79 o                         
  -5   7   7          2.72          2.63         1.59 o                         
  -4   7   7         33.60         33.07         2.40 o                         
  -3   7   7          0.98          2.38         2.01 o                         
  -2   7   7          9.53          6.12         1.86 o                         
  -1   7   7          1.80          2.36         1.67 o                         
   0   7   7         25.60         25.20         3.16 o                         
   1   7   7         11.93          8.29         1.66 o                         
   2   7   7          0.06         -1.41         1.41 o                         
   3   7   7         10.04          6.34         1.67 o                         
   4   7   7         19.88         19.65         2.11 o                         
   5   7   7         21.07         24.27         2.33 o                         
   6   7   7          0.24         -1.06         2.05 o                         
   7   7   7          1.78         -1.64         2.60 o                         
   8   7   7          0.59          4.06         5.09 o                         
   9   7   7         18.67         23.64         5.27 o                         
 -12   8   7          1.07          1.06         3.82 o                         
 -11   8   7         17.18         22.87         2.94 o                         
 -10   8   7          4.63          5.81         2.17 o                         
  -9   8   7          1.14          0.43         2.36 o                         
  -8   8   7          0.00         -2.09         2.09 o                         
  -7   8   7          7.12          5.66         2.34 o                         
  -6   8   7          4.54          5.71         2.24 o                         
  -5   8   7          0.80         -0.27         1.68 o                         
  -4   8   7          0.71         -0.99         1.79 o                         
  -3   8   7        129.85        134.03         4.62 o                         
  -2   8   7         16.71         18.55         2.58 o                         
  -1   8   7          6.83         12.55         3.73 o                         
   0   8   7         49.49         48.46         3.16 o                         
   1   8   7         20.53         23.40         2.50 o                         
   2   8   7         14.54         10.37         2.09 o                         
   3   8   7          1.24         -0.19         1.71 o                         
   4   8   7          0.03          1.64         2.23 o                         
   5   8   7         28.25         27.52         2.65 o                         
   6   8   7          4.77          6.76         3.07 o                         
   7   8   7          6.32          4.34         3.98 o                         
   8   8   7          0.39          7.13         5.48 o                         
 -10   9   7          2.93          5.63         4.12 o                         
  -9   9   7          0.25          5.06         2.99 o                         
  -8   9   7          0.42          3.27         2.57 o                         
  -7   9   7          5.37          8.17         2.73 o                         
  -6   9   7         16.21         19.34         2.79 o                         
  -5   9   7         20.83         26.86         3.01 o                         
  -4   9   7         48.34         39.92         3.25 o                         
  -3   9   7         21.69         22.60         2.55 o                         
  -2   9   7         12.04         13.61         2.37 o                         
  -1   9   7          1.12         -1.38         1.89 o                         
   0   9   7          5.68          4.10         2.73 o                         
   1   9   7         18.86         14.96         3.12 o                         
   2   9   7         15.53         18.68         3.30 o                         
   3   9   7         24.39         25.63         3.67 o                         
   4   9   7        126.41        124.87         6.53 o                         
   5   9   7          1.75          3.31         2.90 o                         
   6   9   7          8.49          1.16         4.32 o                         
  -8  10   7          0.94          3.82         2.85 o                         
  -7  10   7          0.25          2.67         2.90 o                         
  -6  10   7          0.89         -0.23         2.67 o                         
  -5  10   7          5.02          2.76         3.25 o                         
  -4  10   7          1.85          2.99         3.95 o                         
  -3  10   7          0.02          2.16         2.80 o                         
  -2  10   7          8.01          7.23         3.73 o                         
  -1  10   7          2.89          1.80         2.89 o                         
   0  10   7          9.30         10.33         2.42 o                         
   1  10   7          0.44          3.21         2.20 o                         
   2  10   7          9.42          9.49         2.99 o                         
   3  10   7          1.69          1.39         2.08 o                         
   4  10   7          2.17          3.68         3.05 o                         
   5  10   7          1.35          1.77         3.14 o                         
  -5  11   7          0.72         -1.11         2.90 o                         
  -4  11   7          0.40          1.37         3.65 o                         
  -3  11   7          5.82          9.95         4.47 o                         
  -2  11   7          1.23          1.91         3.10 o                         
  -1  11   7          1.40         -0.63         2.88 o                         
   0  11   7          1.21         -3.09         3.09 o                         
   1  11   7          0.01          0.64         2.80 o                         
 -16   0   8          8.57          9.48         4.56 o                         
 -15   0   8          2.08          3.39         6.23 o                         
 -14   0   8         14.21         12.51         3.97 o                         
 -13   0   8         36.42         35.34         4.38 o                         
 -12   0   8          4.85          8.38         3.02 o                         
 -11   0   8         22.92         18.35         3.33 o                         
 -10   0   8        238.99        221.54         6.49 o                         
  -9   0   8       1346.75       1242.23        20.61 o                         
  -8   0   8        919.31        880.16        17.00 o                         
  -7   0   8          3.94          4.26         1.83 o                         
  -6   0   8        687.22        671.21        13.02 o                         
  -5   0   8        504.31        636.00        12.20 o                         
  -4   0   8        139.24        116.09         4.69 o                         
  -3   0   8       3083.66       3403.13        50.76 o                         
  -2   0   8          3.64          3.69         1.08 o                         
  -1   0   8        190.89        206.37         3.64 o                         
   0   0   8         48.79         47.08         2.20 o                         
   1   0   8          8.92          5.23         0.90 o                         
   2   0   8        208.29        202.45         4.75 o                         
   3   0   8       1571.26       1604.02        28.36 o                         
   4   0   8          8.14         10.55         1.35 o                         
   5   0   8          3.80          4.52         1.94 o                         
   6   0   8         73.80         70.17         4.98 o                         
   7   0   8         27.59         35.15         5.05 o                         
   8   0   8          1.53         -2.21         3.76 o                         
   9   0   8         14.76         22.92         5.16 o                         
  10   0   8         22.38         20.82         6.85 o                         
  11   0   8          0.37         -3.50         4.73 o                         
 -16   1   8          3.75          1.92         2.95 o                         
 -15   1   8          0.87          0.41         2.74 o                         
 -14   1   8          0.54          1.45         2.48 o                         
 -13   1   8          1.47          3.20         2.29 o                         
 -12   1   8          9.14          7.56         2.38 o                         
 -11   1   8          0.00          0.45         1.92 o                         
 -10   1   8         33.65         31.22         2.22 o                         
  -9   1   8        261.78        260.31         5.13 o                         
  -8   1   8          0.81          2.43         1.41 o                         
  -7   1   8         38.87         39.34         2.03 o                         
  -6   1   8          2.25          5.25         1.38 o                         
  -5   1   8         24.84         27.55         1.64 o                         
  -4   1   8        300.38        349.81         5.00 o                         
  -3   1   8       2450.42       2625.71        31.24 o                         
  -2   1   8         73.37         78.80         1.81 o                         
  -1   1   8        191.83        195.26         2.92 o                         
   0   1   8         10.08          9.69         0.74 o                         
   1   1   8        100.65        108.75         2.94 o                         
   2   1   8        356.37        380.34         4.62 o                         
   3   1   8        125.56        137.36         2.26 o                         
   4   1   8          2.35          1.26         0.68 o                         
   5   1   8          0.31         -0.74         1.05 o                         
   6   1   8          2.54          3.47         1.90 o                         
   7   1   8         25.47         25.92         2.79 o                         
   8   1   8          3.16         -0.76         2.77 o                         
   9   1   8         10.17         10.74         3.51 o                         
  10   1   8          6.13         12.84         3.53 o                         
  11   1   8         18.74         14.00         3.95 o                         
 -16   2   8          9.76          9.18         4.84 o                         
 -15   2   8          0.00         -2.21         2.21 o                         
 -14   2   8          0.45          3.57         2.30 o                         
 -13   2   8          1.34          4.17         2.17 o                         
 -12   2   8         21.28         22.60         2.65 o                         
 -11   2   8          1.35         -1.64         1.64 o                         
 -10   2   8        455.73        459.80         7.66 o                         
  -9   2   8         19.71         21.52         1.82 o                         
  -8   2   8        505.75        474.76         6.88 o                         
  -7   2   8        132.14        130.25         5.55 o                         
  -6   2   8          1.24          0.18         1.23 o                         
  -5   2   8         72.69         87.57         4.32 o                         
  -4   2   8        203.23        222.21         3.60 o                         
  -3   2   8        134.92        148.33         2.68 o                         
  -2   2   8        299.05        295.12         5.01 o                         
  -1   2   8         43.73         48.40         1.46 o                         
   0   2   8          0.47          0.21         0.59 o                         
   1   2   8         28.40         27.74         1.01 o                         
   2   2   8          0.00          0.37         1.07 o                         
   3   2   8         40.58         37.70         1.59 o                         
   4   2   8         28.08         35.65         1.79 o                         
   5   2   8        135.23        115.52         2.82 o                         
   6   2   8        269.87        266.93         5.80 o                         
   7   2   8          0.84          0.84         2.04 o                         
   8   2   8          0.15         -2.48         2.48 o                         
   9   2   8         19.74         17.89         3.64 o                         
  10   2   8          0.00          1.15         3.12 o                         
  11   2   8         43.54         47.40         6.47 o                         
 -15   3   8          7.16          9.14         2.96 o                         
 -14   3   8          0.76          0.87         2.83 o                         
 -13   3   8          0.95         -0.58         2.05 o                         
 -12   3   8          2.11         -0.25         1.87 o                         
 -11   3   8          0.52          0.23         1.58 o                         
 -10   3   8        463.21        451.04         7.14 o                         
  -9   3   8        112.90        112.10         3.85 o                         
  -8   3   8         18.93         16.05         1.54 o                         
  -7   3   8         39.91         39.90         2.22 o                         
  -6   3   8          6.77          6.71         1.24 o                         
  -5   3   8         27.14         28.59         1.52 o                         
  -4   3   8        119.80        128.36         2.96 o                         
  -3   3   8        311.21        281.13         4.37 o                         
  -2   3   8        320.03        348.49         5.04 o                         
  -1   3   8        133.55        143.73         2.98 o                         
   0   3   8         36.89         35.09         1.63 o                         
   1   3   8         80.31         80.90         2.13 o                         
   2   3   8          0.63         -0.85         0.85 o                         
   3   3   8        111.43        113.88         2.79 o                         
   4   3   8        104.64         98.21         2.71 o                         
   5   3   8          4.20          3.74         1.28 o                         
   6   3   8        145.82        148.68         4.27 o                         
   7   3   8         18.70         22.02         2.65 o                         
   8   3   8          1.70          3.03         2.22 o                         
   9   3   8         59.40         60.87         3.87 o                         
  10   3   8         32.65         37.10         4.14 o                         
  11   3   8          0.31         -1.93         3.14 o                         
 -15   4   8          3.16         10.74         3.05 o                         
 -14   4   8          5.80          4.16         4.08 o                         
 -13   4   8          7.29          6.76         2.50 o                         
 -12   4   8         17.30         16.22         2.56 o                         
 -11   4   8         18.44         17.42         2.22 o                         
 -10   4   8         10.02          8.59         1.73 o                         
  -9   4   8        158.21        158.92         5.81 o                         
  -8   4   8          3.78          1.81         1.53 o                         
  -7   4   8          3.69          5.31         1.41 o                         
  -6   4   8        231.69        226.81         4.96 o                         
  -5   4   8          5.35          3.60         0.76 o                         
  -4   4   8          4.11          5.94         0.97 o                         
  -3   4   8        400.94        422.94         6.04 o                         
  -2   4   8        327.88        332.44         5.27 o                         
  -1   4   8        161.03        177.31         3.35 o                         
   0   4   8         18.34         19.49         1.95 o                         
   1   4   8        205.42        208.32         4.01 o                         
   2   4   8          8.53          7.32         1.12 o                         
   3   4   8          8.43          4.10         1.06 o                         
   4   4   8          0.03         -0.15         1.03 o                         
   5   4   8        111.46        105.35         2.92 o                         
   6   4   8          0.00         -0.44         1.57 o                         
   7   4   8         69.18         68.80         3.58 o                         
   8   4   8         52.61         49.92         3.92 o                         
   9   4   8         53.35         50.33         5.02 o                         
  10   4   8         35.35         45.30         6.50 o                         
 -14   5   8         17.54         20.95         3.28 o                         
 -13   5   8          2.74          2.88         2.52 o                         
 -12   5   8         18.15         15.65         2.66 o                         
 -11   5   8          0.17          0.77         1.83 o                         
 -10   5   8          1.04          0.73         1.66 o                         
  -9   5   8         98.46         93.75         3.63 o                         
  -8   5   8        119.84        104.48         3.93 o                         
  -7   5   8        358.14        365.05         7.88 o                         
  -6   5   8         61.22         52.58         2.74 o                         
  -5   5   8          2.34          2.41         1.16 o                         
  -4   5   8          7.82          5.59         1.15 o                         
  -3   5   8          0.80          1.49         1.03 o                         
  -2   5   8          0.01         -0.21         1.27 o                         
  -1   5   8          0.01          1.65         1.34 o                         
   0   5   8          0.76          0.65         0.94 o                         
   1   5   8        100.86        103.93         2.74 o                         
   2   5   8        201.35        196.99         6.20 o                         
   3   5   8          4.22          6.03         1.34 o                         
   4   5   8         98.57         95.45         2.55 o                         
   5   5   8         42.57         43.48         2.35 o                         
   6   5   8        132.04        116.97         5.28 o                         
   7   5   8        149.81        155.45         8.75 o                         
   8   5   8         31.90         30.47         4.15 o                         
   9   5   8         18.60         12.65         3.80 o                         
  10   5   8          1.86          2.14         3.84 o                         
 -14   6   8          4.24          2.10         3.54 o                         
 -13   6   8          1.26          4.44         2.70 o                         
 -12   6   8         16.56         23.70         2.94 o                         
 -11   6   8          0.00          4.73         1.94 o                         
 -10   6   8          3.81          3.66         1.81 o                         
  -9   6   8         45.11         47.31         2.91 o                         
  -8   6   8          0.14         -0.49         1.73 o                         
  -7   6   8         47.40         44.51         2.78 o                         
  -6   6   8         38.60         33.67         2.78 o                         
  -5   6   8         46.86         46.21         4.46 o                         
  -4   6   8        125.89        129.14         5.55 o                         
  -3   6   8        144.41        122.42         5.05 o                         
  -2   6   8         47.99         53.23         3.05 o                         
  -1   6   8         29.67         38.23         2.00 o                         
   0   6   8          0.49         -1.19         1.25 o                         
   1   6   8         76.33         73.45         2.87 o                         
   2   6   8         16.65         18.84         2.09 o                         
   3   6   8          0.25         -0.43         1.50 o                         
   4   6   8         27.84         26.76         2.31 o                         
   5   6   8          0.26         -1.05         1.86 o                         
   6   6   8         23.45         25.06         3.33 o                         
   7   6   8          1.59          4.79         4.06 o                         
   8   6   8          3.58          7.58         3.55 o                         
   9   6   8          8.99         11.57         4.74 o                         
 -13   7   8          9.62         19.68         3.33 o                         
 -12   7   8          8.44         10.72         2.81 o                         
 -11   7   8         21.03         14.38         3.48 o                         
 -10   7   8          4.36          1.33         1.90 o                         
  -9   7   8          2.02          3.20         2.05 o                         
  -8   7   8          3.91          1.85         1.88 o                         
  -7   7   8         79.97         72.46         3.94 o                         
  -6   7   8          2.42          6.23         2.23 o                         
  -5   7   8        125.24        130.10         4.24 o                         
  -4   7   8          3.28          0.48         2.26 o                         
  -3   7   8         80.34         86.72         5.53 o                         
  -2   7   8         58.85         67.75         4.06 o                         
  -1   7   8         21.46         14.59         2.26 o                         
   0   7   8         25.98         23.78         2.45 o                         
   1   7   8         17.79         13.98         2.20 o                         
   2   7   8          0.18         -0.80         1.71 o                         
   3   7   8         88.10         96.49         4.20 o                         
   4   7   8         96.52         84.04         4.20 o                         
   5   7   8          1.01         -0.38         2.72 o                         
   6   7   8          0.00          3.32         3.50 o                         
   7   7   8          5.35         10.47         4.49 o                         
   8   7   8          0.10         -4.00         4.02 o                         
 -12   8   8          0.60          0.97         3.09 o                         
 -11   8   8          0.74          0.47         2.97 o                         
 -10   8   8          0.07         -0.17         2.29 o                         
  -9   8   8          5.32          6.43         2.58 o                         
  -8   8   8          1.41         -2.11         2.11 o                         
  -7   8   8          6.61          6.19         3.12 o                         
  -6   8   8          8.52          8.69         2.48 o                         
  -5   8   8          1.49          1.72         1.83 o                         
  -4   8   8         17.35         24.96         2.47 o                         
  -3   8   8          0.74         -0.65         2.20 o                         
  -2   8   8        130.28        120.76         5.42 o                         
  -1   8   8         80.62         73.86         4.48 o                         
   0   8   8         61.19         56.82         4.57 o                         
   1   8   8         29.98         27.36         3.38 o                         
   2   8   8          2.07          0.39         3.21 o                         
   3   8   8          2.52         -1.20         2.56 o                         
   4   8   8          7.26          3.77         2.62 o                         
   5   8   8          0.57          3.31         2.83 o                         
   6   8   8         17.73         12.05         7.06 o                         
   7   8   8          0.14         -1.69         5.63 o                         
 -10   9   8         17.75         14.21         3.48 o                         
  -9   9   8          2.86          3.52         2.87 o                         
  -8   9   8          0.16         -3.03         3.03 o                         
  -7   9   8         14.18         15.68         2.89 o                         
  -6   9   8          1.33          0.52         2.13 o                         
  -5   9   8          0.17         -0.19         2.17 o                         
  -4   9   8          0.32          1.97         2.14 o                         
  -3   9   8          6.16          6.34         2.53 o                         
  -2   9   8         33.49         30.45         3.26 o                         
  -1   9   8          0.64         -1.66         2.31 o                         
   0   9   8          1.53          0.83         2.58 o                         
   1   9   8          0.88          4.01         2.81 o                         
   2   9   8         13.30         11.41         3.21 o                         
   3   9   8         50.79         58.30         5.97 o                         
   4   9   8          2.10          2.59         3.51 o                         
   5   9   8          1.68          0.77         3.08 o                         
   6   9   8          3.99          1.80         5.74 o                         
  -8  10   8          0.97         -1.10         4.12 o                         
  -7  10   8          0.15          1.89         2.86 o                         
  -6  10   8         39.12         53.09         5.31 o                         
  -5  10   8          1.17          0.47         2.70 o                         
  -4  10   8          0.14          9.21         2.88 o                         
  -3  10   8         15.55         12.78         4.13 o                         
  -2  10   8          0.09         -0.67         2.52 o                         
  -1  10   8          0.41         -0.43         2.28 o                         
   0  10   8          1.12          0.02         2.16 o                         
   1  10   8          2.53          1.04         2.20 o                         
   2  10   8         15.77         16.24         3.60 o                         
   3  10   8          3.06          5.02         4.30 o                         
   4  10   8          0.59          0.10         3.12 o                         
  -4  11   8          3.33          8.24         3.18 o                         
  -3  11   8         13.43         13.60         3.86 o                         
  -2  11   8          5.19          8.32         3.47 o                         
  -1  11   8          2.91          7.21         3.31 o                         
   0  11   8          0.74         -0.95         3.86 o                         
 -16   1   9          0.00          3.68         3.04 o                         
 -15   1   9          0.62         -1.18         2.53 o                         
 -14   1   9          0.16         -1.15         2.36 o                         
 -13   1   9          6.19          7.14         2.49 o                         
 -12   1   9          5.17          3.24         2.56 o                         
 -11   1   9          0.06         -1.85         1.86 o                         
 -10   1   9         90.04         81.40         3.20 o                         
  -9   1   9         32.64         31.56         1.99 o                         
  -8   1   9        203.68        194.99         4.26 o                         
  -7   1   9         67.61         66.79         2.55 o                         
  -6   1   9         18.40         16.07         1.61 o                         
  -5   1   9        265.96        265.22         4.86 o                         
  -4   1   9         46.15         41.70         2.05 o                         
  -3   1   9         15.16          9.84         1.21 o                         
  -2   1   9        694.23        714.89         8.86 o                         
  -1   1   9          1.06          1.68         0.77 o                         
   0   1   9         25.16         23.25         1.80 o                         
   1   1   9         61.69         62.83         1.96 o                         
   2   1   9          1.37          0.79         0.84 o                         
   3   1   9        149.06        137.92         2.36 o                         
   4   1   9         90.91         94.30         1.83 o                         
   5   1   9         46.11         44.99         2.69 o                         
   6   1   9          8.22          6.72         2.07 o                         
   7   1   9          0.72         -1.60         2.22 o                         
   8   1   9         35.67         41.12         3.43 o                         
   9   1   9          4.03         -1.54         3.06 o                         
  10   1   9         25.20         28.74         3.44 o                         
  11   1   9          4.61          0.86         2.95 o                         
 -15   2   9          5.51          5.30         2.76 o                         
 -14   2   9         32.07         35.27         3.26 o                         
 -13   2   9          0.68          1.17         2.14 o                         
 -12   2   9          4.32          1.10         2.11 o                         
 -11   2   9          3.69          3.54         1.76 o                         
 -10   2   9        145.09        153.22         4.12 o                         
  -9   2   9        725.32        676.55         9.95 o                         
  -8   2   9        681.14        648.51         9.53 o                         
  -7   2   9         39.48         37.52         2.51 o                         
  -6   2   9         10.10          7.49         1.45 o                         
  -5   2   9         10.54         14.01         1.35 o                         
  -4   2   9         19.72         19.41         1.23 o                         
  -3   2   9       1201.08       1260.21        13.91 o                         
  -2   2   9          0.44         -0.34         0.70 o                         
  -1   2   9          5.26          7.08         0.73 o                         
   0   2   9          0.11         -0.44         0.70 o                         
   1   2   9          3.48          2.44         0.81 o                         
   2   2   9         10.32          9.84         1.21 o                         
   3   2   9         94.89        105.09         2.59 o                         
   4   2   9         16.40         12.80         1.46 o                         
   5   2   9         11.27          5.66         1.73 o                         
   6   2   9         59.88         64.98         3.61 o                         
   7   2   9         53.67         54.24         3.45 o                         
   8   2   9         65.53         78.71         4.24 o                         
   9   2   9         20.35         22.28         3.14 o                         
  10   2   9         12.61         12.05         3.03 o                         
  11   2   9          0.33          6.04         4.69 o                         
 -15   3   9          0.69          5.70         2.91 o                         
 -14   3   9          3.12          2.19         2.66 o                         
 -13   3   9          8.63         11.19         2.55 o                         
 -12   3   9          4.63         -1.04         1.98 o                         
 -11   3   9         76.73         74.31         3.11 o                         
 -10   3   9         74.32         77.73         2.98 o                         
  -9   3   9         79.03         88.41         3.09 o                         
  -8   3   9         16.88         15.82         2.05 o                         
  -7   3   9        481.18        464.27         7.28 o                         
  -6   3   9        116.75        120.35         3.11 o                         
  -5   3   9          0.77          0.91         0.98 o                         
  -4   3   9         21.05         21.66         1.50 o                         
  -3   3   9        544.48        591.44         7.86 o                         
  -2   3   9          7.78         11.21         1.23 o                         
  -1   3   9         17.46         12.27         1.37 o                         
   0   3   9          0.03         -0.89         0.89 o                         
   1   3   9         18.39         20.62         1.18 o                         
   2   3   9        214.08        205.33         3.79 o                         
   3   3   9         12.32         10.53         1.44 o                         
   4   3   9         38.82         31.30         1.85 o                         
   5   3   9          2.42          0.17         1.27 o                         
   6   3   9         62.87         67.42         3.55 o                         
   7   3   9         11.10         10.14         2.37 o                         
   8   3   9         16.52         22.25         2.83 o                         
   9   3   9          4.82          0.28         2.77 o                         
  10   3   9          7.78         12.11         3.45 o                         
 -15   4   9          0.08          0.31         2.89 o                         
 -14   4   9         18.09         26.67         3.27 o                         
 -13   4   9          2.81         -0.48         2.52 o                         
 -12   4   9         18.26         16.53         2.63 o                         
 -11   4   9          3.72          3.01         1.83 o                         
 -10   4   9        241.44        252.82         5.12 o                         
  -9   4   9         23.59         22.05         1.97 o                         
  -8   4   9        646.75        644.99         9.60 o                         
  -7   4   9          4.36          3.03         1.61 o                         
  -6   4   9        276.06        256.70         4.78 o                         
  -5   4   9         28.52         33.76         2.13 o                         
  -4   4   9        220.90        233.30         4.70 o                         
  -3   4   9        123.16        136.99         3.07 o                         
  -2   4   9         31.97         30.30         1.74 o                         
  -1   4   9         14.31         13.41         1.48 o                         
   0   4   9        187.72        184.04         4.41 o                         
   1   4   9         21.83         20.50         1.57 o                         
   2   4   9          0.44          0.46         1.19 o                         
   3   4   9          7.12          5.56         1.29 o                         
   4   4   9         68.47         63.19         2.55 o                         
   5   4   9        297.95        293.80         5.49 o                         
   6   4   9          8.97         13.81         2.14 o                         
   7   4   9         10.66         14.16         2.80 o                         
   8   4   9         30.58         29.76         4.22 o                         
   9   4   9         21.26         29.18         7.64 o                         
  10   4   9          6.11          9.76         5.14 o                         
 -14   5   9          0.00          1.40         3.51 o                         
 -13   5   9          7.11          7.56         2.64 o                         
 -12   5   9          2.02          6.54         2.38 o                         
 -11   5   9         26.18         25.12         2.43 o                         
 -10   5   9         40.57         39.61         2.63 o                         
  -9   5   9          1.54          2.73         1.71 o                         
  -8   5   9         23.67         24.73         2.23 o                         
  -7   5   9        299.89        294.09         5.87 o                         
  -6   5   9          7.58          8.65         1.77 o                         
  -5   5   9        295.88        286.89         6.06 o                         
  -4   5   9          6.68          6.57         1.55 o                         
  -3   5   9         15.47         16.00         1.78 o                         
  -2   5   9         42.02         36.57         2.15 o                         
  -1   5   9        118.80        106.39         3.77 o                         
   0   5   9        102.04         97.65         3.28 o                         
   1   5   9          4.90          0.50         1.16 o                         
   2   5   9         17.44         24.33         1.71 o                         
   3   5   9         54.44         53.29         2.34 o                         
   4   5   9         50.94         46.36         2.46 o                         
   5   5   9          0.01         -1.73         1.73 o                         
   6   5   9         29.60         28.96         3.74 o                         
   7   5   9          4.78          0.56         3.47 o                         
   8   5   9          0.28          2.25         3.30 o                         
   9   5   9          0.00         -4.11         4.11 o                         
 -13   6   9          2.96          1.40         2.52 o                         
 -12   6   9          9.29         11.49         2.67 o                         
 -11   6   9          1.85          0.90         1.87 o                         
 -10   6   9          1.54          2.31         2.00 o                         
  -9   6   9          4.87          1.18         1.86 o                         
  -8   6   9         28.95         28.93         2.59 o                         
  -7   6   9          5.28          5.96         2.59 o                         
  -6   6   9        161.59        166.94         6.08 o                         
  -5   6   9          0.05          0.43         1.77 o                         
  -4   6   9         14.81         11.97         2.36 o                         
  -3   6   9         40.14         38.16         2.88 o                         
  -2   6   9        507.60        494.95        13.65 o                         
  -1   6   9         82.56         81.64         3.78 o                         
   0   6   9         51.09         46.03         3.03 o                         
   1   6   9         10.01          7.33         2.00 o                         
   2   6   9         11.67          8.49         2.47 o                         
   3   6   9          2.78          3.12         2.35 o                         
   4   6   9          5.16          4.14         2.43 o                         
   5   6   9         20.74         15.30         3.34 o                         
   6   6   9         16.00         24.67         4.76 o                         
   7   6   9          0.26          3.78         4.06 o                         
   8   6   9          2.06          0.69         4.61 o                         
   9   6   9         15.81         18.91         5.48 o                         
 -13   7   9          3.20          9.64         3.53 o                         
 -12   7   9          1.24         -2.44         2.99 o                         
 -11   7   9          1.59          2.42         2.52 o                         
 -10   7   9          4.27          0.61         2.45 o                         
  -9   7   9          2.16          9.72         2.60 o                         
  -8   7   9         32.39         33.91         3.19 o                         
  -7   7   9         48.68         46.00         3.54 o                         
  -6   7   9          3.24          3.78         2.32 o                         
  -5   7   9          3.27          4.97         2.10 o                         
  -4   7   9          0.68         -0.04         1.84 o                         
  -3   7   9         37.42         39.64         3.16 o                         
  -2   7   9        294.06        297.07         8.31 o                         
  -1   7   9          1.12          1.71         2.37 o                         
   0   7   9          1.66          1.27         2.31 o                         
   1   7   9         29.81         26.12         3.21 o                         
   2   7   9          0.00         -0.98         2.28 o                         
   3   7   9         90.84         91.35         5.20 o                         
   4   7   9         22.21         26.73         4.39 o                         
   5   7   9          0.02         -2.17         2.48 o                         
   6   7   9          0.06         -4.30         4.30 o                         
   7   7   9         12.08         18.46         6.19 o                         
   8   7   9         10.24         14.48         5.15 o                         
 -11   8   9          0.55          0.36         2.49 o                         
 -10   8   9          1.60         -1.47         2.47 o                         
  -9   8   9          0.16          3.55         3.39 o                         
  -8   8   9          3.92          3.31         2.58 o                         
  -7   8   9          4.82          6.07         2.41 o                         
  -6   8   9         15.66         24.39         2.97 o                         
  -5   8   9          1.42          0.10         1.84 o                         
  -4   8   9          0.00          1.30         1.85 o                         
  -3   8   9          4.08         -0.33         2.19 o                         
  -2   8   9          4.39         10.67         2.63 o                         
  -1   8   9          4.98          3.17         2.51 o                         
   0   8   9         48.59         47.58         4.01 o                         
   1   8   9          1.62          3.17         2.59 o                         
   2   8   9         29.90         31.60         3.69 o                         
   3   8   9          2.49          2.57         2.62 o                         
   4   8   9          3.96          0.25         4.06 o                         
   5   8   9          2.48          6.61         3.90 o                         
   6   8   9          1.97          7.27         5.46 o                         
 -10   9   9          0.37          0.40         3.34 o                         
  -9   9   9          0.06         -0.71         4.13 o                         
  -8   9   9          1.78         -2.74         2.74 o                         
  -7   9   9          2.00          3.50         2.50 o                         
  -6   9   9          0.30          1.88         2.51 o                         
  -5   9   9         25.45         24.52         3.05 o                         
  -4   9   9         12.07         15.36         3.61 o                         
  -3   9   9         15.32         15.03         2.40 o                         
  -2   9   9         24.04         25.01         3.48 o                         
  -1   9   9          2.41         -2.46         2.46 o                         
   0   9   9          0.19         -2.24         2.62 o                         
   1   9   9          3.84          2.90         2.90 o                         
   2   9   9          3.42          4.41         3.09 o                         
   3   9   9         43.58         38.90         4.23 o                         
   4   9   9         18.91         12.94         3.58 o                         
   5   9   9          8.43          1.12         3.73 o                         
  -8  10   9          1.37          4.22         3.15 o                         
  -7  10   9          0.31         -1.81         2.82 o                         
  -6  10   9          3.72          1.24         2.93 o                         
  -5  10   9          0.95         -0.34         4.87 o                         
  -4  10   9          4.56          2.23         3.09 o                         
  -3  10   9         24.08         29.30         3.37 o                         
  -2  10   9          6.02         -2.65         2.65 o                         
  -1  10   9          4.12          3.49         2.46 o                         
   0  10   9          3.24         -0.28         2.98 o                         
   1  10   9          6.37          4.19         3.17 o                         
   2  10   9          1.64          2.51         3.97 o                         
   3  10   9          6.33          8.93         3.40 o                         
 -16   0  10          5.07         10.53         4.76 o                         
 -15   0  10          0.52         -2.01         7.84 o                         
 -14   0  10         34.05         47.76         5.39 o                         
 -13   0  10          0.16          2.76         3.23 o                         
 -12   0  10         29.52         29.56         4.09 o                         
 -11   0  10         30.01         41.64         4.33 o                         
 -10   0  10        178.18        169.40         7.49 o                         
  -9   0  10       1352.12       1339.12        24.95 o                         
  -8   0  10        390.35        370.90         8.94 o                         
  -7   0  10          8.32         11.31         2.34 o                         
  -6   0  10        274.95        281.33         6.98 o                         
  -5   0  10         29.03         40.94         3.46 o                         
  -4   0  10          8.23         10.13         2.31 o                         
  -3   0  10          6.31          9.68         1.99 o                         
  -2   0  10          2.50          7.33         2.33 o                         
  -1   0  10        124.91        134.18         3.81 o                         
   0   0  10          1.03          0.99         1.30 o                         
   1   0  10          7.05          5.05         1.14 o                         
   2   0  10         13.31         16.05         2.03 o                         
   3   0  10          0.53          0.58         1.91 o                         
   4   0  10          3.21          5.60         2.11 o                         
   5   0  10         32.91         38.00         4.09 o                         
   6   0  10         96.77         98.56         7.60 o                         
   7   0  10         78.44         89.00         6.26 o                         
   8   0  10         35.41         37.43         4.80 o                         
   9   0  10          1.82         -0.74         3.33 o                         
  10   0  10          0.09          4.94         3.96 o                         
 -16   1  10         11.39         14.00         3.44 o                         
 -15   1  10          2.55          4.97         2.93 o                         
 -14   1  10          2.82          4.89         3.38 o                         
 -13   1  10          2.51          2.60         2.23 o                         
 -12   1  10          3.63          4.13         2.13 o                         
 -11   1  10         10.85         12.00         2.11 o                         
 -10   1  10          0.26         -0.34         1.52 o                         
  -9   1  10        116.67        110.62         3.57 o                         
  -8   1  10          0.03         -0.59         1.50 o                         
  -7   1  10          2.67          0.36         1.29 o                         
  -6   1  10          0.19         -0.42         1.46 o                         
  -5   1  10         11.61         11.73         1.68 o                         
  -4   1  10         28.85         29.30         1.63 o                         
  -3   1  10        291.51        298.07         4.36 o                         
  -2   1  10          0.00          1.19         0.92 o                         
  -1   1  10         78.55         75.58         1.84 o                         
   0   1  10         27.18         24.57         1.39 o                         
   1   1  10         95.63         96.96         2.85 o                         
   2   1  10         28.92         29.36         1.49 o                         
   3   1  10        182.57        176.20         2.91 o                         
   4   1  10          8.57          8.45         1.37 o                         
   5   1  10        179.91        177.25         5.22 o                         
   6   1  10         44.10         45.37         3.20 o                         
   7   1  10          4.10          7.17         2.65 o                         
   8   1  10          1.70          0.44         2.63 o                         
   9   1  10          1.33          2.97         2.68 o                         
  10   1  10         31.64         34.27         3.78 o                         
 -15   2  10          0.83          0.87         2.82 o                         
 -14   2  10          4.60          6.72         2.56 o                         
 -13   2  10          0.01          0.67         2.14 o                         
 -12   2  10         15.51         10.02         2.52 o                         
 -11   2  10          5.94          0.97         2.35 o                         
 -10   2  10        263.12        237.52         5.12 o                         
  -9   2  10         85.93         78.08         3.13 o                         
  -8   2  10        457.09        428.60         7.10 o                         
  -7   2  10         61.53         61.76         2.75 o                         
  -6   2  10          6.05          9.17         1.55 o                         
  -5   2  10        136.89        141.66         3.18 o                         
  -4   2  10        124.79        130.41         2.75 o                         
  -3   2  10         76.77         76.81         2.48 o                         
  -2   2  10         30.82         28.73         1.72 o                         
  -1   2  10        513.05        501.59         6.02 o                         
   0   2  10        157.68        152.48         2.61 o                         
   1   2  10         26.39         27.45         1.53 o                         
   2   2  10        115.13        113.61         2.61 o                         
   3   2  10         34.14         36.12         1.82 o                         
   4   2  10        284.62        266.12         5.01 o                         
   5   2  10        195.32        189.82         5.33 o                         
   6   2  10          2.81         -1.25         2.01 o                         
   7   2  10          2.76          1.04         2.34 o                         
   8   2  10         36.87         39.50         3.49 o                         
   9   2  10         44.46         47.83         3.89 o                         
  10   2  10          5.28          3.69         3.33 o                         
 -15   3  10          6.81          4.69         2.97 o                         
 -14   3  10          0.06         -2.49         2.49 o                         
 -13   3  10         11.50          7.82         2.50 o                         
 -12   3  10          1.25          2.46         1.83 o                         
 -11   3  10          0.21          1.47         1.67 o                         
 -10   3  10          1.03          0.47         1.52 o                         
  -9   3  10          0.55          2.16         1.51 o                         
  -8   3  10        549.06        570.75        10.08 o                         
  -7   3  10         38.25         36.46         2.31 o                         
  -6   3  10         20.08         22.24         1.68 o                         
  -5   3  10        109.84        109.90         3.09 o                         
  -4   3  10         43.04         45.40         2.06 o                         
  -3   3  10        188.41        196.41         3.73 o                         
  -2   3  10       1002.54       1023.23        12.58 o                         
  -1   3  10        101.71        105.00         3.64 o                         
   0   3  10        194.60        180.72         3.22 o                         
   1   3  10          7.49          9.06         0.98 o                         
   2   3  10          0.73         -0.47         1.49 o                         
   3   3  10         80.63         77.50         2.74 o                         
   4   3  10         25.57         28.86         1.95 o                         
   5   3  10          4.59          5.24         2.02 o                         
   6   3  10          0.96          0.17         1.97 o                         
   7   3  10          2.84          2.31         2.17 o                         
   8   3  10         50.21         48.92         3.66 o                         
   9   3  10         16.05         13.17         3.42 o                         
  10   3  10          4.27          0.81         4.05 o                         
 -15   4  10          0.79          1.66         3.06 o                         
 -14   4  10          1.67          0.48         2.60 o                         
 -13   4  10          0.05         -0.79         2.37 o                         
 -12   4  10          8.77          9.70         2.32 o                         
 -11   4  10         13.05         16.26         2.70 o                         
 -10   4  10          1.06          1.73         1.58 o                         
  -9   4  10          6.15          4.57         1.71 o                         
  -8   4  10        154.32        151.23         4.13 o                         
  -7   4  10        104.53         97.73         3.37 o                         
  -6   4  10        459.34        463.30         7.21 o                         
  -5   4  10          2.00          1.72         2.07 o                         
  -4   4  10          8.13          7.43         1.46 o                         
  -3   4  10        268.50        270.00         4.64 o                         
  -2   4  10        128.11        122.81         3.18 o                         
  -1   4  10         17.22         18.84         1.72 o                         
   0   4  10          5.91          8.57         1.63 o                         
   1   4  10          0.38          0.61         1.14 o                         
   2   4  10          0.01         -0.70         1.18 o                         
   3   4  10          0.73         -1.68         1.68 o                         
   4   4  10          9.38          9.06         1.60 o                         
   5   4  10          0.00          2.65         1.74 o                         
   6   4  10         46.46         44.29         3.15 o                         
   7   4  10          0.94          2.80         3.02 o                         
   8   4  10         30.50         24.14         4.20 o                         
   9   4  10          5.72         16.87         4.60 o                         
 -14   5  10          3.62          2.66         2.56 o                         
 -13   5  10         27.02         25.26         3.18 o                         
 -12   5  10          2.86          4.24         2.28 o                         
 -11   5  10         69.36         74.95         3.51 o                         
 -10   5  10          6.56          6.72         1.90 o                         
  -9   5  10          5.27          3.64         1.80 o                         
  -8   5  10         29.73         25.74         2.21 o                         
  -7   5  10         29.02         29.53         2.35 o                         
  -6   5  10        177.13        156.70         5.29 o                         
  -5   5  10          5.69          5.20         1.98 o                         
  -4   5  10        269.38        268.35         6.76 o                         
  -3   5  10         35.22         33.65         2.51 o                         
  -2   5  10        524.17        504.37         8.30 o                         
  -1   5  10        128.52        132.38         3.94 o                         
   0   5  10          1.66          2.82         1.57 o                         
   1   5  10         20.21         17.30         1.94 o                         
   2   5  10          1.67         -1.10         1.90 o                         
   3   5  10         66.87         71.92         4.32 o                         
   4   5  10         85.70         74.45         3.77 o                         
   5   5  10          1.69          5.65         2.96 o                         
   6   5  10          2.48          1.66         4.48 o                         
   7   5  10         16.11         16.29         4.62 o                         
   8   5  10          8.22         18.71         5.22 o                         
   9   5  10         33.69         31.24         6.00 o                         
 -13   6  10          6.07          8.12         3.02 o                         
 -12   6  10          0.84          3.05         2.55 o                         
 -11   6  10          1.04          3.07         2.18 o                         
 -10   6  10          1.00          0.44         2.30 o                         
  -9   6  10          7.44          8.88         2.34 o                         
  -8   6  10        162.08        168.69         5.21 o                         
  -7   6  10          4.21          3.45         2.19 o                         
  -6   6  10         83.52         80.51         5.31 o                         
  -5   6  10         32.88         33.59         3.63 o                         
  -4   6  10         27.31         23.86         2.69 o                         
  -3   6  10          0.21         -0.68         1.79 o                         
  -2   6  10         11.12         15.27         2.42 o                         
  -1   6  10         96.05         81.77         4.64 o                         
   0   6  10          0.04         -2.55         2.55 o                         
   1   6  10         54.16         44.79         3.77 o                         
   2   6  10         13.27         11.02         2.56 o                         
   3   6  10          9.29          9.08         2.68 o                         
   4   6  10         32.49         36.06         4.13 o                         
   5   6  10         21.97         15.78         4.15 o                         
   6   6  10         26.92         21.11         4.85 o                         
   7   6  10          0.46          7.87         7.18 o                         
   8   6  10          1.64          0.27         4.48 o                         
 -12   7  10          0.03         -0.46         2.95 o                         
 -11   7  10          4.79          5.16         2.56 o                         
 -10   7  10          3.34          1.02         3.75 o                         
  -9   7  10          0.46         -1.81         2.25 o                         
  -8   7  10         20.59         18.60         2.92 o                         
  -7   7  10         59.37         55.36         3.82 o                         
  -6   7  10         74.32         82.02         4.35 o                         
  -5   7  10         37.37         38.94         4.32 o                         
  -4   7  10          0.12         -2.15         2.15 o                         
  -3   7  10          0.00          1.35         2.11 o                         
  -2   7  10          0.22          1.80         2.20 o                         
  -1   7  10         48.55         41.21         3.72 o                         
   0   7  10          9.89         11.76         2.89 o                         
   1   7  10         19.50         22.34         3.24 o                         
   2   7  10          8.15          6.56         2.81 o                         
   3   7  10          2.39          3.50         2.69 o                         
   4   7  10          0.13         -2.03         2.49 o                         
   5   7  10          2.25          3.70         3.70 o                         
   6   7  10         22.10         26.52         6.45 o                         
   7   7  10         18.71         21.93         6.44 o                         
 -11   8  10          0.52         -1.14         2.52 o                         
 -10   8  10          1.29          1.33         3.49 o                         
  -9   8  10          3.88          2.89         2.69 o                         
  -8   8  10          0.27          1.64         3.12 o                         
  -7   8  10          2.01          4.17         2.27 o                         
  -6   8  10          0.29         -2.15         2.15 o                         
  -5   8  10          2.67          1.34         2.04 o                         
  -4   8  10          0.65         -1.99         2.21 o                         
  -3   8  10          8.67          9.87         2.65 o                         
  -2   8  10         78.35         68.48         4.62 o                         
  -1   8  10         17.92         10.13         3.01 o                         
   0   8  10         11.20          5.98         2.75 o                         
   1   8  10          6.45          4.20         2.65 o                         
   2   8  10         14.70         12.68         4.07 o                         
   3   8  10          5.66          8.81         3.18 o                         
   4   8  10          0.80         -1.93         2.81 o                         
   5   8  10          9.84          7.08         5.14 o                         
   6   8  10         15.03          4.38         5.54 o                         
  -9   9  10          2.71          3.03         2.96 o                         
  -8   9  10         32.92         35.79         3.74 o                         
  -7   9  10         42.73         34.69         4.44 o                         
  -6   9  10         60.36         62.56         4.30 o                         
  -5   9  10         17.68         15.10         2.91 o                         
  -4   9  10         62.49         69.72         3.90 o                         
  -3   9  10         54.16         56.24         4.01 o                         
  -2   9  10         60.75         62.36         4.64 o                         
  -1   9  10          1.85          0.80         2.63 o                         
   0   9  10          8.12         13.56         3.47 o                         
   1   9  10          3.70          1.14         2.88 o                         
   2   9  10          6.56          4.81         3.12 o                         
   3   9  10          8.87          7.51         3.37 o                         
   4   9  10          0.08          0.40         3.18 o                         
  -7  10  10          1.56          1.86         3.11 o                         
  -6  10  10          0.05         -1.25         3.21 o                         
  -5  10  10          0.03         -1.83         2.64 o                         
  -4  10  10          0.04          3.36         2.76 o                         
  -3  10  10          4.89          7.73         3.79 o                         
  -2  10  10          1.68          1.52         2.86 o                         
  -1  10  10         20.34         18.42         4.48 o                         
   0  10  10         38.09         32.13         4.26 o                         
   1  10  10         23.31         24.05         4.04 o                         
 -15   1  11          0.53         -1.89         2.56 o                         
 -14   1  11          2.37          0.18         2.49 o                         
 -13   1  11          0.03          3.32         2.33 o                         
 -12   1  11          0.46         -0.92         2.02 o                         
 -11   1  11          2.07          1.42         2.43 o                         
 -10   1  11         53.21         50.63         2.50 o                         
  -9   1  11        136.89        148.93         3.94 o                         
  -8   1  11        135.63        118.72         3.54 o                         
  -7   1  11          0.27         -1.37         1.37 o                         
  -6   1  11          7.50         11.11         1.68 o                         
  -5   1  11        222.08        214.56         4.46 o                         
  -4   1  11        126.24        132.95         3.53 o                         
  -3   1  11         25.94         25.45         1.55 o                         
  -2   1  11        118.80        122.00         3.35 o                         
  -1   1  11         37.37         35.64         1.67 o                         
   0   1  11        225.02        217.08         4.65 o                         
   1   1  11         47.36         47.65         2.28 o                         
   2   1  11         12.84         13.06         1.27 o                         
   3   1  11          7.38          5.88         1.44 o                         
   4   1  11          4.81          3.39         1.96 o                         
   5   1  11         57.63         50.86         3.21 o                         
   6   1  11          2.38          2.78         2.27 o                         
   7   1  11          0.01          2.23         2.30 o                         
   8   1  11         11.33         11.64         2.97 o                         
   9   1  11         18.30         17.81         3.27 o                         
 -15   2  11          0.26         -2.26         3.67 o                         
 -14   2  11          7.73          8.59         2.87 o                         
 -13   2  11          1.57          0.68         2.68 o                         
 -12   2  11         22.14         19.27         2.63 o                         
 -11   2  11          0.75         -1.75         1.75 o                         
 -10   2  11         12.04          9.18         1.75 o                         
  -9   2  11        204.26        196.49         4.61 o                         
  -8   2  11         11.68         11.88         1.83 o                         
  -7   2  11         29.76         33.46         2.26 o                         
  -6   2  11          0.71          0.43         1.35 o                         
  -5   2  11          0.80          2.62         1.21 o                         
  -4   2  11          2.48          3.21         0.78 o                         
  -3   2  11          1.17          1.58         1.29 o                         
  -2   2  11          0.07         -0.48         1.07 o                         
  -1   2  11        834.71        845.89         9.51 o                         
   0   2  11         89.40         93.78         2.13 o                         
   1   2  11         45.03         46.35         1.85 o                         
   2   2  11          1.78          1.96         1.19 o                         
   3   2  11         15.16         17.72         1.47 o                         
   4   2  11         35.58         33.11         2.72 o                         
   5   2  11          1.49         -1.93         1.93 o                         
   6   2  11         70.91         78.17         4.29 o                         
   7   2  11          1.22         -1.18         2.72 o                         
   8   2  11          3.71          6.12         2.78 o                         
   9   2  11          1.97          4.47         2.84 o                         
 -15   3  11          1.09         -0.15         3.40 o                         
 -14   3  11          5.39          9.51         2.87 o                         
 -13   3  11          2.01         -2.23         2.23 o                         
 -12   3  11          0.00          0.70         2.11 o                         
 -11   3  11          5.26          6.74         1.79 o                         
 -10   3  11          0.17          0.96         1.56 o                         
  -9   3  11         58.31         58.11         2.95 o                         
  -8   3  11          5.82          7.41         1.79 o                         
  -7   3  11        212.66        216.00         4.79 o                         
  -6   3  11        646.13        618.00         9.61 o                         
  -5   3  11         70.30         80.18         2.99 o                         
  -4   3  11        755.88        755.09        10.62 o                         
  -3   3  11         44.40         46.58         2.12 o                         
  -2   3  11        149.62        131.62         3.03 o                         
  -1   3  11        237.67        248.54         4.66 o                         
   0   3  11         19.86         25.97         1.78 o                         
   1   3  11          8.31          9.77         1.37 o                         
   2   3  11         41.26         41.99         2.07 o                         
   3   3  11         83.85         78.73         2.81 o                         
   4   3  11        102.62         98.65         5.20 o                         
   5   3  11         39.61         35.67         2.99 o                         
   6   3  11         22.20         19.35         2.64 o                         
   7   3  11         25.31         26.26         2.97 o                         
   8   3  11          0.21         -2.22         2.68 o                         
   9   3  11         23.28         30.03         5.08 o                         
 -14   4  11         25.41         33.23         3.59 o                         
 -13   4  11         33.02         39.47         3.31 o                         
 -12   4  11          0.35         -2.06         2.06 o                         
 -11   4  11          0.07          0.65         1.84 o                         
 -10   4  11          1.04          3.48         1.74 o                         
  -9   4  11         90.36         87.80         3.58 o                         
  -8   4  11        237.94        248.70         8.40 o                         
  -7   4  11          0.37          2.02         1.42 o                         
  -6   4  11         17.39         19.12         1.57 o                         
  -5   4  11        141.23        131.07         3.91 o                         
  -4   4  11         23.87         23.41         2.02 o                         
  -3   4  11         32.47         37.76         2.39 o                         
  -2   4  11        207.77        196.32         4.95 o                         
  -1   4  11        963.16        913.71        14.44 o                         
   0   4  11        115.66        103.14         3.61 o                         
   1   4  11         20.43         20.68         1.92 o                         
   2   4  11          0.03         -0.26         2.56 o                         
   3   4  11         29.53         32.51         3.31 o                         
   4   4  11        132.72        126.06         4.58 o                         
   5   4  11         20.69         16.92         2.70 o                         
   6   4  11         10.67         10.55         4.08 o                         
   7   4  11         17.60         30.27         5.20 o                         
   8   4  11          1.01          2.56         4.38 o                         
 -14   5  11          0.13          1.25         2.94 o                         
 -13   5  11          2.94          6.68         2.84 o                         
 -12   5  11          2.85          7.52         2.40 o                         
 -11   5  11          0.58          0.80         1.81 o                         
 -10   5  11          5.09          2.67         1.83 o                         
  -9   5  11          2.05          2.56         1.78 o                         
  -8   5  11        277.91        299.93         7.80 o                         
  -7   5  11         73.37         77.91         4.21 o                         
  -6   5  11        164.88        152.38         4.77 o                         
  -5   5  11          6.41          9.00         1.99 o                         
  -4   5  11         26.83         25.03         2.43 o                         
  -3   5  11         27.78         27.37         2.36 o                         
  -2   5  11        369.41        366.87         7.32 o                         
  -1   5  11        177.98        167.68         4.64 o                         
   0   5  11         38.01         34.99         2.72 o                         
   1   5  11         45.57         43.61         2.89 o                         
   2   5  11         10.69          8.22         2.62 o                         
   3   5  11          0.53          1.28         2.35 o                         
   4   5  11          1.76          2.52         3.24 o                         
   5   5  11          1.13         -3.43         5.11 o                         
   6   5  11          3.38         10.94         4.26 o                         
   7   5  11         34.63         36.72         5.66 o                         
   8   5  11          3.05          3.47         4.76 o                         
 -13   6  11          0.56         -2.34         2.61 o                         
 -12   6  11          6.86          4.75         2.72 o                         
 -11   6  11          0.46          0.47         2.20 o                         
 -10   6  11          0.19         -0.52         2.22 o                         
  -9   6  11          3.80          6.42         2.34 o                         
  -8   6  11          0.93          0.39         2.17 o                         
  -7   6  11         16.49         12.23         3.09 o                         
  -6   6  11          5.51          9.65         2.49 o                         
  -5   6  11          7.03          5.34         2.32 o                         
  -4   6  11         10.24          9.49         2.42 o                         
  -3   6  11          7.68          4.25         2.21 o                         
  -2   6  11          7.39          4.95         2.20 o                         
  -1   6  11          3.62          6.41         2.29 o                         
   0   6  11          3.51          4.56         2.47 o                         
   1   6  11         12.39          6.67         2.66 o                         
   2   6  11          1.02         -1.65         2.26 o                         
   3   6  11          1.46          3.16         2.55 o                         
   4   6  11          0.33          2.32         3.48 o                         
   5   6  11          3.83         -3.00         5.63 o                         
   6   6  11          1.51          3.57         5.41 o                         
   7   6  11         31.40         42.07         6.18 o                         
 -12   7  11          0.02         -2.27         3.01 o                         
 -11   7  11          7.34         12.91         3.27 o                         
 -10   7  11          2.91          0.76         3.27 o                         
  -9   7  11         15.93         19.50         3.13 o                         
  -8   7  11         71.23         74.59         4.49 o                         
  -7   7  11         78.36         79.57         4.41 o                         
  -6   7  11         20.66         27.79         3.12 o                         
  -5   7  11          0.72         -0.80         2.25 o                         
  -4   7  11          6.57          7.04         2.55 o                         
  -3   7  11         81.23         87.35         6.94 o                         
  -2   7  11        121.01        121.79         5.34 o                         
  -1   7  11         53.50         40.04         4.79 o                         
   0   7  11          1.24         -0.84         3.67 o                         
   1   7  11         37.86         41.32         3.89 o                         
   2   7  11          4.36          6.23         2.87 o                         
   3   7  11         40.49         49.65         4.33 o                         
   4   7  11          1.88          0.13         3.61 o                         
   5   7  11          8.22         13.54         6.02 o                         
   6   7  11          1.14         -4.93         4.93 o                         
 -11   8  11          0.36         -0.94         2.93 o                         
 -10   8  11          5.99          9.91         3.16 o                         
  -9   8  11          0.05         -0.45         2.61 o                         
  -8   8  11          2.76          4.01         2.62 o                         
  -7   8  11         20.70         27.27         3.39 o                         
  -6   8  11         10.62         11.29         3.27 o                         
  -5   8  11          0.25         -1.69         2.39 o                         
  -4   8  11          0.21         -0.57         2.43 o                         
  -3   8  11         46.51         46.81         4.32 o                         
  -2   8  11          0.90         -1.30         2.34 o                         
  -1   8  11          1.58          3.62         2.77 o                         
   0   8  11         39.76         37.07         4.57 o                         
   1   8  11          1.33          2.60         3.00 o                         
   2   8  11          0.03          2.48         2.94 o                         
   3   8  11          4.41          8.59         3.26 o                         
   4   8  11         18.75         21.22         4.72 o                         
   5   8  11          1.11          3.72         5.76 o                         
  -9   9  11          5.89          7.48         3.23 o                         
  -8   9  11          1.29          2.87         2.92 o                         
  -7   9  11          8.44         12.89         3.14 o                         
  -6   9  11          2.98          8.91         3.09 o                         
  -5   9  11         21.91         23.40         3.80 o                         
  -4   9  11          3.58          4.33         2.67 o                         
  -3   9  11          1.46         -2.43         3.99 o                         
  -2   9  11          0.49          0.53         2.43 o                         
  -1   9  11          0.01         -2.71         2.71 o                         
   0   9  11          0.28         -0.12         4.08 o                         
   1   9  11          2.09          4.66         3.56 o                         
   2   9  11          2.59          1.46         4.52 o                         
   3   9  11          7.92          5.60         3.50 o                         
  -6  10  11          0.55         -2.61         2.99 o                         
  -5  10  11          4.36          4.64         3.01 o                         
  -4  10  11          3.26          2.35         2.83 o                         
  -3  10  11         10.14          7.40         2.91 o                         
  -2  10  11          0.72          2.92         3.78 o                         
  -1  10  11          0.35          1.22         3.27 o                         
   0  10  11          3.70          1.41         4.13 o                         
 -15   0  12          4.70          2.44         4.10 o                         
 -14   0  12          0.09         -3.47         3.47 o                         
 -13   0  12          0.72          3.82         3.05 o                         
 -12   0  12         28.64         33.08         4.55 o                         
 -11   0  12          0.00         -1.31         2.55 o                         
 -10   0  12         36.97         33.60         3.41 o                         
  -9   0  12        218.08        182.35         6.22 o                         
  -8   0  12         27.44         28.03         3.06 o                         
  -7   0  12          4.57          2.75         2.16 o                         
  -6   0  12         19.77         11.52         3.29 o                         
  -5   0  12         60.19         60.99         4.32 o                         
  -4   0  12         14.91         16.35         2.53 o                         
  -3   0  12          6.86          6.78         2.22 o                         
  -2   0  12        230.49        209.55         5.96 o                         
  -1   0  12       1800.03       1781.90        31.35 o                         
   0   0  12        989.04        955.55        17.94 o                         
   1   0  12         75.85         70.78         2.71 o                         
   2   0  12         52.62         54.54         4.16 o                         
   3   0  12        103.94        104.32         4.42 o                         
   4   0  12        242.60        237.86         8.71 o                         
   5   0  12        105.07        106.63         6.54 o                         
   6   0  12        226.16        235.96         9.55 o                         
   7   0  12          0.04         -3.35         3.35 o                         
   8   0  12          7.16          9.42         4.94 o                         
   9   0  12          5.14          8.00         4.61 o                         
 -15   1  12         22.14         35.91         3.89 o                         
 -14   1  12          1.94          0.84         2.54 o                         
 -13   1  12          1.15         -2.45         2.45 o                         
 -12   1  12         15.50         19.40         2.55 o                         
 -11   1  12          3.86          6.05         1.93 o                         
 -10   1  12          0.98         -1.64         1.64 o                         
  -9   1  12          9.02          8.39         1.73 o                         
  -8   1  12         22.46         23.97         2.19 o                         
  -7   1  12          8.22          5.50         1.73 o                         
  -6   1  12          6.08          0.80         1.43 o                         
  -5   1  12        128.72        113.32         3.67 o                         
  -4   1  12         78.41         81.66         2.67 o                         
  -3   1  12          2.22          3.27         1.20 o                         
  -2   1  12         55.45         55.28         2.01 o                         
  -1   1  12          8.35         11.53         1.42 o                         
   0   1  12         20.05         22.34         1.51 o                         
   1   1  12         11.99         10.07         1.71 o                         
   2   1  12         39.86         39.44         2.18 o                         
   3   1  12         19.56         19.77         1.89 o                         
   4   1  12        106.37        104.19         6.33 o                         
   5   1  12         19.81         22.58         2.76 o                         
   6   1  12         56.28         47.96         3.63 o                         
   7   1  12          0.72          0.44         2.44 o                         
   8   1  12          5.02          7.54         2.97 o                         
   9   1  12         21.94         20.43         3.54 o                         
 -15   2  12          2.48         -1.71         3.33 o                         
 -14   2  12          4.23          8.96         3.08 o                         
 -13   2  12         10.87         16.89         2.95 o                         
 -12   2  12          6.89          7.92         2.31 o                         
 -11   2  12         18.37         22.97         2.54 o                         
 -10   2  12         14.67         11.62         1.99 o                         
  -9   2  12        140.78        126.49         4.39 o                         
  -8   2  12         36.28         43.20         2.77 o                         
  -7   2  12          0.56          0.10         1.51 o                         
  -6   2  12         98.39         96.28         4.57 o                         
  -5   2  12        232.72        231.60         4.47 o                         
  -4   2  12          0.17         -0.45         0.88 o                         
  -3   2  12         63.69         60.61         2.53 o                         
  -2   2  12        548.05        542.34         7.85 o                         
  -1   2  12        248.17        230.11         3.95 o                         
   0   2  12        121.04        122.58         4.90 o                         
   1   2  12         10.08          9.49         1.61 o                         
   2   2  12          0.10         -0.23         1.28 o                         
   3   2  12          0.42          1.31         1.46 o                         
   4   2  12         17.76         21.11         2.54 o                         
   5   2  12          7.06         15.33         2.59 o                         
   6   2  12         16.10         19.72         2.84 o                         
   7   2  12          2.58          1.65         2.41 o                         
   8   2  12          1.22          0.35         2.56 o                         
 -15   3  12          0.06         -2.67         2.67 o                         
 -14   3  12          0.01         -2.58         2.58 o                         
 -13   3  12          2.68          2.26         2.29 o                         
 -12   3  12         12.13          9.07         2.44 o                         
 -11   3  12          3.18          3.97         1.88 o                         
 -10   3  12         73.42         74.18         3.51 o                         
  -9   3  12         19.39         24.14         2.13 o                         
  -8   3  12        200.00        198.71         4.79 o                         
  -7   3  12         36.15         32.66         2.16 o                         
  -6   3  12          0.13         -0.14         1.16 o                         
  -5   3  12         24.53         21.46         2.04 o                         
  -4   3  12          8.14          7.18         1.71 o                         
  -3   3  12        122.02        123.43         3.88 o                         
  -2   3  12        475.19        459.72         7.74 o                         
  -1   3  12        109.00         98.65         3.65 o                         
   0   3  12         29.22         28.00         2.11 o                         
   1   3  12         42.66         47.88         2.55 o                         
   2   3  12         73.19         73.88         2.76 o                         
   3   3  12          0.07         -0.10         1.34 o                         
   4   3  12          0.85          0.41         1.96 o                         
   5   3  12          0.24         -2.24         2.24 o                         
   6   3  12         36.17         39.89         3.74 o                         
   7   3  12         24.12         29.08         3.56 o                         
   8   3  12          0.01         -1.32         4.22 o                         
 -14   4  12          5.96          8.18         3.32 o                         
 -13   4  12          4.41          5.68         2.50 o                         
 -12   4  12          6.47          5.90         2.29 o                         
 -11   4  12          0.05         -0.80         1.73 o                         
 -10   4  12          6.13          6.19         1.81 o                         
  -9   4  12         33.31         34.24         2.77 o                         
  -8   4  12         11.66         12.55         2.54 o                         
  -7   4  12         79.27         71.90         3.70 o                         
  -6   4  12         71.42         69.93         3.27 o                         
  -5   4  12         80.18         80.80         3.32 o                         
  -4   4  12        170.05        167.27         4.42 o                         
  -3   4  12         35.37         29.97         2.53 o                         
  -2   4  12         23.69         23.02         2.33 o                         
  -1   4  12        230.65        244.09         5.74 o                         
   0   4  12         47.67         52.00         2.90 o                         
   1   4  12         13.91         14.04         1.84 o                         
   2   4  12         68.52         77.45         3.19 o                         
   3   4  12         23.74         26.24         2.15 o                         
   4   4  12          2.68          3.26         2.70 o                         
   5   4  12          0.20         -0.31         3.12 o                         
   6   4  12          0.69          2.63         4.26 o                         
   7   4  12          5.73         13.14         4.74 o                         
   8   4  12          0.46          0.57         4.32 o                         
 -14   5  12          0.36          0.57         2.96 o                         
 -13   5  12         12.64         12.87         3.14 o                         
 -12   5  12          0.10          2.40         2.61 o                         
 -11   5  12          0.88          3.07         2.66 o                         
 -10   5  12          0.22          1.74         2.68 o                         
  -9   5  12          8.71          5.86         2.20 o                         
  -8   5  12         28.12         28.26         3.43 o                         
  -7   5  12        163.99        174.19         6.43 o                         
  -6   5  12        215.11        213.27         5.66 o                         
  -5   5  12          0.36         -0.63         1.67 o                         
  -4   5  12         67.57         63.32         3.40 o                         
  -3   5  12         37.42         42.80         2.83 o                         
  -2   5  12         90.90         88.07         3.68 o                         
  -1   5  12        107.82        106.66         3.94 o                         
   0   5  12          2.15         -0.15         1.63 o                         
   1   5  12        183.93        183.69         5.75 o                         
   2   5  12         49.79         57.98         4.66 o                         
   3   5  12         30.36         24.93         3.20 o                         
   4   5  12          3.17          2.43         4.30 o                         
   5   5  12          5.54          5.17         5.48 o                         
   6   5  12          0.10          1.42         4.26 o                         
   7   5  12          0.31          2.12         4.81 o                         
 -13   6  12          4.53          5.49         3.01 o                         
 -12   6  12          0.02          1.07         2.75 o                         
 -11   6  12          4.57          6.42         2.47 o                         
 -10   6  12          7.93         10.78         2.75 o                         
  -9   6  12          0.88          0.22         2.90 o                         
  -8   6  12          0.83          0.41         2.52 o                         
  -7   6  12          0.07         -0.06         2.90 o                         
  -6   6  12         58.26         56.48         3.96 o                         
  -5   6  12         17.75         21.24         2.80 o                         
  -4   6  12         10.10         10.48         2.53 o                         
  -3   6  12          3.27          4.73         2.30 o                         
  -2   6  12         35.63         30.92         3.12 o                         
  -1   6  12        127.95        117.33         5.18 o                         
   0   6  12          9.87          7.02         2.42 o                         
   1   6  12         16.80         17.75         3.12 o                         
   2   6  12         13.35          9.93         2.78 o                         
   3   6  12          0.09         -1.48         2.43 o                         
   4   6  12         31.53         30.01         6.19 o                         
   5   6  12          1.75          1.68         7.15 o                         
   6   6  12          2.22         -3.73         5.24 o                         
 -12   7  12          0.03         -2.99         3.52 o                         
 -11   7  12          0.03          0.14         2.61 o                         
 -10   7  12          8.94         12.49         3.19 o                         
  -9   7  12          0.17         -0.27         2.30 o                         
  -8   7  12          2.39          1.43         3.06 o                         
  -7   7  12          0.24          1.96         2.96 o                         
  -6   7  12          6.30          5.20         2.52 o                         
  -5   7  12         44.75         42.42         3.66 o                         
  -4   7  12         15.98         14.82         2.90 o                         
  -3   7  12         62.83         73.40         4.38 o                         
  -2   7  12         21.57         22.49         3.02 o                         
  -1   7  12          0.39         -0.25         2.22 o                         
   0   7  12         23.34         24.26         3.48 o                         
   1   7  12         13.84          9.74         3.02 o                         
   2   7  12          0.43          3.12         2.71 o                         
   3   7  12          2.01         -0.80         3.33 o                         
   4   7  12          4.59          7.17         5.67 o                         
   5   7  12          0.48         -1.67         5.27 o                         
 -10   8  12          0.26         -2.90         2.90 o                         
  -9   8  12          1.56          0.81         3.21 o                         
  -8   8  12         14.09         17.64         3.38 o                         
  -7   8  12         42.69         51.05         4.20 o                         
  -6   8  12          1.38         -2.39         2.47 o                         
  -5   8  12          2.62          5.93         2.64 o                         
  -4   8  12          2.60          0.12         2.48 o                         
  -3   8  12          3.38          2.50         2.46 o                         
  -2   8  12         10.41          7.23         2.68 o                         
  -1   8  12          4.06          5.28         2.57 o                         
   0   8  12          2.75         -0.56         3.03 o                         
   1   8  12          1.17         -0.08         2.96 o                         
   2   8  12          2.91          1.95         3.03 o                         
   3   8  12          0.17          0.08         6.54 o                         
   4   8  12          0.46         -1.01         5.24 o                         
  -8   9  12         33.28         36.48         4.56 o                         
  -7   9  12         27.18         30.84         3.81 o                         
  -6   9  12         64.36         67.99         4.83 o                         
  -5   9  12         23.98         32.29         3.72 o                         
  -4   9  12          8.70          9.95         3.02 o                         
  -3   9  12          8.93          8.39         2.92 o                         
  -2   9  12         16.30         22.89         3.41 o                         
  -1   9  12          0.00         -0.61         4.53 o                         
   0   9  12          2.69          3.05         3.07 o                         
   1   9  12          4.85         12.47         3.67 o                         
   2   9  12         19.39         22.78         4.14 o                         
 -15   1  13          9.14         18.63         3.67 o                         
 -14   1  13          0.21          2.47         2.61 o                         
 -13   1  13          8.78          8.09         2.73 o                         
 -12   1  13          2.06         -0.71         1.92 o                         
 -11   1  13          0.61          2.05         1.85 o                         
 -10   1  13          9.21          5.77         1.86 o                         
  -9   1  13         20.14         22.01         2.13 o                         
  -8   1  13         33.83         32.97         2.24 o                         
  -7   1  13         31.12         34.76         2.35 o                         
  -6   1  13         18.12         24.52         2.01 o                         
  -5   1  13         61.29         66.41         2.75 o                         
  -4   1  13         18.93         20.53         2.13 o                         
  -3   1  13        276.76        287.87         5.60 o                         
  -2   1  13         43.68         45.46         2.44 o                         
  -1   1  13          4.97          5.75         1.52 o                         
   0   1  13         77.56         82.18         2.63 o                         
   1   1  13         43.11         41.57         2.68 o                         
   2   1  13         12.32          8.65         1.89 o                         
   3   1  13         16.99          9.47         2.64 o                         
   4   1  13         28.11         28.24         3.51 o                         
   5   1  13          1.48          0.60         2.47 o                         
   6   1  13          0.00          0.60         2.42 o                         
   7   1  13         11.04         10.44         2.95 o                         
   8   1  13          0.93          5.10         2.84 o                         
 -15   2  13          4.92          7.21         3.70 o                         
 -14   2  13          0.02         -1.36         2.87 o                         
 -13   2  13          3.05          2.74         2.54 o                         
 -12   2  13          5.17          6.39         2.52 o                         
 -11   2  13          1.17         -1.89         1.89 o                         
 -10   2  13          0.34         -0.68         1.65 o                         
  -9   2  13          4.44          8.45         1.80 o                         
  -8   2  13          6.38          3.20         2.01 o                         
  -7   2  13         68.19         60.70         2.81 o                         
  -6   2  13        120.45        106.04         3.34 o                         
  -5   2  13          5.06          8.41         1.29 o                         
  -4   2  13        114.36        107.93         3.21 o                         
  -3   2  13         56.45         62.26         2.82 o                         
  -2   2  13        184.30        179.89         4.38 o                         
  -1   2  13        979.70        969.39        13.09 o                         
   0   2  13        642.38        630.23        10.02 o                         
   1   2  13         26.87         22.45         1.99 o                         
   2   2  13          4.55          3.00         1.70 o                         
   3   2  13          0.35         -1.38         1.81 o                         
   4   2  13         66.98         62.39         3.66 o                         
   5   2  13         35.48         38.21         3.58 o                         
   6   2  13         16.12         20.12         3.35 o                         
   7   2  13          1.32         -2.77         2.77 o                         
   8   2  13          3.45          1.17         3.03 o                         
 -14   3  13          0.13         -0.33         2.88 o                         
 -13   3  13         11.15         11.82         4.11 o                         
 -12   3  13          4.84          1.53         2.18 o                         
 -11   3  13         16.13         13.07         2.61 o                         
 -10   3  13          3.09          1.68         1.95 o                         
  -9   3  13          0.36          2.20         1.90 o                         
  -8   3  13         19.23         15.38         2.77 o                         
  -7   3  13         31.93         27.14         2.96 o                         
  -6   3  13         74.28         62.06         3.66 o                         
  -5   3  13          5.08          7.73         1.94 o                         
  -4   3  13         47.32         50.70         3.00 o                         
  -3   3  13          0.38         -1.91         2.03 o                         
  -2   3  13          0.78         -0.17         1.47 o                         
  -1   3  13         15.82         19.17         2.21 o                         
   0   3  13         20.44         21.98         2.09 o                         
   1   3  13        173.94        172.67         4.43 o                         
   2   3  13         77.99         76.26         3.24 o                         
   3   3  13         15.11         16.54         3.04 o                         
   4   3  13          5.68         12.25         2.71 o                         
   5   3  13          4.10          6.20         2.73 o                         
   6   3  13          3.27          1.59         2.65 o                         
   7   3  13          4.33         12.97         4.91 o                         
 -14   4  13          2.06          9.43         3.15 o                         
 -13   4  13          0.25         -0.40         2.60 o                         
 -12   4  13          2.39          1.10         2.72 o                         
 -11   4  13         14.18         11.12         2.43 o                         
 -10   4  13          0.18          3.95         2.02 o                         
  -9   4  13          0.17          3.25         2.71 o                         
  -8   4  13          2.98         -0.96         2.27 o                         
  -7   4  13         25.14         21.65         2.63 o                         
  -6   4  13        288.94        291.68         7.54 o                         
  -5   4  13          4.55          2.84         1.79 o                         
  -4   4  13         75.17         70.28         3.18 o                         
  -3   4  13         14.22         15.29         2.26 o                         
  -2   4  13        272.86        262.85         6.19 o                         
  -1   4  13         63.93         58.07         3.18 o                         
   0   4  13        140.08        131.99         6.46 o                         
   1   4  13          0.15         -0.49         1.61 o                         
   2   4  13          8.20         10.17         1.84 o                         
   3   4  13         15.59         11.05         2.90 o                         
   4   4  13          0.11         -0.20         3.31 o                         
   5   4  13          2.80          5.36         5.24 o                         
   6   4  13         16.26         27.59         6.19 o                         
   7   4  13         12.70         27.77         5.62 o                         
 -13   5  13          3.82          8.30         3.08 o                         
 -12   5  13          1.28          1.07         2.62 o                         
 -11   5  13          0.26         -0.20         2.18 o                         
 -10   5  13          0.16          1.52         2.35 o                         
  -9   5  13          3.44          3.34         2.49 o                         
  -8   5  13          6.27          7.00         3.01 o                         
  -7   5  13         11.50         12.49         2.59 o                         
  -6   5  13         30.90         34.81         2.68 o                         
  -5   5  13         20.40         25.07         2.64 o                         
  -4   5  13          7.49          7.41         2.16 o                         
  -3   5  13         34.60         33.33         3.43 o                         
  -2   5  13         34.53         34.31         3.59 o                         
  -1   5  13         13.73          9.94         2.06 o                         
   0   5  13        121.03        128.67         7.48 o                         
   1   5  13        129.96        130.54         5.11 o                         
   2   5  13          0.58          6.42         2.20 o                         
   3   5  13         10.86          8.67        11.26 o                         
   4   5  13          5.71          4.11         5.17 o                         
   5   5  13          7.92          7.45         5.38 o                         
   6   5  13         13.92         21.35         6.87 o                         
 -12   6  13          3.86          1.65         2.83 o                         
 -11   6  13          2.23          3.59         2.55 o                         
 -10   6  13          3.29          3.59         2.45 o                         
  -9   6  13          4.61          2.58         2.42 o                         
  -8   6  13         63.43         77.62         4.99 o                         
  -7   6  13         87.62         84.87         7.82 o                         
  -6   6  13          0.59          2.17         2.25 o                         
  -5   6  13         16.85         17.56         3.01 o                         
  -4   6  13         16.27         16.20         3.00 o                         
  -3   6  13          3.80         -0.83         2.27 o                         
  -2   6  13         43.16         43.61         3.60 o                         
  -1   6  13          1.08          0.01         2.28 o                         
   0   6  13          2.23          1.62         2.36 o                         
   1   6  13          9.44          6.16         2.44 o                         
   2   6  13         14.42         11.14         3.15 o                         
   3   6  13          1.72         -1.10         4.84 o                         
   4   6  13          1.46          3.37         5.37 o                         
   5   6  13          2.45          4.87         5.59 o                         
 -11   7  13          3.64          8.64         3.12 o                         
 -10   7  13          0.83          3.53         3.00 o                         
  -9   7  13          6.01          4.03         3.22 o                         
  -8   7  13         36.91         36.51         3.75 o                         
  -7   7  13         44.71         54.25         4.82 o                         
  -6   7  13          4.75         11.36         3.76 o                         
  -5   7  13          6.67          6.84         2.70 o                         
  -4   7  13         25.23         27.65         3.41 o                         
  -3   7  13          2.70         -2.37         2.37 o                         
  -2   7  13          2.39          6.14         2.52 o                         
  -1   7  13          1.49          4.50         2.48 o                         
   0   7  13         26.67         27.26         3.33 o                         
   1   7  13         13.36         18.80         2.97 o                         
   2   7  13         18.37         20.86         3.65 o                         
   3   7  13          1.11          3.83         6.54 o                         
   4   7  13          1.11         -2.28         6.08 o                         
 -10   8  13          2.73          5.27         3.32 o                         
  -9   8  13          0.02          1.45         3.10 o                         
  -8   8  13          1.00          0.15         2.92 o                         
  -7   8  13          4.62          3.05         3.99 o                         
  -6   8  13          0.67          0.90         2.56 o                         
  -5   8  13          0.55          2.34         2.78 o                         
  -4   8  13          1.87         -1.40         2.49 o                         
  -3   8  13          0.46          1.72         2.67 o                         
  -2   8  13          1.95         -0.70         2.49 o                         
  -1   8  13          0.07         -0.52         2.51 o                         
   0   8  13          1.69          2.27         5.12 o                         
   1   8  13         13.00         19.19         3.26 o                         
   2   8  13          2.21          1.55         3.18 o                         
  -7   9  13          3.12          0.40         2.95 o                         
  -6   9  13          8.24          6.34         3.12 o                         
  -5   9  13         10.65         10.16         3.51 o                         
  -4   9  13         13.94         17.30         3.39 o                         
  -3   9  13          0.35          4.05         2.95 o                         
  -2   9  13          2.33          3.05         2.82 o                         
  -1   9  13          7.21         12.66         3.36 o                         
   0   9  13          0.03          1.92         2.94 o                         
 -15   0  14          0.64         -3.69         3.69 o                         
 -14   0  14          5.21          8.33         4.09 o                         
 -13   0  14          4.54          5.60         3.60 o                         
 -12   0  14          1.44          2.16         2.97 o                         
 -11   0  14          6.03          6.04         2.91 o                         
 -10   0  14          0.23         -0.85         2.51 o                         
  -9   0  14          1.77          2.01         2.36 o                         
  -8   0  14         78.33         81.30         4.64 o                         
  -7   0  14        114.19         84.26         5.71 o                         
  -6   0  14         12.87          8.67         2.95 o                         
  -5   0  14         45.47         36.50         3.84 o                         
  -4   0  14         53.98         47.93         3.57 o                         
  -3   0  14         57.10         55.13         3.69 o                         
  -2   0  14        258.27        247.18         6.98 o                         
  -1   0  14       1139.61       1126.50        27.85 o                         
   0   0  14        362.08        345.52        13.56 o                         
   1   0  14          1.34          5.85         6.69 o                         
   2   0  14         23.64         22.34         5.15 o                         
   3   0  14          1.75          1.66         3.91 o                         
   4   0  14         19.03         20.08         4.73 o                         
   5   0  14         15.19         11.81         3.79 o                         
   6   0  14         26.72         49.75         6.28 o                         
   7   0  14         21.79         28.77         5.27 o                         
 -15   1  14          0.98         -1.71         4.67 o                         
 -14   1  14          2.60          1.22         2.93 o                         
 -13   1  14         14.14          9.51         2.88 o                         
 -12   1  14          7.53         11.39         2.31 o                         
 -11   1  14          3.07          3.33         1.88 o                         
 -10   1  14          0.86         -1.69         1.69 o                         
  -9   1  14         91.16         85.82         3.38 o                         
  -8   1  14          0.62          0.21         1.49 o                         
  -7   1  14        165.89        144.90         4.08 o                         
  -6   1  14          8.38          5.00         1.77 o                         
  -5   1  14          0.00         -1.31         1.31 o                         
  -4   1  14         82.47         73.03         3.14 o                         
  -3   1  14         30.85         29.00         2.32 o                         
  -2   1  14         19.72         21.08         2.04 o                         
  -1   1  14        244.45        240.53         5.00 o                         
   0   1  14         77.55         76.33         4.20 o                         
   1   1  14          1.13         -1.58         2.08 o                         
   2   1  14         11.98          8.50         2.31 o                         
   3   1  14         15.18         19.06         2.89 o                         
   4   1  14          8.84          8.13         2.41 o                         
   5   1  14          0.20          1.28         2.63 o                         
   6   1  14          2.13          2.36         2.87 o                         
   7   1  14          0.11          5.21         3.10 o                         
 -14   2  14          2.89          1.59         3.11 o                         
 -13   2  14         15.49         22.43         3.24 o                         
 -12   2  14         22.38         22.71         3.04 o                         
 -11   2  14         28.63         32.07         2.91 o                         
 -10   2  14          0.34          0.03         1.92 o                         
  -9   2  14          0.27         -1.72         1.72 o                         
  -8   2  14          1.08         -1.65         1.65 o                         
  -7   2  14         31.86         30.46         2.84 o                         
  -6   2  14         33.06         37.89         3.19 o                         
  -5   2  14          6.25          9.39         2.09 o                         
  -4   2  14         84.29         81.79         3.66 o                         
  -3   2  14        125.08        124.11         4.09 o                         
  -2   2  14        171.90        172.93         5.51 o                         
  -1   2  14          1.51         -1.16         1.59 o                         
   0   2  14         94.77         97.63         3.69 o                         
   1   2  14          9.05          6.31         2.40 o                         
   2   2  14         23.04         30.33         4.01 o                         
   3   2  14         70.46         81.69         5.27 o                         
   4   2  14         35.30         37.41         3.67 o                         
   5   2  14          3.18          1.48         2.61 o                         
   6   2  14          5.50          8.21         3.25 o                         
   7   2  14          0.14          4.46         4.61 o                         
 -14   3  14         11.72         16.20         4.72 o                         
 -13   3  14          0.06         -2.61         2.61 o                         
 -12   3  14          0.35         -0.34         2.49 o                         
 -11   3  14          1.66          0.97         2.38 o                         
 -10   3  14          0.67          2.37         2.38 o                         
  -9   3  14          0.77          0.76         3.15 o                         
  -8   3  14          0.41          3.28         2.54 o                         
  -7   3  14          0.23         -2.17         2.17 o                         
  -6   3  14         25.34         29.19         2.97 o                         
  -5   3  14        157.90        157.92         4.79 o                         
  -4   3  14         42.81         39.04         2.58 o                         
  -3   3  14         63.19         62.97         2.97 o                         
  -2   3  14          2.55          2.59         1.80 o                         
  -1   3  14          2.30          0.75         1.78 o                         
   0   3  14        249.64        242.55         5.45 o                         
   1   3  14         72.29         73.51         4.06 o                         
   2   3  14          6.22          3.64         2.16 o                         
   3   3  14          0.41         -0.09         2.68 o                         
   4   3  14          0.19         -2.62         2.62 o                         
   5   3  14         20.75         27.15         3.68 o                         
   6   3  14         21.32         25.50         4.48 o                         
 -14   4  14          0.02          1.30         2.98 o                         
 -13   4  14          6.35          5.38         2.96 o                         
 -12   4  14          0.02         -1.93         2.63 o                         
 -11   4  14         12.44          8.94         2.81 o                         
 -10   4  14          8.45         13.49         2.77 o                         
  -9   4  14          1.46          1.63         2.35 o                         
  -8   4  14         54.03         52.66         3.63 o                         
  -7   4  14         74.51         67.61         3.99 o                         
  -6   4  14         43.37         38.58         2.74 o                         
  -5   4  14          8.56          7.77         2.24 o                         
  -4   4  14          1.38          0.37         1.69 o                         
  -3   4  14          0.99         -1.40         2.24 o                         
  -2   4  14          1.36          0.29         1.87 o                         
  -1   4  14         22.29         17.32         2.33 o                         
   0   4  14         12.08         12.95         2.24 o                         
   1   4  14         22.04         20.82         2.27 o                         
   2   4  14         30.97         28.82         3.29 o                         
   3   4  14          1.42         -2.62         3.13 o                         
   4   4  14          1.84          2.27         3.57 o                         
   5   4  14         11.03          4.59         7.45 o                         
   6   4  14          5.52         -0.26         5.58 o                         
 -13   5  14          8.00         11.08         3.30 o                         
 -12   5  14          2.03          1.69         2.80 o                         
 -11   5  14          4.47          6.05         2.52 o                         
 -10   5  14          0.05          0.98         2.35 o                         
  -9   5  14          4.42         -1.32         2.49 o                         
  -8   5  14          7.62          8.40         2.87 o                         
  -7   5  14          3.86          5.11         2.61 o                         
  -6   5  14          2.39          1.10         1.83 o                         
  -5   5  14         21.24         23.89         2.82 o                         
  -4   5  14          2.67          1.39         2.03 o                         
  -3   5  14         36.48         37.66         3.21 o                         
  -2   5  14          3.32          2.16         1.97 o                         
  -1   5  14          3.37          5.79         2.37 o                         
   0   5  14         24.46         28.13         4.21 o                         
   1   5  14          5.08          7.35         2.30 o                         
   2   5  14          0.03         -1.01         2.94 o                         
   3   5  14         13.53         10.48         5.37 o                         
   4   5  14          3.15         -2.52        10.95 o                         
   5   5  14         19.61         20.24         9.13 o                         
 -12   6  14          1.67          2.41         2.89 o                         
 -11   6  14          7.00          5.59         2.67 o                         
 -10   6  14          0.79         -2.39         2.39 o                         
  -9   6  14          0.77          1.10         2.94 o                         
  -8   6  14          0.02         -1.32         2.54 o                         
  -7   6  14          3.33          3.24         3.17 o                         
  -6   6  14         54.23         53.90         4.13 o                         
  -5   6  14         21.31         25.13         3.33 o                         
  -4   6  14          0.20         -2.17         2.48 o                         
  -3   6  14          0.00         -1.18         2.34 o                         
  -2   6  14          4.71          5.87         2.57 o                         
  -1   6  14          1.20          3.37         2.56 o                         
   0   6  14         18.22         11.73         2.72 o                         
   1   6  14          1.69          1.77         2.88 o                         
   2   6  14         16.23         10.61         5.48 o                         
   3   6  14          0.18         -0.50         5.02 o                         
   4   6  14          2.90          0.39         5.17 o                         
 -11   7  14          0.34         -2.83         2.83 o                         
 -10   7  14          1.26          2.83         3.06 o                         
  -9   7  14          1.00         -0.16         2.89 o                         
  -8   7  14          7.09          5.05         3.43 o                         
  -7   7  14          0.02          0.97         3.60 o                         
  -6   7  14         12.59         12.60         3.02 o                         
  -5   7  14        102.64        126.93         6.06 o                         
  -4   7  14          1.00          2.22         2.64 o                         
  -3   7  14          4.57          5.08         2.77 o                         
  -2   7  14          0.63         -0.63         2.42 o                         
  -1   7  14          4.51          3.94         2.64 o                         
   0   7  14         17.13         15.69         3.39 o                         
   1   7  14         22.28         27.92         3.46 o                         
   2   7  14         35.97         37.22         7.19 o                         
   3   7  14         31.73         33.95        10.65 o                         
  -9   8  14          3.16          3.53         3.20 o                         
  -8   8  14          4.58          6.38         3.13 o                         
  -7   8  14          1.29         -1.55         3.40 o                         
  -6   8  14         16.59         25.88         3.54 o                         
  -5   8  14         12.62         12.09         3.40 o                         
  -4   8  14          4.83          6.11         3.47 o                         
  -3   8  14          0.00         -0.80         2.67 o                         
  -2   8  14          0.10          0.49         3.18 o                         
  -1   8  14          0.26         -1.93         2.54 o                         
   0   8  14          8.85         12.32         3.18 o                         
   1   8  14          2.55          0.79         2.65 o                         
  -5   9  14          0.24          1.88         3.23 o                         
  -4   9  14          2.84         -2.67         2.67 o                         
  -3   9  14          4.61          3.57         2.99 o                         
 -14   1  15          2.06          5.37         3.02 o                         
 -13   1  15          3.97          3.23         3.61 o                         
 -12   1  15          9.09         10.17         2.57 o                         
 -11   1  15          0.04          2.00         2.12 o                         
 -10   1  15          4.91          2.74         1.95 o                         
  -9   1  15          7.06          4.40         1.75 o                         
  -8   1  15          3.49          3.40         1.63 o                         
  -7   1  15         29.89         29.79         2.36 o                         
  -6   1  15        110.77        106.04         3.82 o                         
  -5   1  15         48.99         49.52         3.39 o                         
  -4   1  15          4.70          2.54         2.00 o                         
  -3   1  15          6.08          5.71         2.20 o                         
  -2   1  15         12.96         16.11         1.93 o                         
  -1   1  15         54.34         57.93         3.56 o                         
   0   1  15        187.92        196.84         9.09 o                         
   1   1  15          0.02         -2.06         2.06 o                         
   2   1  15         61.05         59.07         4.89 o                         
   3   1  15         14.49          7.71         3.29 o                         
   4   1  15          0.15         -2.68         2.84 o                         
   5   1  15          6.37          3.05         2.91 o                         
   6   1  15          2.75          3.87         3.23 o                         
 -14   2  15          1.70          2.59         3.21 o                         
 -13   2  15          3.37          7.43         3.33 o                         
 -12   2  15          7.04          7.34         3.17 o                         
 -11   2  15          0.82         -2.12         2.36 o                         
 -10   2  15          2.02          1.56         2.37 o                         
  -9   2  15          6.72          2.64         2.16 o                         
  -8   2  15          5.24          4.33         3.96 o                         
  -7   2  15         68.95         54.79         3.95 o                         
  -6   2  15          5.71          5.72         2.49 o                         
  -5   2  15         39.94         39.01         3.15 o                         
  -4   2  15          8.83          5.92         1.98 o                         
  -3   2  15         17.39         15.44         2.19 o                         
  -2   2  15         12.84         15.50         2.37 o                         
  -1   2  15        212.97        201.54         5.21 o                         
   0   2  15          0.73          0.87         2.22 o                         
   1   2  15         42.33         50.68         3.70 o                         
   2   2  15         10.75          8.10         3.94 o                         
   3   2  15          0.01         -2.58         2.58 o                         
   4   2  15          1.57          1.46         4.92 o                         
   5   2  15          0.12         -1.28         2.88 o                         
   6   2  15         26.65         39.37         4.34 o                         
 -14   3  15          3.43          3.41         3.15 o                         
 -13   3  15          5.83          9.06         3.20 o                         
 -12   3  15         32.81         40.35         3.94 o                         
 -11   3  15          3.13         -2.14         2.38 o                         
 -10   3  15          6.76          9.16         2.54 o                         
  -9   3  15          2.41         -2.41         2.61 o                         
  -8   3  15          7.17          9.45         2.72 o                         
  -7   3  15          7.68          4.17         2.36 o                         
  -6   3  15         20.96         17.20         2.59 o                         
  -5   3  15          1.42          5.85         1.91 o                         
  -4   3  15         28.43         24.16         2.39 o                         
  -3   3  15         30.83         27.37         2.34 o                         
  -2   3  15          0.10         -1.42         1.82 o                         
  -1   3  15         41.14         38.15         2.91 o                         
   0   3  15          4.37          4.37         2.37 o                         
   1   3  15         12.57         12.42         4.11 o                         
   2   3  15          3.69          7.52         3.04 o                         
   3   3  15         24.22         24.56         5.23 o                         
   4   3  15          4.87          2.83         4.67 o                         
   5   3  15          4.02          6.83         4.13 o                         
 -13   4  15         11.67         16.79         3.34 o                         
 -12   4  15         17.08         24.78         3.52 o                         
 -11   4  15          1.62          1.41         3.00 o                         
 -10   4  15          0.24         -2.64         2.64 o                         
  -9   4  15          2.77         -2.38         2.38 o                         
  -8   4  15          0.62          0.15         2.74 o                         
  -7   4  15          0.01         -1.06         2.95 o                         
  -6   4  15         15.81         14.76         2.37 o                         
  -5   4  15         28.89         30.54         2.83 o                         
  -4   4  15          0.75          4.62         1.93 o                         
  -3   4  15         11.05          6.34         2.15 o                         
  -2   4  15         34.16         32.51         2.84 o                         
  -1   4  15          0.72         -0.83         1.98 o                         
   0   4  15         31.08         35.50         3.49 o                         
   1   4  15          1.91          2.94         3.20 o                         
   2   4  15          4.51          7.40         3.68 o                         
   3   4  15         24.10         17.53         4.23 o                         
   4   4  15          1.79          2.28         5.48 o                         
   5   4  15          3.12         -9.22        14.15 o                         
 -12   5  15          0.77          3.25         2.89 o                         
 -11   5  15          0.02          1.60         2.69 o                         
 -10   5  15          2.76         -0.83         2.78 o                         
  -9   5  15          1.23          4.75         2.56 o                         
  -8   5  15          7.22          6.79         2.88 o                         
  -7   5  15          0.79         -0.59         2.27 o                         
  -6   5  15          0.51         -2.56         2.56 o                         
  -5   5  15         11.31         15.13         2.59 o                         
  -4   5  15          1.35          2.77         2.25 o                         
  -3   5  15         44.95         48.63         3.41 o                         
  -2   5  15          0.06          2.66         2.36 o                         
  -1   5  15         14.85         13.29         3.33 o                         
   0   5  15         42.53         46.38         5.74 o                         
   1   5  15         30.63         30.68         4.41 o                         
   2   5  15         22.05         15.20        14.30 o                         
   3   5  15         13.89          8.58         6.39 o                         
   4   5  15          4.27          7.83        11.41 o                         
 -11   6  15          0.45          1.82         2.52 o                         
 -10   6  15          1.23          3.59         4.35 o                         
  -9   6  15          6.83          6.59         3.14 o                         
  -8   6  15          0.48         -2.11         4.47 o                         
  -7   6  15          1.50         -0.15         3.16 o                         
  -6   6  15         18.12         25.08         3.39 o                         
  -5   6  15         62.97         58.79         4.35 o                         
  -4   6  15         22.66         24.63         3.35 o                         
  -3   6  15         11.50          8.46         2.73 o                         
  -2   6  15          3.61          3.97         2.62 o                         
  -1   6  15         16.29         22.77         3.80 o                         
   0   6  15         19.02         22.91         3.26 o                         
   1   6  15         20.23         22.17         4.21 o                         
   2   6  15          2.66         -2.94         5.05 o                         
   3   6  15          0.07          1.76         5.58 o                         
 -10   7  15          0.05         -1.27         3.07 o                         
  -9   7  15          1.11          0.31         3.23 o                         
  -8   7  15          0.29         -3.96         4.70 o                         
  -7   7  15          2.04          0.20         3.21 o                         
  -6   7  15          9.09          7.32         3.05 o                         
  -5   7  15         10.03          7.94         3.04 o                         
  -4   7  15          5.59          6.38         2.99 o                         
  -3   7  15         16.73         22.93         3.52 o                         
  -2   7  15          3.48          3.13         2.88 o                         
  -1   7  15         31.32         33.01         3.76 o                         
   0   7  15         95.14         97.98         5.55 o                         
   1   7  15         71.76         63.90         6.40 o                         
  -7   8  15          9.38          5.26         3.56 o                         
  -6   8  15          6.87          3.95         3.06 o                         
  -5   8  15          6.47          5.83         3.18 o                         
  -4   8  15          3.02         -0.32         2.85 o                         
  -3   8  15          0.78         -1.10         2.93 o                         
  -2   8  15          0.09         -2.80         2.80 o                         
  -1   8  15         12.94         19.53         3.50 o                         
 -14   0  16          0.25         -4.97         4.97 o                         
 -13   0  16          3.94         -2.15         3.85 o                         
 -12   0  16         56.70         62.21         5.95 o                         
 -11   0  16         17.54         15.23         3.34 o                         
 -10   0  16          3.08          2.73         2.53 o                         
  -9   0  16          9.82         16.61         4.04 o                         
  -8   0  16         12.43         10.47         2.64 o                         
  -7   0  16         14.48         10.85         2.50 o                         
  -6   0  16          0.86          1.81         3.94 o                         
  -5   0  16          3.82          7.34         7.76 o                         
  -4   0  16         15.09         14.34         4.67 o                         
  -3   0  16         65.43         63.51         4.76 o                         
  -2   0  16        100.89        106.08         8.60 o                         
  -1   0  16        237.12        238.80        13.85 o                         
   0   0  16         98.19        108.60        14.91 o                         
   1   0  16         62.38         70.02        10.35 o                         
   2   0  16         39.10         36.98         9.58 o                         
   3   0  16         43.72         54.62        11.56 o                         
   4   0  16         46.78         51.16         7.42 o                         
   5   0  16         23.58         38.16         7.06 o                         
 -14   1  16          1.94          7.66         4.13 o                         
 -13   1  16         12.77         17.90         3.39 o                         
 -12   1  16         47.37         64.80         4.47 o                         
 -11   1  16         17.37         25.67         4.05 o                         
 -10   1  16          2.09          3.20         2.39 o                         
  -9   1  16          5.56         11.26         2.45 o                         
  -8   1  16         27.29         19.24         3.63 o                         
  -7   1  16          0.06          0.83         2.48 o                         
  -6   1  16        144.24        137.02         5.37 o                         
  -5   1  16          8.81          9.24         2.50 o                         
  -4   1  16         42.19         39.45         3.37 o                         
  -3   1  16         12.91         11.76         2.31 o                         
  -2   1  16         33.36         33.24         4.21 o                         
  -1   1  16          2.17         -1.49         2.80 o                         
   0   1  16         36.21         32.40         4.17 o                         
   1   1  16         17.37         20.65         3.68 o                         
   2   1  16          9.12         -1.87         3.01 o                         
   3   1  16          4.60          2.58         4.35 o                         
   4   1  16          0.29          3.64         3.39 o                         
   5   1  16          0.47         -2.02         3.41 o                         
 -13   2  16         22.45         33.37         4.20 o                         
 -12   2  16          3.65          2.52         2.76 o                         
 -11   2  16          0.00         -1.83         2.39 o                         
 -10   2  16          3.22          3.31         2.36 o                         
  -9   2  16          0.24         -2.12         2.12 o                         
  -8   2  16          5.70          2.73         2.68 o                         
  -7   2  16         29.47         30.17         3.35 o                         
  -6   2  16          2.82          1.73         2.50 o                         
  -5   2  16          8.96         11.61         2.37 o                         
  -4   2  16          3.06          0.80         1.85 o                         
  -3   2  16          8.25          4.52         2.47 o                         
  -2   2  16         35.43         35.10         2.96 o                         
  -1   2  16         59.46         57.37         4.83 o                         
   0   2  16          7.40          9.29         2.66 o                         
   1   2  16          2.77          2.65         3.11 o                         
   2   2  16         16.12         16.03         3.72 o                         
   3   2  16         23.34         24.38         4.09 o                         
   4   2  16          0.23          2.09         4.87 o                         
   5   2  16          1.29         -1.34         6.54 o                         
 -13   3  16          1.10         -2.71         2.71 o                         
 -12   3  16          0.60         -1.95         3.06 o                         
 -11   3  16         10.52          8.75         2.77 o                         
 -10   3  16          2.93          1.95         2.49 o                         
  -9   3  16          0.13         -2.06         2.70 o                         
  -8   3  16          4.73          3.22         2.61 o                         
  -7   3  16          4.83          3.87         2.90 o                         
  -6   3  16          0.03         -1.99         2.15 o                         
  -5   3  16          0.03         -0.46         1.84 o                         
  -4   3  16          1.97          2.22         1.87 o                         
  -3   3  16          0.03         -0.98         2.08 o                         
  -2   3  16         15.05         15.65         2.48 o                         
  -1   3  16          1.20          1.68         2.53 o                         
   0   3  16         19.30         14.89         3.93 o                         
   1   3  16          2.41          1.75         2.98 o                         
   2   3  16         14.58         16.42         3.83 o                         
   3   3  16          1.01          6.74         4.25 o                         
   4   3  16          0.64          1.47         5.32 o                         
 -12   4  16          0.31         -2.44         2.66 o                         
 -11   4  16          1.29         -1.58         2.52 o                         
 -10   4  16          7.32          5.09         3.07 o                         
  -9   4  16          0.02         -0.90         2.43 o                         
  -8   4  16          1.53          0.54         3.07 o                         
  -7   4  16          2.66          4.39         2.99 o                         
  -6   4  16          6.29         -0.32         1.99 o                         
  -5   4  16          0.31          0.44         1.91 o                         
  -4   4  16         14.36         22.13         2.84 o                         
  -3   4  16          0.54         -1.60         2.07 o                         
  -2   4  16          7.55          9.69         2.35 o                         
  -1   4  16         20.19         21.14         2.85 o                         
   0   4  16         49.22         50.10         5.09 o                         
   1   4  16         72.52         68.87        13.39 o                         
   2   4  16          8.68          8.16         4.24 o                         
   3   4  16         11.46         18.99         4.98 o                         
   4   4  16          0.02         -4.09        15.82 o                         
 -12   5  16         12.17         17.00         3.49 o                         
 -11   5  16          0.05          1.13         3.40 o                         
 -10   5  16         10.86         15.19         3.60 o                         
  -9   5  16          8.10          9.54         3.02 o                         
  -8   5  16          1.94         -2.27         2.27 o                         
  -7   5  16          1.98          3.49         2.47 o                         
  -6   5  16          9.20          5.19         2.27 o                         
  -5   5  16         22.42         26.45         3.01 o                         
  -4   5  16         41.99         40.84         4.02 o                         
  -3   5  16         11.30         10.61         3.77 o                         
  -2   5  16          0.10         -2.41         2.68 o                         
  -1   5  16         12.28          7.89         2.75 o                         
   0   5  16         35.91         30.78         5.37 o                         
   1   5  16         67.36         61.57         8.17 o                         
   2   5  16          1.46          6.62         9.28 o                         
   3   5  16          0.41         -5.15         5.15 o                         
 -10   6  16         15.28         20.64         3.87 o                         
  -9   6  16         11.89         12.75         3.50 o                         
  -8   6  16         21.42         22.51         6.41 o                         
  -7   6  16          1.70         -1.32         4.48 o                         
  -6   6  16         11.42         16.39         3.32 o                         
  -5   6  16         40.54         47.51         4.18 o                         
  -4   6  16          5.85          3.19         2.77 o                         
  -3   6  16          0.07         -2.67         2.67 o                         
  -2   6  16          3.85          4.85         2.78 o                         
  -1   6  16          0.11         -2.53         2.53 o                         
   0   6  16          0.01         -1.05         3.27 o                         
   1   6  16          0.09          4.26         7.91 o                         
   2   6  16          5.06         -0.02         8.97 o                         
  -8   7  16          4.53          7.30         3.96 o                         
  -7   7  16          5.06          5.66         3.76 o                         
  -6   7  16          8.00         11.32         3.31 o                         
  -5   7  16         18.00         18.34         3.50 o                         
  -4   7  16          9.99         10.77         3.25 o                         
  -3   7  16         17.43         21.01         3.74 o                         
  -2   7  16          0.77         -1.50         2.96 o                         
  -1   7  16          1.14          0.88         3.81 o                         
   0   7  16         11.90         10.09         4.39 o                         
 -13   1  17          1.42         -2.75         3.37 o                         
 -12   1  17          2.98         10.08         4.23 o                         
 -11   1  17          0.13         -1.40         2.48 o                         
 -10   1  17          1.11          0.98         2.49 o                         
  -9   1  17          6.43          3.72         2.37 o                         
  -8   1  17          1.27          0.52         2.13 o                         
  -7   1  17          0.03          0.06         2.50 o                         
  -6   1  17          6.14          4.61         2.84 o                         
  -5   1  17         29.01         32.95         3.57 o                         
  -4   1  17          6.59          7.57         3.20 o                         
  -3   1  17         10.57          7.18         3.32 o                         
  -2   1  17         12.14         16.61         4.17 o                         
  -1   1  17         15.87         19.95         3.91 o                         
   0   1  17          1.78         -1.48         2.49 o                         
   1   1  17         75.84         90.18         6.06 o                         
   2   1  17          5.88         -3.10         3.10 o                         
   3   1  17          2.08          2.08         3.63 o                         
   4   1  17          6.98          6.52         4.92 o                         
 -13   2  17          4.62         -1.00         3.25 o                         
 -12   2  17         22.77         32.44         3.75 o                         
 -11   2  17         27.83         39.59         3.82 o                         
 -10   2  17          0.31         -0.85         2.36 o                         
  -9   2  17          0.57          3.57         2.38 o                         
  -8   2  17          2.05         -1.15         2.71 o                         
  -7   2  17          2.96          3.22         3.05 o                         
  -6   2  17          8.63         10.63         2.68 o                         
  -5   2  17          3.44          6.30         2.29 o                         
  -4   2  17          7.20          9.03         3.10 o                         
  -3   2  17          5.41          4.66         3.60 o                         
  -2   2  17         13.22          4.93         2.96 o                         
  -1   2  17          0.20         -1.45         2.41 o                         
   0   2  17         49.70         45.25         3.84 o                         
   1   2  17         80.61         84.16         5.96 o                         
   2   2  17         19.67         20.22         4.14 o                         
   3   2  17          3.35          5.71         3.96 o                         
 -12   3  17         16.93         25.42         3.69 o                         
 -11   3  17          5.54          4.05         3.67 o                         
 -10   3  17          6.42         10.01         2.84 o                         
  -9   3  17          7.92         15.13         4.66 o                         
  -8   3  17          4.11          1.36         2.47 o                         
  -7   3  17          4.79          7.79         2.63 o                         
  -6   3  17         23.47         16.23         2.72 o                         
  -5   3  17         35.98         35.85         2.88 o                         
  -4   3  17         32.37         37.35         3.57 o                         
  -3   3  17          0.00         -2.24         2.24 o                         
  -2   3  17          8.94          5.28         3.89 o                         
  -1   3  17          2.04         -2.50         2.50 o                         
   0   3  17         21.10         15.96         3.04 o                         
   1   3  17          0.43         -4.61         4.61 o                         
   2   3  17         13.58         12.24         4.48 o                         
   3   3  17          5.80          3.57         4.71 o                         
 -12   4  17          0.02          0.70         3.13 o                         
 -11   4  17          0.76          3.34         2.92 o                         
 -10   4  17         19.27         28.61         3.67 o                         
  -9   4  17          6.90          2.69         2.76 o                         
  -8   4  17         40.65         44.66         3.69 o                         
  -7   4  17          8.12          9.01         2.67 o                         
  -6   4  17          0.88         -1.97         1.97 o                         
  -5   4  17          0.50          3.06         2.34 o                         
  -4   4  17          4.48          5.75         2.49 o                         
  -3   4  17         18.52         16.29         2.86 o                         
  -2   4  17          1.55         -2.77         4.00 o                         
  -1   4  17          6.94         11.21         3.69 o                         
   0   4  17          8.92          9.17         3.64 o                         
   1   4  17          1.36          0.76         5.38 o                         
   2   4  17         21.98         27.45         5.28 o                         
 -11   5  17          2.20          1.08         2.89 o                         
 -10   5  17          5.05          6.48         3.19 o                         
  -9   5  17          1.16         -0.10         2.99 o                         
  -8   5  17          2.25          5.76         2.74 o                         
  -7   5  17          0.39         -1.07         3.02 o                         
  -6   5  17         10.73         12.75         4.58 o                         
  -5   5  17          5.61          4.27         2.78 o                         
  -4   5  17          5.86          5.31         3.03 o                         
  -3   5  17         12.47          8.60         2.90 o                         
  -2   5  17          5.20          8.50         3.38 o                         
  -1   5  17          0.28          0.83         3.64 o                         
   0   5  17          7.85         17.65         6.24 o                         
   1   5  17          1.62         14.13         8.52 o                         
  -9   6  17          0.16         -1.49         6.95 o                         
  -8   6  17          0.43         -0.33         3.61 o                         
  -7   6  17          9.56          5.21         3.69 o                         
  -6   6  17          1.36          3.98         3.12 o                         
  -5   6  17          1.19         -1.69         2.71 o                         
  -4   6  17          4.68          1.06         2.80 o                         
  -3   6  17          0.03         -0.76         2.83 o                         
  -2   6  17          1.06          0.83         3.23 o                         
  -1   6  17          5.77          4.04         4.40 o                         
   0   6  17          1.32          2.34         5.54 o                         
  -6   7  17          8.71         11.20         3.50 o                         
  -5   7  17         20.83         11.71         3.67 o                         
  -4   7  17          3.83          0.19         3.16 o                         
  -3   7  17          0.50         -2.97         2.97 o                         
 -12   0  18         30.51         40.09         8.98 o                         
 -11   0  18         12.18         25.57         7.91 o                         
 -10   0  18          0.89          1.24         5.11 o                         
  -9   0  18          8.65          8.51         5.11 o                         
  -8   0  18          1.69         -6.19         6.24 o                         
  -7   0  18         10.41          8.32         8.37 o                         
  -6   0  18         23.93         20.97         5.78 o                         
  -5   0  18         78.66         97.76         7.52 o                         
  -4   0  18          0.64         -0.61         6.39 o                         
  -3   0  18          6.86          8.32         5.05 o                         
  -2   0  18          5.27         -1.85         4.62 o                         
  -1   0  18          4.78         -5.05        12.63 o                         
   0   0  18          7.17          8.17         5.93 o                         
   1   0  18         85.05         85.61        14.00 o                         
   2   0  18          0.02          3.78         5.37 o                         
 -12   1  18          7.52         13.39         4.66 o                         
 -11   1  18          6.33         10.66         4.19 o                         
 -10   1  18          3.08         -0.83         3.60 o                         
  -9   1  18          0.09         -1.57         3.42 o                         
  -8   1  18          2.20          1.26         3.15 o                         
  -7   1  18          1.39         -2.58         2.75 o                         
  -6   1  18          0.53         -2.67         2.70 o                         
  -5   1  18         26.38         25.58         3.62 o                         
  -4   1  18          5.06          2.54         5.76 o                         
  -3   1  18          1.28         -0.18         3.92 o                         
  -2   1  18          4.14          3.85         4.82 o                         
  -1   1  18         48.76         43.99         4.89 o                         
   0   1  18         10.68          8.55         5.40 o                         
   1   1  18         27.04         28.21         4.54 o                         
   2   1  18          5.12         -1.51         3.68 o                         
 -12   2  18          0.47          6.13         3.51 o                         
 -11   2  18          0.00         -1.20         2.88 o                         
 -10   2  18          7.45         21.08         3.25 o                         
  -9   2  18          0.90         -1.19         3.51 o                         
  -8   2  18          8.03          5.89         3.35 o                         
  -7   2  18          2.81          0.12         3.08 o                         
  -6   2  18          0.90         -2.57         2.57 o                         
  -5   2  18         21.73         26.91         4.18 o                         
  -4   2  18         18.49         23.35         3.79 o                         
  -3   2  18          9.61          4.56         3.82 o                         
  -2   2  18          4.84          6.30         3.18 o                         
  -1   2  18          9.76          9.97         3.20 o                         
   0   2  18         27.14         29.85         4.51 o                         
   1   2  18          1.54          1.05         3.56 o                         
   2   2  18          0.26         -5.19         5.19 o                         
 -11   3  18         15.13         18.84         3.24 o                         
 -10   3  18          8.11         15.71         2.93 o                         
  -9   3  18          3.83          8.03         3.03 o                         
  -8   3  18          0.73         -1.64         2.57 o                         
  -7   3  18         10.93          9.08         2.67 o                         
  -6   3  18          8.52          4.18         2.66 o                         
  -5   3  18         39.51         42.55         3.96 o                         
  -4   3  18          0.48         -2.27         3.11 o                         
  -3   3  18          7.25          8.22         3.53 o                         
  -2   3  18          0.29         -0.20         2.97 o                         
  -1   3  18          0.18         -1.35         4.22 o                         
   0   3  18          0.54          2.97         3.48 o                         
   1   3  18          3.17          9.20         4.89 o                         
   2   3  18          0.30          2.40         4.60 o                         
 -11   4  18         23.78         34.43         3.87 o                         
 -10   4  18          0.87          5.31         2.97 o                         
  -9   4  18          1.07          0.46         2.82 o                         
  -8   4  18          2.53          2.44         2.53 o                         
  -7   4  18          8.29          4.91         3.11 o                         
  -6   4  18          2.39         -1.53         2.59 o                         
  -5   4  18          3.28          5.36         2.74 o                         
  -4   4  18         29.05         30.67         4.53 o                         
  -3   4  18          1.60          0.98         3.60 o                         
  -2   4  18          0.92          0.90         3.29 o                         
  -1   4  18          4.66          5.40         6.69 o                         
   0   4  18         10.03          3.25        16.88 o                         
   1   4  18         10.38         11.33         6.34 o                         
  -9   5  18          0.08          2.72         3.16 o                         
  -8   5  18          0.49          0.01         2.69 o                         
  -7   5  18          3.17          7.26         2.98 o                         
  -6   5  18          7.79          9.35         3.29 o                         
  -5   5  18         35.04         42.04         4.99 o                         
  -4   5  18         19.09         18.00         5.05 o                         
  -3   5  18          6.14          7.36         4.14 o                         
  -2   5  18          0.22         -2.75         5.88 o                         
  -1   5  18          5.19         13.51         4.11 o                         
  -7   6  18          0.95         -2.62         4.65 o                         
  -6   6  18          0.03         -3.84         3.84 o                         
  -5   6  18         10.76          8.01         3.29 o                         
  -4   6  18          0.08         -2.59         2.59 o                         
  -3   6  18          0.48         -3.51         3.51 o                         
 -11   1  19          1.84         -1.74         4.28 o                         
 -10   1  19          1.93          6.52         3.92 o                         
  -9   1  19          0.20         -0.71         3.78 o                         
  -8   1  19          0.08          4.96         6.19 o                         
  -7   1  19          3.28         -3.02         3.02 o                         
  -6   1  19          4.59         -3.19         4.91 o                         
  -5   1  19          0.68         -0.69         5.58 o                         
  -4   1  19         32.52         40.64         5.55 o                         
  -3   1  19         34.50         38.12         5.78 o                         
  -2   1  19          4.94          3.43         3.75 o                         
  -1   1  19          5.59          7.17         4.09 o                         
   0   1  19          5.86          0.98         4.57 o                         
   1   1  19          0.07          0.06         3.75 o                         
 -11   2  19          0.01          0.73         4.12 o                         
 -10   2  19          4.70          9.77         4.11 o                         
  -9   2  19          6.99         15.65         4.23 o                         
  -8   2  19          0.24          1.98         3.69 o                         
  -7   2  19         11.23          8.65         3.50 o                         
  -6   2  19          1.76         -4.03         4.03 o                         
  -5   2  19         12.10         10.07         4.54 o                         
  -4   2  19          0.78          4.31         3.52 o                         
  -3   2  19         11.58          6.57         3.56 o                         
  -2   2  19          0.97         -1.73         3.15 o                         
  -1   2  19          1.60         -1.33         3.68 o                         
   0   2  19          8.64          0.67         3.65 o                         
 -10   3  19         22.70         37.45         4.07 o                         
  -9   3  19          0.86         -3.01         3.01 o                         
  -8   3  19          3.21         10.44         3.17 o                         
  -7   3  19          0.00         -3.28         3.28 o                         
  -6   3  19          5.28          4.16         3.44 o                         
  -5   3  19         41.64         54.91         4.65 o                         
  -4   3  19          8.09          8.23         3.68 o                         
  -3   3  19         22.58         31.42         4.44 o                         
  -2   3  19          2.08         -3.19         3.19 o                         
  -1   3  19          8.99          6.48         6.24 o                         
   0   3  19          1.26         -1.97         7.61 o                         
  -9   4  19          9.68         12.65         3.19 o                         
  -8   4  19          0.03         -0.78         2.61 o                         
  -7   4  19          0.03         -0.75         3.90 o                         
  -6   4  19          0.28         -3.38         3.38 o                         
  -5   4  19         34.68         41.25         4.59 o                         
  -4   4  19          7.47          3.26         4.18 o                         
  -3   4  19          0.04          4.13         3.85 o                         
  -2   4  19         24.46         23.16         4.75 o                         
  -1   4  19          6.27         11.20         7.30 o                         
  -7   5  19          0.31         -1.21         3.62 o                         
  -6   5  19          0.66         -3.31         3.31 o                         
  -5   5  19          3.55          0.81         4.87 o                         
  -4   5  19          1.61         -2.48         4.67 o                         
 -10   0  20         49.45         81.88         9.13 o                         
  -9   0  20         47.77         58.78         7.93 o                         
  -8   0  20          3.68          9.83         8.82 o                         
  -7   0  20          4.24          7.30         8.82 o                         
  -6   0  20          1.52         -7.00         7.00 o                         
  -5   0  20          9.50         -0.61         9.13 o                         
  -4   0  20         54.04         44.12        11.26 o                         
  -3   0  20         42.39         45.43         7.80 o                         
  -2   0  20          5.32         11.41         7.45 o                         
  -1   0  20          3.28          5.09         6.56 o                         
 -10   1  20          2.58          3.13         4.09 o                         
  -9   1  20          5.08         12.20         4.25 o                         
  -8   1  20         22.34         33.66         7.64 o                         
  -7   1  20          1.71         -5.49         5.49 o                         
  -6   1  20          7.66          0.53         5.91 o                         
  -5   1  20         27.57         26.37        14.45 o                         
  -4   1  20         45.75         54.96         6.69 o                         
  -3   1  20         32.73         40.36         6.01 o                         
  -2   1  20          5.64         -3.42         3.42 o                         
  -1   1  20          4.19          1.83         5.58 o                         
  -9   2  20          4.53          4.90         5.62 o                         
  -8   2  20          7.58          3.74         4.82 o                         
  -7   2  20          9.34          4.70         4.49 o                         
  -6   2  20          0.58         -3.42         5.67 o                         
  -5   2  20         12.10         17.43         4.96 o                         
  -4   2  20         24.25         28.57         4.79 o                         
  -3   2  20          0.01         -2.85         2.85 o                         
  -2   2  20          1.61         -3.57         3.57 o                         
  -8   3  20          2.13          1.11         3.80 o                         
  -7   3  20          0.05         -3.36         3.36 o                         
  -6   3  20          3.65         -1.93         4.23 o                         
  -5   3  20          0.29         -1.36         4.22 o                         
  -4   3  20          1.43          1.72         3.51 o                         
  -3   3  20          2.44         -3.90         3.90 o                         
                                                                                
